# Supplementary material for: Trophic upgrading and mobilization of wax esters in microzooplankton
Source: PeerJ. 2019 Aug 19;7:e7549. doi: 10.7717/peerj.7549 (PMC6705382; doi:10.7717/peerj.7549)
Supplement: Supplemental Information 3 — Each file chromatographic file (GCMS, HPLC) has been converted to the corresponding Analytical Data Interchange format (.cdf). Flow cytometry raw data is provided as an excel spreadsheet. [file peerj-07-7549-s003.zip]

Archive with 72 entries (72 files):
- CRG_GCMS_OmCr_AF_1a.CDF
- CRG_GCMS_OmCr_AF_1b.CDF
- CRG_GCMS_OmCr_AF_1c.csv
- CRG_GCMS_OmCr_AF_2b.CDF
- CRG_GCMS_OmCr_AF_3a.CDF
- CRG_GCMS_OmCr_AF_B_2a.CDF
- CRG_GCMS_OmCr_D0_1a.CDF
- CRG_GCMS_OmCr_D0_1b.CDF
- CRG_GCMS_OmCr_D0_2a.CDF
- CRG_GCMS_OmCr_D0_2b.CDF
- CRG_GCMS_OmCr_D0_3a.CDF
- CRG_GCMS_OmCr_D0_3b.CDF
- CRG_GCMS_OmCr_D15_1a.CDF
- CRG_GCMS_OmCr_D15_1bA.CDF
- CRG_GCMS_OmCr_D15_2a.CDF
- CRG_GCMS_OmCr_D15_2b.CDF
- CRG_GCMS_OmCr_D15_2b.csv
- CRG_GCMS_OmCr_D15_3a.CDF
- CRG_GCMS_OmCr_D18_1a.CDF
- CRG_GCMS_OmCr_D18_1b.CDF
- CRG_GCMS_OmCr_D18_2a.CDF
- CRG_GCMS_OmCr_D18_2b.CDF
- CRG_GCMS_OmCr_D18_3a.CDF
- CRG_GCMS_OmCr_D20_1a.CDF
- CRG_GCMS_OmCr_D20_1b.CDF
- CRG_GCMS_OmCr_D20_2a.CDF
- CRG_GCMS_OmCr_D20_2b.CDF
- CRG_GCMS_OmCr_D20_3a.CDF
- CRG_GCMS_OmCr_D20_3b.CDF
- CRG_HPLC_cholesterol(Detector A-Ch1).CDF
- CRG_HPLC_Cr_A1(Detector A-Ch1).CDF
- CRG_HPLC_Cr_A2(Detector A-Ch1).CDF
- CRG_HPLC_Cr_B1(Detector A-Ch1).CDF
- CRG_HPLC_Cr_B2(Detector A-Ch1).CDF
- CRG_HPLC_Cr_C1(Detector A-Ch1).CDF
- CRG_HPLC_Cr_C2(Detector A-Ch1).CDF
- CRG_HPLC_Disialoganglioside(Detector A-Ch1).CDF
- CRG_HPLC_ergosterol3(Detector A-Ch1).CDF
- CRG_HPLC_glyceride_standard_mix1(Detector A-Ch1).CDF
- CRG_HPLC_glyceride_standard_mix2(Detector A-Ch1).CDF
- CRG_HPLC_monoglyceride_standard1(Detector A-Ch1).CDF
- CRG_HPLC_OmCr_AF_A1(Detector A-Ch1).CDF
- CRG_HPLC_OmCr_AF_A2(Detector A-Ch1).CDF
- CRG_HPLC_OmCr_AF_B1(Detector A-Ch1).CDF
- CRG_HPLC_OmCr_AF_B2(Detector A-Ch1).CDF
- CRG_HPLC_OmCr_AF_C2(Detector A-Ch1).CDF
- CRG_HPLC_OmCr_D0_A1(Detector A-Ch1).CDF
- CRG_HPLC_OmCr_D0_A2(Detector A-Ch1).CDF
- CRG_HPLC_OmCr_D0_B1(Detector A-Ch1).CDF
- CRG_HPLC_OmCr_D0_B2(Detector A-Ch1).CDF
- CRG_HPLC_OmCr_D0_C2(Detector A-Ch1).CDF
- CRG_HPLC_OmCr_D15_A1(Detector A-Ch1).CDF
- CRG_HPLC_OmCr_D15_A2(Detector A-Ch1).CDF
- CRG_HPLC_OmCr_D15_B1(Detector A-Ch1).CDF
- CRG_HPLC_OmCr_D15_B2(Detector A-Ch1).CDF
- CRG_HPLC_OmCr_D15_C2(Detector A-Ch1).CDF
- CRG_HPLC_OmCr_D18_A1(Detector A-Ch1).CDF
- CRG_HPLC_OmCr_D18_A2(Detector A-Ch1).CDF
- CRG_HPLC_OmCr_D18_B1(Detector A-Ch1).CDF
- CRG_HPLC_OmCr_D18_B2(Detector A-Ch1).CDF
- CRG_HPLC_OmCr_D18_C2(Detector A-Ch1).CDF
- CRG_HPLC_OmCr_D20_A1(Detector A-Ch1).CDF
- CRG_HPLC_OmCr_D20_A2(Detector A-Ch1).CDF
- CRG_HPLC_OmCr_D20_B1(Detector A-Ch1).CDF
- CRG_HPLC_OmCr_D20_B2(Detector A-Ch1).CDF
- CRG_HPLC_OmCr_D20_C2(Detector A-Ch1).CDF
- CRG_HPLC_phosphatidylcholine_std(Detector A-Ch1).CDF
- CRG_HPLC_phospholipidmix(Detector A-Ch1).CDF
- CRG_HPLC_Psychosine(Detector A-Ch1).CDF
- CRG_HPLC_stigmasterol(Detector A-Ch1).CDF
- CRG_HPLC_triglyceride(Detector A-Ch1).CDF
- CRG_PolarNeutralFluorescence_RawData.xlsx
