# Supplementary material for: Trophic upgrading and mobilization of wax esters in microzooplankton
Source: PeerJ. 2019 Aug 19;7:e7549. doi: 10.7717/peerj.7549 (PMC6705382; doi:10.7717/peerj.7549)
Supplement: Supplemental Information 3 — Each file chromatographic file (GCMS, HPLC) has been converted to the corresponding Analytical Data Interchange format (.cdf). Flow cytometry raw data is provided as an excel spreadsheet. [file peerj-07-7549-s003.zip › CRG_GCMS_OmCr_AF_1c.csv]

RT(milliseconds);RT(minutes) - NOT USED BY IMPORT;RI;40;41;42;43;44;45;46;47;48;49;50;51;52;53;54;55;56;57;58;59;60;61;62;63;64;65;66;67;68;69;70;71;72;73;74;75;76;77;78;79;80;81;82;83;84;85;86;87;88;89;90;91;92;93;94;95;96;97;98;99;100;101;102;103;104;105;106;107;108;109;110;111;112;113;114;115;116;117;118;119;120;121;122;123;124;125;126;127;128;129;130;131;132;133;134;135;136;137;138;139;140;14…
185586;3.0931;0.0;0.0;2972.0;1412.0;5053.0;18144.0;4279.0;1387.0;2548.0;1116.0;1305.0;821.0;533.0;376.0;313.0;411.0;2084.0;877.0;2923.0;571.0;371.0;194.0;0.0;0.0;270.0;649.0;749.0;270.0;621.0;410.0;1391.0;858.0;1450.0;272.0;2243.0;407.0;277.0;400.0;1744.0;674.0;539.0;0.0;463.0;978.0;13049.0;1173.0;9281.0;350.0;1546.0;0.0;178.0;0.0;1285.0;581.0;314.0;214.0;789.0;468.0;697.0;330.0;351.0;0.0;0.0;0.0…
185968;3.099466666666667;0.0;0.0;2668.0;1430.0;5299.0;18208.0;4163.0;1874.0;2460.0;1229.0;988.0;753.0;804.0;197.0;574.0;230.0;1959.0;998.0;3097.0;459.0;261.0;177.0;0.0;0.0;408.0;576.0;715.0;349.0;650.0;455.0;1395.0;781.0;1552.0;222.0;2387.0;451.0;193.0;209.0;1868.0;514.0;487.0;0.0;589.0;895.0;12838.0;1097.0;7900.0;308.0;1538.0;0.0;247.0;0.0;1359.0;646.0;312.0;160.0;680.0;310.0;661.0;0.0;381.0;0.0…
186349;3.1058166666666667;0.0;0.0;2492.0;1459.0;4763.0;18296.0;3420.0;1231.0;2765.0;1194.0;1134.0;589.0;839.0;187.0;377.0;258.0;2131.0;1214.0;3036.0;617.0;411.0;231.0;0.0;0.0;420.0;735.0;676.0;455.0;955.0;381.0;1567.0;883.0;1677.0;344.0;2033.0;382.0;180.0;264.0;1942.0;576.0;466.0;0.0;504.0;1079.0;12156.0;1205.0;8398.0;278.0;1607.0;0.0;303.0;0.0;1172.0;637.0;288.0;227.0;600.0;221.0;934.0;316.0;263…
186731;3.1121833333333333;0.0;0.0;2883.0;1643.0;4863.0;16784.0;3621.0;1324.0;2613.0;1171.0;1041.0;651.0;629.0;230.0;456.0;243.0;2164.0;1141.0;2954.0;669.0;301.0;231.0;0.0;0.0;229.0;579.0;696.0;270.0;395.0;487.0;1773.0;1056.0;2064.0;290.0;1962.0;496.0;164.0;0.0;1960.0;561.0;495.0;197.0;388.0;1071.0;11902.0;1115.0;7961.0;368.0;1371.0;247.0;284.0;152.0;1388.0;454.0;279.0;219.0;532.0;459.0;684.0;377.…
187113;3.11855;0.0;0.0;2949.0;1242.0;4844.0;16984.0;3227.0;1387.0;2699.0;1479.0;894.0;766.0;675.0;255.0;433.0;469.0;2608.0;1334.0;3476.0;742.0;234.0;156.0;0.0;157.0;399.0;632.0;554.0;303.0;643.0;569.0;1768.0;1082.0;1858.0;306.0;2704.0;393.0;300.0;0.0;1841.0;705.0;445.0;0.0;335.0;893.0;12850.0;885.0;8325.0;480.0;1440.0;0.0;161.0;0.0;1357.0;475.0;260.0;238.0;574.0;538.0;1066.0;477.0;528.0;0.0;0.0;1…
187495;3.1249166666666666;0.0;0.0;3460.0;1428.0;4562.0;16504.0;2902.0;899.0;2661.0;1131.0;918.0;558.0;526.0;160.0;634.0;361.0;3781.0;1428.0;3833.0;631.0;247.0;252.0;0.0;0.0;337.0;515.0;664.0;392.0;703.0;388.0;2151.0;966.0;1725.0;382.0;2611.0;308.0;423.0;179.0;2237.0;565.0;529.0;190.0;426.0;1191.0;12023.0;1151.0;8428.0;287.0;1225.0;200.0;237.0;0.0;1239.0;523.0;413.0;390.0;762.0;795.0;1054.0;534.0;…
187876;3.131266666666667;0.0;0.0;3895.0;1578.0;4929.0;17016.0;2440.0;841.0;2373.0;1219.0;970.0;588.0;667.0;278.0;803.0;401.0;4798.0;1847.0;4576.0;728.0;382.0;213.0;0.0;169.0;429.0;523.0;621.0;263.0;876.0;715.0;2515.0;1705.0;1954.0;311.0;3245.0;703.0;418.0;335.0;2139.0;525.0;787.0;199.0;716.0;1136.0;13113.0;1140.0;8172.0;424.0;1199.0;0.0;0.0;182.0;1726.0;548.0;510.0;232.0;1055.0;662.0;1771.0;442.0…
188258;3.1376333333333335;0.0;0.0;4358.0;1429.0;4819.0;16408.0;2829.0;876.0;2150.0;1201.0;954.0;730.0;851.0;243.0;510.0;706.0;5184.0;2029.0;5190.0;646.0;396.0;0.0;0.0;0.0;354.0;560.0;826.0;396.0;1042.0;822.0;2740.0;2163.0;2291.0;504.0;3379.0;393.0;359.0;288.0;1992.0;634.0;907.0;185.0;447.0;1529.0;12449.0;1493.0;8001.0;375.0;1425.0;0.0;351.0;0.0;1653.0;768.0;226.0;292.0;885.0;1441.0;1391.0;565.0;5…
188640;3.144;0.0;0.0;4509.0;1421.0;5542.0;16512.0;2630.0;853.0;2227.0;1181.0;920.0;576.0;742.0;380.0;629.0;612.0;5710.0;2077.0;4562.0;635.0;439.0;201.0;167.0;240.0;326.0;513.0;854.0;331.0;903.0;648.0;2652.0;2310.0;2205.0;332.0;2749.0;377.0;558.0;345.0;2429.0;626.0;672.0;200.0;599.0;1583.0;13582.0;1635.0;9108.0;368.0;1355.0;0.0;221.0;231.0;1564.0;555.0;596.0;207.0;800.0;1440.0;1987.0;608.0;645.0;3…
189021;3.15035;0.0;0.0;4111.0;1414.0;5651.0;16528.0;2359.0;740.0;2349.0;1225.0;927.0;944.0;936.0;338.0;579.0;399.0;5803.0;2327.0;5297.0;615.0;333.0;157.0;191.0;0.0;436.0;503.0;757.0;470.0;954.0;1206.0;3282.0;2097.0;2618.0;316.0;3195.0;636.0;418.0;207.0;2304.0;636.0;698.0;225.0;714.0;1433.0;12360.0;1675.0;8556.0;620.0;1414.0;0.0;0.0;158.0;1754.0;478.0;392.0;333.0;667.0;1715.0;1737.0;650.0;914.0;17…
189403;3.1567166666666666;0.0;0.0;4430.0;1554.0;5931.0;14995.0;2066.0;770.0;2107.0;1195.0;932.0;727.0;880.0;298.0;768.0;509.0;5947.0;2197.0;5180.0;562.0;181.0;229.0;0.0;231.0;407.0;337.0;893.0;400.0;1039.0;895.0;3214.0;1983.0;2869.0;447.0;3083.0;390.0;517.0;301.0;2175.0;744.0;614.0;259.0;789.0;1626.0;12832.0;1760.0;8280.0;355.0;1182.0;199.0;211.0;0.0;1897.0;541.0;567.0;357.0;826.0;1665.0;2140.0;9…
189785;3.1630833333333332;0.0;0.0;5081.0;1581.0;5635.0;16776.0;1945.0;801.0;2089.0;1060.0;807.0;625.0;650.0;460.0;1009.0;483.0;6699.0;2497.0;5636.0;724.0;420.0;0.0;0.0;368.0;535.0;363.0;896.0;345.0;888.0;817.0;3379.0;2622.0;2696.0;277.0;3798.0;468.0;480.0;292.0;2416.0;685.0;904.0;187.0;901.0;1658.0;12155.0;1533.0;8509.0;417.0;1396.0;0.0;276.0;0.0;1723.0;385.0;444.0;386.0;1172.0;1447.0;2124.0;708.…
190167;3.16945;0.0;0.0;5390.0;1481.0;6205.0;16106.0;1971.0;513.0;2038.0;923.0;927.0;573.0;1022.0;653.0;1019.0;567.0;6217.0;2131.0;5420.0;950.0;430.0;0.0;160.0;206.0;552.0;383.0;951.0;390.0;950.0;917.0;3676.0;2388.0;2745.0;557.0;4018.0;460.0;438.0;295.0;2478.0;700.0;951.0;241.0;760.0;1547.0;11654.0;1648.0;9123.0;393.0;1494.0;0.0;214.0;194.0;2093.0;790.0;559.0;290.0;1547.0;1747.0;2325.0;1043.0;751.…
190548;3.1758;0.0;0.0;6083.0;1535.0;6184.0;16848.0;1850.0;637.0;2195.0;1081.0;632.0;689.0;859.0;330.0;710.0;604.0;6578.0;2233.0;5778.0;899.0;475.0;203.0;204.0;0.0;598.0;558.0;1042.0;603.0;1169.0;760.0;3395.0;2839.0;3051.0;542.0;3804.0;481.0;555.0;226.0;3076.0;698.0;936.0;218.0;705.0;1432.0;12238.0;1707.0;8078.0;279.0;1628.0;0.0;411.0;0.0;2537.0;480.0;378.0;386.0;1553.0;1558.0;2277.0;1045.0;659.0;…
190930;3.182166666666667;0.0;0.0;5857.0;1770.0;6198.0;16169.0;2039.0;450.0;2504.0;1026.0;820.0;700.0;987.0;346.0;1087.0;723.0;6803.0;2131.0;6226.0;1330.0;526.0;167.0;0.0;164.0;593.0;403.0;1114.0;388.0;1242.0;710.0;4166.0;2745.0;2813.0;445.0;3864.0;498.0;514.0;378.0;3014.0;808.0;1135.0;165.0;580.0;1466.0;12159.0;1565.0;7806.0;349.0;1196.0;0.0;393.0;0.0;2465.0;504.0;567.0;445.0;1781.0;1522.0;2272.0…
191312;3.1885333333333334;0.0;0.0;5857.0;1284.0;6042.0;15562.0;1796.0;617.0;1809.0;863.0;649.0;849.0;999.0;475.0;848.0;741.0;6611.0;2429.0;5738.0;1200.0;402.0;211.0;0.0;193.0;598.0;403.0;971.0;399.0;1127.0;899.0;3720.0;2567.0;3216.0;422.0;3208.0;415.0;552.0;469.0;3163.0;626.0;978.0;324.0;686.0;1881.0;12000.0;1890.0;8523.0;329.0;1707.0;0.0;372.0;166.0;2505.0;548.0;457.0;473.0;1889.0;1483.0;2104.0;…
191694;3.1949;0.0;0.0;6612.0;1620.0;6544.0;15294.0;1712.0;544.0;1918.0;846.0;918.0;791.0;1004.0;320.0;913.0;910.0;7300.0;2525.0;6782.0;1281.0;408.0;236.0;175.0;154.0;631.0;440.0;1206.0;410.0;1272.0;965.0;3641.0;2785.0;2519.0;493.0;2197.0;537.0;471.0;275.0;3235.0;1097.0;1307.0;309.0;943.0;1537.0;12158.0;1808.0;8499.0;351.0;1382.0;0.0;225.0;0.0;2417.0;822.0;562.0;706.0;1906.0;1713.0;2089.0;817.0;81…
192075;3.20125;0.0;0.0;6773.0;1480.0;6559.0;14767.0;1720.0;391.0;2284.0;818.0;807.0;668.0;830.0;393.0;1200.0;527.0;7895.0;2421.0;6461.0;977.0;297.0;0.0;181.0;284.0;517.0;348.0;1714.0;455.0;1043.0;1192.0;3966.0;2807.0;3111.0;495.0;2226.0;527.0;350.0;268.0;2908.0;864.0;1264.0;264.0;800.0;1806.0;11739.0;1717.0;8857.0;387.0;1194.0;194.0;259.0;202.0;2742.0;711.0;570.0;501.0;2069.0;1743.0;2418.0;741.0;…
192457;3.2076166666666666;0.0;0.0;7100.0;1381.0;6679.0;15800.0;1824.0;363.0;1767.0;917.0;784.0;701.0;1264.0;307.0;1082.0;835.0;7156.0;2811.0;7046.0;1247.0;279.0;166.0;391.0;290.0;662.0;454.0;1579.0;436.0;1323.0;942.0;3742.0;2292.0;3057.0;458.0;1724.0;467.0;427.0;258.0;3685.0;763.0;1388.0;181.0;912.0;1731.0;11998.0;1925.0;7900.0;360.0;1107.0;0.0;496.0;203.0;3010.0;614.0;474.0;516.0;2049.0;2158.0;2…
192839;3.213983333333333;0.0;0.0;7092.0;1622.0;7089.0;14921.0;1647.0;595.0;1890.0;724.0;869.0;700.0;897.0;360.0;1253.0;532.0;8066.0;2867.0;6343.0;1067.0;309.0;0.0;0.0;197.0;597.0;385.0;1589.0;430.0;1326.0;837.0;4432.0;2681.0;3057.0;547.0;1878.0;466.0;423.0;491.0;4366.0;856.0;1409.0;241.0;878.0;1694.0;12340.0;2122.0;8037.0;491.0;1248.0;0.0;319.0;0.0;3808.0;813.0;740.0;672.0;2341.0;2060.0;2741.0;90…
193220;3.2203333333333335;0.0;0.0;7198.0;1511.0;6951.0;15117.0;1620.0;299.0;2391.0;929.0;564.0;824.0;1088.0;473.0;1394.0;790.0;8845.0;2707.0;6923.0;1038.0;300.0;180.0;0.0;262.0;722.0;379.0;1527.0;440.0;1308.0;965.0;4286.0;2499.0;3192.0;530.0;1965.0;517.0;613.0;244.0;3987.0;1008.0;1532.0;270.0;895.0;1572.0;11910.0;1581.0;7846.0;331.0;1276.0;0.0;476.0;319.0;3563.0;457.0;504.0;510.0;2443.0;1695.0;26…
193602;3.2267;0.0;0.0;7634.0;1665.0;6576.0;15185.0;1561.0;582.0;2044.0;973.0;742.0;625.0;958.0;386.0;1392.0;572.0;7979.0;2904.0;6917.0;1132.0;279.0;0.0;0.0;203.0;502.0;564.0;1513.0;550.0;1143.0;886.0;4234.0;2639.0;3210.0;473.0;2067.0;476.0;478.0;334.0;4381.0;858.0;1557.0;288.0;977.0;1617.0;11933.0;1967.0;7886.0;479.0;1324.0;154.0;398.0;0.0;3923.0;930.0;895.0;959.0;2433.0;2170.0;2756.0;1068.0;652.…
193984;3.2330666666666668;0.0;0.0;7922.0;1395.0;6994.0;14907.0;1446.0;341.0;2076.0;829.0;861.0;591.0;964.0;317.0;1445.0;673.0;8137.0;3256.0;7291.0;1532.0;215.0;189.0;296.0;238.0;578.0;353.0;1852.0;614.0;1162.0;1005.0;4302.0;2977.0;3483.0;497.0;2121.0;609.0;492.0;217.0;4158.0;910.0;1252.0;238.0;815.0;1364.0;11186.0;1633.0;7875.0;383.0;1293.0;176.0;504.0;271.0;4228.0;918.0;773.0;1030.0;2515.0;1986.…
194366;3.2394333333333334;0.0;0.0;9013.0;1333.0;6669.0;15613.0;1702.0;534.0;1819.0;897.0;777.0;630.0;1011.0;412.0;1065.0;743.0;8334.0;2896.0;7887.0;1487.0;586.0;0.0;184.0;169.0;799.0;389.0;1741.0;580.0;1313.0;1122.0;4659.0;2618.0;3719.0;369.0;2331.0;446.0;281.0;567.0;4970.0;1226.0;1395.0;226.0;1012.0;1974.0;11366.0;1683.0;7286.0;397.0;975.0;0.0;504.0;245.0;4625.0;823.0;810.0;807.0;2565.0;1888.0;2…
194747;3.2457833333333332;0.0;0.0;8540.0;1559.0;7437.0;14656.0;1393.0;500.0;1396.0;1134.0;751.0;759.0;869.0;462.0;1513.0;729.0;9166.0;2535.0;7162.0;1102.0;441.0;227.0;0.0;232.0;902.0;461.0;2019.0;571.0;1417.0;829.0;3987.0;2562.0;3591.0;624.0;1530.0;543.0;426.0;249.0;4929.0;1236.0;1890.0;338.0;1136.0;1542.0;11324.0;1591.0;8960.0;368.0;1307.0;169.0;616.0;214.0;5151.0;914.0;758.0;834.0;2695.0;2277.0…
195129;3.25215;0.0;0.0;10285.0;1966.0;8653.0;15080.0;1653.0;352.0;2006.0;845.0;736.0;707.0;916.0;579.0;1451.0;648.0;8954.0;2768.0;8013.0;1157.0;312.0;192.0;0.0;344.0;873.0;596.0;2005.0;607.0;1326.0;955.0;4094.0;3376.0;3902.0;633.0;1697.0;392.0;464.0;740.0;5168.0;1386.0;1996.0;246.0;994.0;1613.0;11953.0;1881.0;7888.0;456.0;990.0;0.0;717.0;200.0;4638.0;755.0;724.0;923.0;3308.0;1970.0;2414.0;899.0;7…
195511;3.2585166666666665;0.0;0.0;10210.0;1902.0;7885.0;13855.0;1715.0;382.0;1571.0;852.0;713.0;558.0;1346.0;579.0;1444.0;550.0;9581.0;3160.0;7604.0;1235.0;308.0;0.0;0.0;266.0;956.0;442.0;2527.0;714.0;1456.0;1102.0;4477.0;2527.0;3906.0;762.0;1701.0;382.0;557.0;205.0;4586.0;1162.0;1766.0;208.0;935.0;1599.0;11378.0;2261.0;7437.0;452.0;975.0;0.0;556.0;236.0;5246.0;1010.0;697.0;982.0;3767.0;2142.0;25…
195892;3.264866666666667;0.0;0.0;10963.0;1996.0;8808.0;14317.0;1429.0;488.0;1908.0;843.0;550.0;536.0;1308.0;689.0;1482.0;568.0;9477.0;2735.0;7893.0;1376.0;235.0;174.0;161.0;251.0;763.0;674.0;2741.0;783.0;1585.0;1122.0;4374.0;3271.0;3981.0;647.0;1984.0;449.0;336.0;295.0;6006.0;1401.0;2303.0;525.0;1115.0;1764.0;11260.0;2009.0;7068.0;443.0;1328.0;247.0;680.0;403.0;5845.0;1232.0;887.0;1161.0;3982.0;2…
196274;3.2712333333333334;0.0;0.0;11212.0;1644.0;9458.0;14554.0;1645.0;386.0;1735.0;822.0;685.0;733.0;1567.0;456.0;1990.0;789.0;9816.0;3244.0;7551.0;1352.0;376.0;0.0;0.0;217.0;771.0;490.0;3101.0;792.0;1475.0;945.0;4677.0;3191.0;3786.0;609.0;2032.0;624.0;563.0;326.0;6039.0;1523.0;2601.0;383.0;1173.0;1271.0;11894.0;2050.0;7673.0;408.0;850.0;231.0;495.0;368.0;6241.0;1111.0;900.0;1347.0;4231.0;1962.0…
196656;3.2776;0.0;0.0;12372.0;2007.0;10439.0;14052.0;1520.0;398.0;1614.0;829.0;670.0;638.0;1511.0;550.0;2004.0;756.0;10810.0;3222.0;7463.0;1166.0;344.0;0.0;0.0;295.0;971.0;585.0;2885.0;724.0;1786.0;1262.0;4231.0;3207.0;3734.0;780.0;1985.0;715.0;499.0;297.0;6968.0;1571.0;2264.0;347.0;982.0;1681.0;10802.0;1647.0;7885.0;342.0;1250.0;0.0;997.0;308.0;8155.0;1060.0;869.0;1333.0;4483.0;2689.0;3081.0;896…
197038;3.2839666666666667;0.0;0.0;12676.0;2374.0;10079.0;13149.0;1556.0;557.0;1749.0;911.0;660.0;681.0;1344.0;707.0;2263.0;893.0;10488.0;2592.0;7434.0;1195.0;574.0;205.0;229.0;258.0;1353.0;740.0;3210.0;745.0;1730.0;1058.0;4796.0;2755.0;4060.0;491.0;2000.0;652.0;662.0;283.0;7887.0;1681.0;2309.0;446.0;795.0;1654.0;11335.0;1796.0;8498.0;487.0;1125.0;157.0;639.0;329.0;7541.0;1412.0;1035.0;1396.0;4930…
197419;3.2903166666666666;0.0;0.0;13305.0;2159.0;11734.0;13220.0;1616.0;341.0;2211.0;895.0;861.0;731.0;1465.0;784.0;1937.0;830.0;11603.0;2932.0;7702.0;1120.0;515.0;251.0;174.0;269.0;1072.0;555.0;3612.0;919.0;1864.0;1216.0;4886.0;2816.0;4321.0;474.0;1897.0;679.0;599.0;397.0;8264.0;1651.0;2926.0;470.0;784.0;1266.0;10922.0;1697.0;7314.0;305.0;1412.0;180.0;856.0;353.0;7568.0;1197.0;1155.0;1573.0;5136…
197801;3.296683333333333;0.0;0.0;14182.0;2134.0;11446.0;13379.0;1570.0;446.0;1861.0;910.0;607.0;781.0;1613.0;571.0;2048.0;666.0;12293.0;3605.0;7042.0;1161.0;287.0;256.0;159.0;248.0;1267.0;665.0;3788.0;1157.0;1421.0;870.0;4884.0;2915.0;3775.0;601.0;2392.0;610.0;618.0;331.0;7859.0;2116.0;2817.0;477.0;1128.0;1618.0;10164.0;1663.0;7479.0;411.0;1241.0;0.0;918.0;445.0;9552.0;1272.0;1360.0;1734.0;6431.0…
198183;3.30305;0.0;0.0;16275.0;2316.0;11750.0;13469.0;1139.0;406.0;1750.0;884.0;758.0;978.0;1633.0;700.0;2064.0;795.0;13096.0;2959.0;8128.0;1322.0;238.0;160.0;0.0;346.0;1472.0;666.0;4247.0;1160.0;2197.0;1345.0;5336.0;3375.0;4097.0;564.0;1762.0;583.0;628.0;348.0;9461.0;2706.0;2989.0;635.0;1062.0;1545.0;11050.0;1817.0;7536.0;393.0;1186.0;279.0;1192.0;636.0;9255.0;1409.0;1362.0;1597.0;5785.0;1909.0;…
198564;3.3094;0.0;0.0;16354.0;2235.0;12619.0;12928.0;1462.0;426.0;1900.0;756.0;519.0;640.0;1620.0;681.0;2529.0;821.0;12923.0;3346.0;8764.0;1301.0;410.0;246.0;256.0;365.0;1435.0;757.0;4473.0;1410.0;1691.0;977.0;5229.0;3106.0;4148.0;411.0;1673.0;399.0;955.0;378.0;9219.0;1936.0;3306.0;563.0;1041.0;1187.0;11392.0;1945.0;7697.0;523.0;1317.0;332.0;1159.0;424.0;10372.0;1527.0;1240.0;2296.0;8378.0;2178.0…
198946;3.3157666666666668;0.0;0.0;16768.0;2068.0;13362.0;13284.0;1428.0;450.0;1801.0;898.0;698.0;949.0;1632.0;766.0;3187.0;702.0;12861.0;2765.0;8757.0;1467.0;363.0;265.0;193.0;323.0;1461.0;1002.0;4352.0;1380.0;1754.0;932.0;5817.0;2631.0;4147.0;669.0;1537.0;488.0;679.0;411.0;10691.0;2446.0;3701.0;442.0;1144.0;1614.0;10840.0;1839.0;7893.0;440.0;1195.0;236.0;1457.0;558.0;10853.0;1552.0;1512.0;1859.0…
199328;3.3221333333333334;0.0;0.0;18680.0;2147.0;12582.0;13093.0;1603.0;431.0;2049.0;671.0;726.0;1130.0;1918.0;827.0;3014.0;791.0;13263.0;3287.0;7727.0;1161.0;223.0;229.0;168.0;286.0;1404.0;531.0;4854.0;1168.0;2076.0;818.0;5391.0;2639.0;4145.0;514.0;1155.0;572.0;705.0;405.0;11100.0;2336.0;3984.0;360.0;1011.0;1499.0;10191.0;1332.0;7268.0;446.0;1437.0;342.0;1013.0;428.0;12050.0;1571.0;1280.0;2300.0…
199710;3.3285;0.0;0.0;18072.0;2239.0;12852.0;13069.0;1483.0;306.0;1639.0;596.0;436.0;921.0;1863.0;644.0;2908.0;708.0;13027.0;2570.0;8635.0;1132.0;310.0;209.0;0.0;410.0;1605.0;714.0;5347.0;1516.0;1637.0;915.0;4692.0;2577.0;4122.0;565.0;887.0;483.0;850.0;521.0;12416.0;2626.0;4365.0;418.0;1350.0;1427.0;9711.0;1558.0;7428.0;388.0;1434.0;186.0;1249.0;500.0;12696.0;1733.0;1651.0;2820.0;8630.0;2571.0;29…
200091;3.33485;0.0;0.0;19000.0;2035.0;12829.0;13787.0;1430.0;488.0;1311.0;777.0;569.0;701.0;1893.0;714.0;2970.0;710.0;14518.0;2912.0;7623.0;1460.0;454.0;280.0;185.0;434.0;1591.0;847.0;5516.0;1460.0;1918.0;551.0;5266.0;2640.0;4175.0;798.0;859.0;641.0;936.0;428.0;13157.0;2960.0;4201.0;441.0;1135.0;1075.0;9942.0;1389.0;6471.0;503.0;1287.0;358.0;972.0;679.0;13004.0;1874.0;1383.0;2376.0;8407.0;2396.0;…
200473;3.3412166666666665;0.0;0.0;18856.0;2428.0;13291.0;13415.0;1501.0;336.0;1626.0;656.0;842.0;853.0;2072.0;910.0;3037.0;796.0;15122.0;2826.0;8098.0;1309.0;214.0;240.0;159.0;426.0;1848.0;946.0;6196.0;1307.0;1840.0;984.0;5421.0;2492.0;3842.0;497.0;912.0;523.0;838.0;0.0;13354.0;2834.0;4014.0;540.0;1387.0;1412.0;9732.0;1196.0;6807.0;297.0;964.0;218.0;1221.0;632.0;13523.0;2062.0;1675.0;2554.0;8768.…
200855;3.347583333333333;0.0;0.0;20096.0;2400.0;12573.0;13377.0;1352.0;406.0;1739.0;881.0;763.0;1000.0;1854.0;798.0;3279.0;572.0;15852.0;2517.0;8232.0;1055.0;403.0;264.0;0.0;232.0;1722.0;608.0;5911.0;1300.0;2080.0;916.0;5167.0;2132.0;4287.0;635.0;911.0;403.0;538.0;399.0;13395.0;2950.0;4088.0;436.0;1129.0;1419.0;10118.0;1277.0;7865.0;349.0;1128.0;245.0;1314.0;420.0;12809.0;2020.0;1447.0;2478.0;979…
201236;3.3539333333333334;0.0;0.0;19504.0;2419.0;13849.0;13988.0;1348.0;334.0;1566.0;879.0;563.0;1056.0;1760.0;756.0;3708.0;647.0;16114.0;2860.0;7891.0;1105.0;333.0;0.0;0.0;406.0;1865.0;1043.0;5843.0;1851.0;1973.0;767.0;5498.0;2146.0;4014.0;568.0;654.0;625.0;603.0;544.0;14108.0;3174.0;4095.0;474.0;1459.0;1076.0;9642.0;1196.0;7557.0;247.0;1500.0;178.0;1694.0;749.0;15301.0;1802.0;1475.0;2803.0;9549…
201618;3.3603;0.0;0.0;19768.0;2012.0;13908.0;13749.0;1733.0;348.0;1354.0;793.0;471.0;1260.0;2258.0;818.0;4061.0;636.0;15573.0;2859.0;8176.0;791.0;309.0;233.0;0.0;486.0;1518.0;701.0;6376.0;1943.0;2196.0;784.0;5616.0;2140.0;3639.0;382.0;647.0;521.0;641.0;418.0;14603.0;3472.0;5077.0;460.0;1219.0;1067.0;8996.0;1315.0;7336.0;388.0;1098.0;320.0;1254.0;673.0;15113.0;2576.0;1563.0;2954.0;10297.0;1663.0;2…
202000;3.3666666666666667;0.0;0.0;21768.0;2346.0;14055.0;13239.0;1424.0;407.0;1781.0;660.0;637.0;731.0;2727.0;931.0;3856.0;834.0;16992.0;2679.0;7630.0;748.0;242.0;235.0;0.0;430.0;1451.0;658.0;6379.0;1748.0;2036.0;829.0;5376.0;2155.0;3510.0;549.0;638.0;761.0;675.0;343.0;14938.0;3014.0;4877.0;540.0;1294.0;1184.0;9695.0;1607.0;6424.0;273.0;1269.0;268.0;1687.0;524.0;16072.0;1608.0;1957.0;2621.0;10956…
202382;3.3730333333333333;0.0;0.0;22216.0;2433.0;14776.0;13847.0;1345.0;334.0;1548.0;795.0;770.0;928.0;2438.0;737.0;4417.0;853.0;16592.0;2729.0;8242.0;712.0;281.0;479.0;263.0;574.0;1625.0;905.0;6420.0;1745.0;2269.0;805.0;5740.0;2769.0;4339.0;473.0;902.0;652.0;661.0;391.0;15975.0;3255.0;5391.0;587.0;1218.0;1176.0;9372.0;1499.0;7080.0;418.0;1231.0;320.0;1455.0;838.0;16616.0;2206.0;1902.0;3392.0;102…
202763;3.379383333333333;0.0;0.0;23584.0;2939.0;14675.0;12626.0;1249.0;449.0;1442.0;667.0;598.0;1144.0;2562.0;872.0;3741.0;597.0;17048.0;2920.0;8003.0;737.0;474.0;475.0;158.0;430.0;1941.0;640.0;7464.0;1686.0;2181.0;835.0;5461.0;2185.0;4845.0;719.0;918.0;702.0;724.0;416.0;16369.0;3642.0;5710.0;470.0;1438.0;1142.0;9126.0;1876.0;7235.0;272.0;1096.0;312.0;1724.0;777.0;17416.0;2405.0;1832.0;3200.0;111…
203145;3.38575;0.0;0.0;24872.0;2873.0;14598.0;13070.0;1395.0;346.0;1632.0;801.0;487.0;874.0;2559.0;1032.0;3932.0;748.0;16944.0;2722.0;9163.0;784.0;319.0;496.0;230.0;377.0;2016.0;823.0;6746.0;1651.0;2064.0;1017.0;6513.0;2216.0;4333.0;577.0;1160.0;564.0;832.0;611.0;16776.0;3522.0;4992.0;650.0;1438.0;1124.0;9079.0;1700.0;7506.0;348.0;1397.0;305.0;1956.0;614.0;16440.0;2234.0;1814.0;3085.0;11581.0;135…
203527;3.3921166666666664;0.0;0.0;23504.0;2599.0;15007.0;12611.0;1318.0;350.0;1493.0;809.0;638.0;1101.0;2910.0;1023.0;3901.0;872.0;17696.0;3025.0;8554.0;842.0;382.0;537.0;154.0;512.0;1874.0;869.0;7373.0;1738.0;2040.0;698.0;6059.0;2715.0;4460.0;558.0;965.0;627.0;767.0;552.0;15674.0;3808.0;5424.0;450.0;1217.0;871.0;10071.0;1506.0;7236.0;421.0;1243.0;173.0;1808.0;672.0;16648.0;2404.0;1986.0;3696.0;1…
203908;3.3984666666666667;0.0;0.0;23256.0;2602.0;15081.0;13095.0;1508.0;253.0;1616.0;707.0;650.0;1081.0;2717.0;1003.0;4519.0;748.0;18176.0;3181.0;8555.0;610.0;423.0;605.0;167.0;346.0;1909.0;967.0;6191.0;1825.0;1909.0;723.0;5872.0;2554.0;4414.0;569.0;941.0;671.0;889.0;500.0;16496.0;3979.0;5499.0;536.0;1366.0;1021.0;9632.0;1609.0;6993.0;374.0;1471.0;299.0;1864.0;558.0;17320.0;2168.0;2144.0;3425.0;1…
204290;3.4048333333333334;0.0;0.0;24616.0;2897.0;15540.0;12963.0;1386.0;293.0;1532.0;722.0;593.0;873.0;2012.0;1018.0;5048.0;658.0;16976.0;3003.0;8948.0;693.0;321.0;564.0;207.0;559.0;1695.0;1081.0;7595.0;1933.0;2534.0;957.0;6104.0;2659.0;4588.0;591.0;1264.0;490.0;735.0;551.0;16768.0;3689.0;5193.0;504.0;1367.0;973.0;9254.0;1576.0;7579.0;515.0;1406.0;157.0;1520.0;618.0;16976.0;2314.0;1570.0;3192.0;1…
204672;3.4112;0.0;0.0;24448.0;2860.0;14518.0;13041.0;986.0;402.0;1711.0;794.0;507.0;1040.0;2789.0;964.0;4676.0;673.0;19568.0;3081.0;8755.0;846.0;344.0;465.0;0.0;570.0;2338.0;856.0;7939.0;1587.0;1940.0;684.0;6219.0;2590.0;4559.0;687.0;1379.0;581.0;776.0;588.0;16952.0;3954.0;5242.0;619.0;1430.0;1085.0;9164.0;1384.0;7189.0;526.0;1179.0;181.0;1292.0;689.0;18856.0;2602.0;2258.0;3326.0;11271.0;1577.0;2…
205054;3.4175666666666666;0.0;0.0;24032.0;2614.0;15336.0;13100.0;1439.0;290.0;1230.0;902.0;650.0;859.0;3045.0;1280.0;4438.0;802.0;20016.0;2922.0;9487.0;846.0;319.0;678.0;265.0;362.0;2168.0;1107.0;7748.0;1979.0;2276.0;1002.0;6263.0;2092.0;4433.0;466.0;1136.0;678.0;743.0;739.0;17216.0;3886.0;5061.0;701.0;1311.0;971.0;9507.0;1564.0;6988.0;363.0;1223.0;324.0;1927.0;851.0;18096.0;2595.0;2127.0;3973.0;…
205435;3.4239166666666665;0.0;0.0;25064.0;2969.0;14047.0;13653.0;1307.0;471.0;1330.0;717.0;444.0;1045.0;2659.0;881.0;4592.0;765.0;20032.0;2942.0;8804.0;688.0;444.0;750.0;226.0;411.0;2051.0;963.0;7977.0;2106.0;2290.0;936.0;6338.0;2478.0;4294.0;606.0;926.0;435.0;617.0;531.0;17216.0;3768.0;5173.0;675.0;1263.0;906.0;9290.0;1846.0;7074.0;446.0;1020.0;253.0;1844.0;654.0;19200.0;2746.0;1990.0;3259.0;116…
205817;3.430283333333333;0.0;0.0;26008.0;2676.0;15604.0;12503.0;1252.0;328.0;1653.0;772.0;893.0;867.0;3460.0;980.0;4507.0;825.0;20520.0;3378.0;9031.0;894.0;480.0;719.0;238.0;387.0;2050.0;940.0;7339.0;1677.0;1908.0;697.0;5619.0;2741.0;4565.0;766.0;1073.0;353.0;572.0;521.0;17664.0;3814.0;5205.0;793.0;1415.0;1299.0;9924.0;1821.0;6736.0;553.0;1252.0;303.0;1901.0;701.0;18424.0;2764.0;2232.0;3742.0;990…
206199;3.43665;0.0;0.0;25056.0;2894.0;14673.0;13555.0;977.0;246.0;1899.0;791.0;422.0;971.0;2644.0;1079.0;4846.0;839.0;20544.0;3066.0;9615.0;804.0;478.0;749.0;235.0;476.0;2408.0;532.0;7391.0;2025.0;1897.0;878.0;6724.0;2843.0;5128.0;713.0;1166.0;576.0;690.0;359.0;18616.0;3363.0;5682.0;707.0;1444.0;1228.0;9296.0;1432.0;7150.0;328.0;1169.0;245.0;1947.0;707.0;19016.0;3031.0;2140.0;3636.0;11512.0;1247.…
206581;3.443016666666667;0.0;0.0;24304.0;2788.0;15169.0;12908.0;1465.0;503.0;1731.0;764.0;520.0;1053.0;3315.0;1128.0;4434.0;739.0;21992.0;3798.0;8702.0;881.0;346.0;458.0;364.0;485.0;1994.0;792.0;7965.0;1593.0;2272.0;684.0;7199.0;2431.0;4820.0;875.0;1100.0;493.0;667.0;508.0;17552.0;3807.0;5185.0;510.0;1208.0;1079.0;9860.0;1640.0;7134.0;415.0;1157.0;254.0;1994.0;993.0;18336.0;2643.0;1964.0;3259.0;1…
206962;3.4493666666666667;0.0;0.0;24032.0;2731.0;14408.0;13188.0;1484.0;241.0;1723.0;692.0;474.0;762.0;2400.0;1077.0;4275.0;786.0;21536.0;3218.0;10107.0;769.0;389.0;520.0;387.0;568.0;2225.0;896.0;7340.0;1909.0;2342.0;911.0;7677.0;2607.0;4558.0;680.0;1411.0;506.0;754.0;364.0;17120.0;3672.0;5811.0;696.0;1354.0;1219.0;9518.0;1928.0;7440.0;662.0;1212.0;348.0;1986.0;804.0;17960.0;2686.0;2316.0;4086.0;…
207344;3.4557333333333333;0.0;0.0;23696.0;2299.0;14254.0;13788.0;1489.0;222.0;1539.0;703.0;434.0;857.0;2426.0;1127.0;4118.0;891.0;19848.0;3196.0;9721.0;789.0;681.0;556.0;0.0;572.0;1662.0;1180.0;6996.0;1592.0;2736.0;794.0;6869.0;2329.0;5355.0;908.0;1191.0;423.0;711.0;386.0;17088.0;3846.0;5407.0;674.0;1651.0;1219.0;9888.0;2092.0;7836.0;245.0;1012.0;295.0;1931.0;781.0;17608.0;2365.0;1978.0;3841.0;11…
207726;3.4621;0.0;0.0;24800.0;3131.0;13478.0;13745.0;1386.0;377.0;1350.0;581.0;525.0;809.0;2726.0;1015.0;4361.0;736.0;20416.0;3080.0;9682.0;892.0;578.0;460.0;251.0;351.0;1648.0;965.0;6953.0;1888.0;2463.0;823.0;6892.0;2795.0;4667.0;691.0;1350.0;435.0;611.0;687.0;16688.0;3641.0;5262.0;466.0;1403.0;1286.0;9531.0;1959.0;7616.0;456.0;1043.0;211.0;1572.0;957.0;17312.0;2430.0;2251.0;3393.0;9906.0;1271.0…
208107;3.46845;0.0;0.0;23576.0;2820.0;13741.0;12789.0;1511.0;316.0;1327.0;739.0;577.0;997.0;2218.0;1121.0;4445.0;855.0;20136.0;3072.0;9885.0;930.0;549.0;569.0;162.0;245.0;1747.0;782.0;6963.0;1573.0;2383.0;899.0;6621.0;2960.0;4970.0;660.0;1108.0;431.0;608.0;501.0;17280.0;3759.0;5176.0;561.0;1322.0;1012.0;10363.0;2019.0;7530.0;501.0;1005.0;335.0;1765.0;645.0;17584.0;2517.0;2442.0;3479.0;11156.0;137…
208489;3.474816666666667;0.0;0.0;23496.0;2723.0;13860.0;13135.0;1135.0;455.0;1647.0;726.0;559.0;698.0;2351.0;1209.0;4274.0;800.0;19888.0;3188.0;9499.0;714.0;542.0;676.0;309.0;522.0;2127.0;628.0;7100.0;1656.0;2140.0;843.0;6895.0;2430.0;4683.0;894.0;990.0;465.0;716.0;478.0;16400.0;3550.0;5066.0;549.0;1608.0;1280.0;9729.0;1743.0;7092.0;531.0;1092.0;227.0;1571.0;859.0;17488.0;2644.0;2555.0;3059.0;107…
208871;3.4811833333333335;0.0;0.0;22824.0;3423.0;13718.0;13092.0;1120.0;378.0;1332.0;571.0;607.0;960.0;2345.0;876.0;4606.0;757.0;19856.0;3011.0;9794.0;592.0;486.0;655.0;192.0;392.0;1500.0;921.0;6884.0;1962.0;2474.0;866.0;6618.0;2904.0;5318.0;767.0;1521.0;429.0;621.0;521.0;17128.0;3606.0;5203.0;447.0;1390.0;1571.0;10246.0;2127.0;7720.0;429.0;976.0;373.0;1912.0;674.0;16768.0;2432.0;2462.0;3268.0;99…
209253;3.48755;0.0;0.0;21912.0;2648.0;13747.0;13052.0;1292.0;434.0;1333.0;726.0;526.0;752.0;2420.0;879.0;4491.0;790.0;20024.0;3215.0;10446.0;932.0;647.0;609.0;0.0;311.0;1729.0;818.0;6806.0;1377.0;2327.0;1025.0;7106.0;2705.0;5521.0;656.0;1299.0;284.0;859.0;516.0;15787.0;3219.0;4711.0;641.0;1229.0;1328.0;10164.0;1780.0;7828.0;535.0;1170.0;275.0;1530.0;657.0;15359.0;2156.0;1796.0;3010.0;10000.0;1416…
209634;3.4939;0.0;0.0;22296.0;2557.0;13831.0;13223.0;1399.0;293.0;1275.0;894.0;613.0;840.0;2618.0;965.0;3888.0;676.0;19696.0;3456.0;10633.0;813.0;535.0;893.0;227.0;342.0;1658.0;656.0;6458.0;1260.0;1926.0;762.0;6560.0;2381.0;5439.0;911.0;1107.0;474.0;715.0;400.0;14913.0;3278.0;4399.0;518.0;1352.0;1340.0;10337.0;1837.0;8003.0;650.0;1108.0;175.0;1438.0;682.0;15526.0;2038.0;2293.0;2912.0;9361.0;1029.…
210016;3.5002666666666666;0.0;0.0;21448.0;2618.0;13064.0;13474.0;1427.0;373.0;1485.0;794.0;580.0;805.0;2315.0;917.0;3905.0;856.0;19208.0;2800.0;9877.0;1091.0;503.0;755.0;0.0;414.0;1598.0;593.0;6247.0;1719.0;2493.0;866.0;7002.0;3411.0;5766.0;635.0;1023.0;509.0;604.0;697.0;14462.0;3834.0;4671.0;488.0;1112.0;1363.0;9729.0;2025.0;7941.0;635.0;986.0;0.0;1590.0;708.0;14407.0;2150.0;1434.0;3182.0;8855.0…
210398;3.5066333333333333;0.0;0.0;21496.0;2362.0;14011.0;12846.0;1331.0;395.0;1348.0;621.0;473.0;807.0;2089.0;683.0;4115.0;782.0;19848.0;2965.0;9890.0;788.0;411.0;711.0;289.0;228.0;1564.0;644.0;5707.0;1794.0;2195.0;886.0;7454.0;2334.0;5498.0;441.0;1228.0;313.0;500.0;557.0;15099.0;3164.0;4602.0;628.0;1494.0;1154.0;9877.0;2000.0;8475.0;498.0;1042.0;212.0;1380.0;525.0;15221.0;2222.0;2356.0;2608.0;90…
210779;3.512983333333333;0.0;0.0;20904.0;2605.0;14268.0;12936.0;976.0;285.0;1501.0;587.0;620.0;667.0;1937.0;868.0;3739.0;634.0;18472.0;3284.0;9265.0;958.0;647.0;585.0;173.0;421.0;1749.0;559.0;5700.0;1522.0;2421.0;898.0;6664.0;2531.0;5150.0;708.0;1151.0;402.0;523.0;521.0;15178.0;3181.0;4684.0;559.0;1490.0;1153.0;10038.0;2024.0;7656.0;584.0;1086.0;0.0;1417.0;634.0;14021.0;2017.0;1755.0;3136.0;8875.…
211161;3.51935;0.0;0.0;20752.0;2525.0;13091.0;13604.0;1038.0;237.0;1532.0;815.0;494.0;680.0;2074.0;690.0;3256.0;672.0;18488.0;3125.0;9446.0;663.0;464.0;840.0;222.0;183.0;1238.0;837.0;5965.0;1319.0;2552.0;1020.0;7058.0;2466.0;5911.0;625.0;1157.0;412.0;546.0;352.0;13159.0;2863.0;4501.0;550.0;1480.0;1407.0;9499.0;2154.0;7789.0;377.0;1112.0;194.0;1563.0;555.0;13934.0;2389.0;1730.0;2283.0;8799.0;1368.…
211543;3.525716666666667;0.0;2416.0;19960.0;2404.0;13998.0;12419.0;1130.0;285.0;1403.0;632.0;635.0;785.0;2281.0;807.0;3287.0;821.0;17168.0;2767.0;9163.0;870.0;473.0;615.0;258.0;230.0;1574.0;533.0;5771.0;1509.0;2263.0;1185.0;7303.0;2375.0;4729.0;758.0;1279.0;467.0;526.0;335.0;13404.0;2789.0;4354.0;333.0;1206.0;1439.0;9964.0;1900.0;7720.0;440.0;1276.0;0.0;1449.0;593.0;14141.0;1982.0;1657.0;2540.0;8…
211925;3.5320833333333335;0.0;0.0;19680.0;2683.0;13726.0;11966.0;1320.0;299.0;1459.0;752.0;504.0;986.0;2233.0;830.0;3644.0;924.0;17440.0;3202.0;8807.0;855.0;578.0;558.0;248.0;548.0;1216.0;783.0;5027.0;1431.0;2390.0;666.0;6738.0;2440.0;5651.0;761.0;1058.0;300.0;428.0;359.0;13442.0;2834.0;4320.0;493.0;1268.0;1249.0;9622.0;1748.0;8052.0;663.0;824.0;0.0;1290.0;440.0;14233.0;1911.0;1789.0;2492.0;8385.…
212306;3.5384333333333333;0.0;0.0;18432.0;2882.0;12463.0;12459.0;1289.0;255.0;1301.0;932.0;602.0;789.0;1776.0;759.0;3490.0;841.0;17256.0;3099.0;8956.0;657.0;633.0;598.0;171.0;359.0;1700.0;805.0;5668.0;1332.0;2597.0;1050.0;6939.0;2536.0;5103.0;702.0;1103.0;499.0;528.0;413.0;13670.0;2507.0;4329.0;488.0;1241.0;1534.0;9138.0;2112.0;8141.0;560.0;1182.0;0.0;1463.0;500.0;13397.0;1944.0;1465.0;2350.0;834…
212688;3.5448;0.0;0.0;18256.0;2120.0;13056.0;12761.0;1367.0;391.0;1255.0;541.0;445.0;738.0;1937.0;662.0;3523.0;687.0;16888.0;2713.0;9041.0;704.0;707.0;496.0;0.0;212.0;1268.0;588.0;5242.0;1505.0;1971.0;886.0;6499.0;3038.0;5065.0;714.0;1050.0;235.0;532.0;360.0;12633.0;2416.0;3909.0;392.0;1370.0;1362.0;9437.0;1807.0;7821.0;549.0;1107.0;221.0;1251.0;447.0;13288.0;1379.0;1579.0;2418.0;7439.0;1252.0;30…
213070;3.5511666666666666;0.0;0.0;17992.0;2437.0;13157.0;13307.0;896.0;456.0;1385.0;624.0;523.0;834.0;1737.0;699.0;3615.0;730.0;16392.0;2597.0;8031.0;600.0;532.0;623.0;205.0;263.0;1548.0;663.0;5030.0;1348.0;2028.0;919.0;6590.0;2149.0;5681.0;431.0;837.0;378.0;412.0;409.0;12586.0;2685.0;3379.0;430.0;1153.0;1195.0;9685.0;1837.0;8027.0;459.0;1007.0;0.0;1206.0;605.0;13072.0;1842.0;2014.0;2396.0;7665.0…
213451;3.557516666666667;0.0;0.0;17144.0;2152.0;12482.0;11682.0;1188.0;278.0;1573.0;700.0;569.0;811.0;1805.0;570.0;2996.0;561.0;16448.0;2990.0;8360.0;740.0;380.0;282.0;255.0;343.0;1377.0;564.0;5125.0;1431.0;2077.0;735.0;6760.0;3062.0;5755.0;750.0;732.0;377.0;426.0;306.0;11446.0;2658.0;3993.0;600.0;1164.0;1234.0;9792.0;2043.0;8086.0;486.0;826.0;153.0;1340.0;485.0;11532.0;1732.0;1597.0;2147.0;7615.…
213833;3.5638833333333335;0.0;0.0;17568.0;2370.0;11427.0;13681.0;1294.0;274.0;1582.0;554.0;632.0;770.0;1669.0;593.0;3466.0;517.0;14856.0;2350.0;8484.0;697.0;394.0;352.0;0.0;257.0;1247.0;613.0;4345.0;1258.0;2341.0;901.0;5871.0;2587.0;4996.0;713.0;706.0;243.0;588.0;265.0;12020.0;2474.0;3721.0;547.0;1668.0;1407.0;8670.0;1947.0;7422.0;447.0;939.0;219.0;1292.0;578.0;11322.0;1817.0;1863.0;2652.0;7711.0…
214215;3.57025;0.0;0.0;16528.0;2233.0;12139.0;13192.0;1171.0;356.0;1468.0;438.0;545.0;720.0;1594.0;637.0;3117.0;701.0;14741.0;3375.0;9145.0;567.0;427.0;276.0;0.0;334.0;1257.0;428.0;5046.0;1342.0;2203.0;698.0;5963.0;2213.0;5188.0;769.0;739.0;201.0;468.0;250.0;10470.0;2508.0;3962.0;589.0;1702.0;1192.0;9388.0;2082.0;7172.0;474.0;1053.0;269.0;1126.0;556.0;11603.0;1591.0;1337.0;2406.0;6953.0;1059.0;22…
214597;3.5766166666666668;0.0;0.0;15928.0;2174.0;11302.0;13427.0;1193.0;263.0;1285.0;714.0;582.0;732.0;1544.0;517.0;2989.0;651.0;14891.0;2724.0;8442.0;954.0;705.0;180.0;174.0;276.0;1056.0;519.0;4272.0;1106.0;1728.0;843.0;5764.0;2718.0;5090.0;694.0;716.0;302.0;687.0;300.0;9973.0;2573.0;3020.0;395.0;1300.0;1277.0;9728.0;1948.0;7340.0;490.0;1018.0;205.0;1186.0;451.0;10480.0;1722.0;1308.0;2161.0;8206…
214978;3.5829666666666666;0.0;0.0;15428.0;1952.0;11577.0;12594.0;961.0;263.0;1077.0;522.0;525.0;608.0;1505.0;605.0;2697.0;630.0;12958.0;2532.0;8706.0;751.0;603.0;0.0;156.0;271.0;1219.0;452.0;3937.0;1099.0;2133.0;1080.0;5559.0;2242.0;5655.0;847.0;1566.0;370.0;470.0;374.0;9204.0;2223.0;3334.0;459.0;1484.0;1587.0;9028.0;1877.0;6963.0;515.0;1034.0;300.0;1057.0;332.0;9428.0;1659.0;1519.0;1914.0;7008.0…
215360;3.5893333333333333;0.0;0.0;14191.0;2000.0;11620.0;11718.0;1037.0;438.0;1047.0;555.0;485.0;565.0;1402.0;466.0;2700.0;740.0;12360.0;2626.0;9094.0;631.0;466.0;262.0;0.0;0.0;1098.0;369.0;3404.0;1094.0;1975.0;864.0;5399.0;2121.0;5124.0;521.0;4035.0;578.0;496.0;331.0;8967.0;1883.0;3072.0;447.0;1339.0;1426.0;8875.0;1944.0;7152.0;469.0;1082.0;183.0;1000.0;448.0;9594.0;1305.0;1325.0;1837.0;7046.0;1…
215742;3.5957;0.0;0.0;13674.0;1953.0;10720.0;12392.0;1429.0;387.0;1309.0;701.0;602.0;565.0;1472.0;632.0;2503.0;671.0;11555.0;2823.0;8433.0;738.0;433.0;309.0;0.0;227.0;927.0;425.0;3387.0;833.0;1749.0;933.0;5407.0;2920.0;4941.0;621.0;7112.0;987.0;736.0;278.0;8132.0;1621.0;2855.0;355.0;1595.0;1236.0;8707.0;1801.0;6985.0;299.0;1004.0;227.0;1128.0;478.0;8655.0;1271.0;1025.0;1357.0;6668.0;1160.0;2483.0…
216123;3.60205;0.0;0.0;12017.0;1758.0;9835.0;12826.0;1136.0;333.0;1014.0;685.0;396.0;486.0;1200.0;388.0;1823.0;633.0;11777.0;2414.0;9249.0;667.0;397.0;216.0;181.0;217.0;842.0;478.0;2926.0;760.0;1698.0;747.0;4618.0;2364.0;4747.0;668.0;8365.0;843.0;623.0;230.0;6684.0;1606.0;2736.0;234.0;1265.0;1509.0;8662.0;2017.0;7479.0;379.0;1037.0;248.0;950.0;338.0;7851.0;1006.0;905.0;1266.0;6333.0;1138.0;2223.0…
216505;3.608416666666667;0.0;0.0;10941.0;1509.0;9063.0;13203.0;1169.0;333.0;1590.0;568.0;609.0;569.0;1025.0;367.0;2195.0;605.0;10877.0;2287.0;8989.0;517.0;527.0;236.0;168.0;185.0;1010.0;648.0;2326.0;781.0;1733.0;563.0;4693.0;2277.0;5297.0;489.0;9527.0;988.0;758.0;216.0;5903.0;1426.0;2337.0;430.0;1241.0;1187.0;8434.0;2241.0;7452.0;380.0;1087.0;162.0;753.0;0.0;6689.0;1010.0;1221.0;1277.0;4926.0;118…
216887;3.6147833333333335;0.0;0.0;8953.0;1734.0;9188.0;13560.0;1227.0;255.0;1364.0;580.0;590.0;428.0;1081.0;545.0;1800.0;439.0;10054.0;2170.0;7988.0;771.0;569.0;212.0;0.0;158.0;633.0;270.0;2148.0;779.0;1539.0;785.0;4434.0;2345.0;5119.0;604.0;8122.0;868.0;581.0;313.0;5262.0;1516.0;2666.0;273.0;1120.0;1707.0;8963.0;1904.0;7292.0;367.0;1189.0;247.0;798.0;312.0;6505.0;951.0;948.0;1137.0;3877.0;763.0;…
217269;3.62115;0.0;0.0;8831.0;1450.0;8879.0;12468.0;1258.0;205.0;1419.0;704.0;395.0;371.0;1209.0;453.0;1455.0;577.0;9616.0;2451.0;8345.0;825.0;422.0;201.0;205.0;219.0;486.0;254.0;2390.0;818.0;1306.0;864.0;4351.0;2674.0;5284.0;508.0;6721.0;814.0;627.0;205.0;4476.0;1236.0;1784.0;272.0;1431.0;1108.0;8864.0;1655.0;7760.0;449.0;852.0;220.0;842.0;0.0;4992.0;687.0;951.0;1108.0;3323.0;1046.0;2276.0;861.0…
217650;3.6275;0.0;0.0;8888.0;1525.0;8226.0;12295.0;1373.0;385.0;1523.0;678.0;394.0;406.0;903.0;368.0;1491.0;631.0;9157.0;2299.0;8280.0;799.0;304.0;198.0;0.0;236.0;593.0;278.0;1838.0;538.0;1448.0;517.0;4529.0;2142.0;5170.0;351.0;6144.0;633.0;423.0;224.0;4854.0;1134.0;1593.0;298.0;1345.0;1371.0;9142.0;1637.0;7351.0;329.0;698.0;385.0;542.0;294.0;4438.0;804.0;983.0;868.0;3316.0;983.0;2207.0;612.0;123…
218032;3.6338666666666666;0.0;0.0;8116.0;1351.0;7563.0;12488.0;1225.0;255.0;1427.0;833.0;709.0;467.0;792.0;366.0;1236.0;508.0;8848.0;2336.0;7356.0;670.0;388.0;165.0;0.0;0.0;542.0;260.0;1578.0;414.0;1574.0;676.0;4241.0;2418.0;5004.0;506.0;4229.0;479.0;429.0;0.0;4344.0;1089.0;1443.0;293.0;1183.0;1009.0;9449.0;1558.0;8214.0;393.0;997.0;259.0;563.0;220.0;4817.0;611.0;698.0;964.0;2923.0;980.0;2478.0;6…
218414;3.640233333333333;0.0;0.0;7362.0;1155.0;7721.0;11900.0;1196.0;236.0;1632.0;854.0;682.0;491.0;645.0;207.0;1186.0;595.0;7935.0;2450.0;6904.0;668.0;338.0;0.0;177.0;207.0;772.0;307.0;1492.0;577.0;1277.0;673.0;4583.0;2303.0;4798.0;518.0;6402.0;686.0;503.0;210.0;3243.0;1085.0;1650.0;247.0;1149.0;1241.0;11281.0;1783.0;7945.0;446.0;1004.0;177.0;443.0;309.0;4062.0;789.0;824.0;786.0;3025.0;906.0;263…
218796;3.6466;0.0;0.0;6916.0;1389.0;6802.0;12784.0;1256.0;372.0;1898.0;1143.0;921.0;682.0;910.0;378.0;1270.0;496.0;7374.0;1907.0;7369.0;528.0;527.0;298.0;0.0;0.0;608.0;241.0;1296.0;303.0;1584.0;713.0;4238.0;2317.0;4594.0;539.0;10045.0;954.0;536.0;165.0;3473.0;1018.0;1561.0;215.0;1199.0;1219.0;12148.0;1717.0;9844.0;386.0;1175.0;265.0;485.0;187.0;3398.0;736.0;699.0;742.0;2305.0;911.0;2252.0;725.0;1…
219177;3.65295;0.0;0.0;6935.0;1332.0;6526.0;12464.0;1522.0;498.0;2288.0;1137.0;843.0;753.0;874.0;371.0;1006.0;582.0;6534.0;2105.0;7225.0;674.0;641.0;197.0;154.0;161.0;400.0;223.0;1350.0;751.0;1382.0;465.0;4021.0;2024.0;4524.0;681.0;14829.0;1842.0;739.0;188.0;2874.0;872.0;1350.0;305.0;1423.0;1577.0;13752.0;1595.0;9967.0;497.0;1695.0;0.0;513.0;187.0;3370.0;652.0;531.0;846.0;2282.0;916.0;2273.0;826.…
219559;3.6593166666666668;0.0;0.0;7113.0;1096.0;6196.0;12595.0;1563.0;303.0;2142.0;1086.0;961.0;784.0;623.0;273.0;1109.0;370.0;5856.0;1932.0;7633.0;615.0;565.0;0.0;211.0;0.0;385.0;0.0;1195.0;362.0;1359.0;562.0;3811.0;2036.0;4515.0;512.0;19296.0;1996.0;1069.0;222.0;3167.0;761.0;1338.0;252.0;1519.0;1412.0;13871.0;2183.0;10395.0;335.0;1698.0;314.0;353.0;0.0;3433.0;397.0;462.0;686.0;2123.0;808.0;2271…
219941;3.6656833333333334;0.0;0.0;6413.0;1151.0;6744.0;11931.0;1345.0;318.0;2393.0;1125.0;846.0;786.0;402.0;234.0;960.0;483.0;6055.0;1883.0;6923.0;674.0;788.0;353.0;0.0;0.0;564.0;241.0;1563.0;271.0;1543.0;756.0;3649.0;2106.0;5063.0;482.0;22856.0;2331.0;1005.0;180.0;3228.0;820.0;1511.0;238.0;1129.0;1323.0;14363.0;1455.0;10743.0;437.0;1668.0;0.0;541.0;0.0;3153.0;442.0;840.0;906.0;2549.0;867.0;2286.…
220322;3.6720333333333333;0.0;0.0;7331.0;1227.0;6379.0;13716.0;1748.0;358.0;2472.0;1057.0;1176.0;548.0;540.0;157.0;964.0;537.0;6179.0;2112.0;7338.0;723.0;858.0;377.0;0.0;0.0;345.0;237.0;1229.0;476.0;1564.0;455.0;4287.0;2174.0;4644.0;625.0;24496.0;2161.0;1209.0;235.0;3100.0;620.0;1378.0;238.0;1316.0;1322.0;14226.0;1741.0;10492.0;410.0;1809.0;212.0;341.0;186.0;3296.0;592.0;691.0;604.0;2454.0;923.0;…
220704;3.6784;0.0;0.0;6872.0;1311.0;6649.0;12038.0;2098.0;366.0;2560.0;1080.0;971.0;401.0;779.0;217.0;1136.0;395.0;5653.0;1907.0;7809.0;775.0;893.0;187.0;166.0;0.0;533.0;276.0;1274.0;316.0;1300.0;557.0;3657.0;1690.0;4525.0;519.0;27440.0;2193.0;1431.0;368.0;2873.0;858.0;1442.0;509.0;1270.0;1431.0;14991.0;1755.0;10590.0;356.0;1655.0;252.0;390.0;175.0;3470.0;466.0;630.0;773.0;2277.0;921.0;2106.0;661…
221086;3.6847666666666665;0.0;0.0;7745.0;1477.0;6450.0;12774.0;2144.0;307.0;2458.0;1155.0;996.0;600.0;493.0;231.0;990.0;391.0;5346.0;2055.0;7300.0;660.0;836.0;385.0;206.0;0.0;399.0;296.0;1237.0;438.0;1241.0;706.0;4163.0;1878.0;5007.0;620.0;28688.0;2701.0;1446.0;315.0;3125.0;666.0;1515.0;284.0;1372.0;1596.0;14464.0;1742.0;10999.0;376.0;1681.0;305.0;485.0;0.0;3619.0;671.0;602.0;696.0;2881.0;869.0;2…
221468;3.691133333333333;0.0;0.0;7366.0;1060.0;7480.0;12318.0;1794.0;257.0;2494.0;1122.0;827.0;690.0;698.0;210.0;1049.0;465.0;6277.0;1895.0;6963.0;927.0;837.0;233.0;187.0;171.0;318.0;234.0;1272.0;472.0;1440.0;674.0;3721.0;1986.0;4855.0;536.0;30688.0;2807.0;1498.0;355.0;2889.0;734.0;1387.0;240.0;1021.0;1509.0;14153.0;1504.0;11102.0;328.0;1631.0;219.0;559.0;246.0;3930.0;557.0;538.0;778.0;2340.0;926…
221849;3.6974833333333335;0.0;0.0;7129.0;1097.0;6799.0;12939.0;1936.0;268.0;2513.0;1369.0;1102.0;657.0;673.0;333.0;1380.0;577.0;6443.0;2013.0;7615.0;732.0;1015.0;265.0;0.0;0.0;493.0;262.0;1133.0;466.0;1345.0;558.0;3673.0;1820.0;4369.0;554.0;31784.0;2886.0;1377.0;187.0;3154.0;863.0;1236.0;303.0;1033.0;1318.0;14623.0;1624.0;10820.0;492.0;1798.0;204.0;478.0;191.0;3039.0;431.0;808.0;707.0;2814.0;902.…
222231;3.70385;0.0;0.0;6560.0;1267.0;6730.0;12683.0;2098.0;400.0;2337.0;1314.0;821.0;739.0;589.0;367.0;1493.0;505.0;6057.0;2147.0;7138.0;779.0;1196.0;403.0;209.0;0.0;654.0;228.0;1324.0;368.0;1353.0;626.0;3280.0;1950.0;4146.0;629.0;32472.0;3006.0;1502.0;328.0;2895.0;1117.0;1331.0;526.0;1533.0;1266.0;14287.0;1560.0;10090.0;436.0;1912.0;0.0;422.0;0.0;3337.0;449.0;581.0;496.0;2799.0;893.0;2113.0;575.…
222613;3.7102166666666667;0.0;0.0;6880.0;1460.0;6940.0;12770.0;2141.0;309.0;2573.0;1151.0;874.0;507.0;582.0;162.0;1147.0;442.0;5935.0;1995.0;6327.0;500.0;1109.0;240.0;167.0;0.0;475.0;225.0;1454.0;176.0;1326.0;690.0;3767.0;1614.0;3892.0;729.0;33344.0;3290.0;1682.0;339.0;2532.0;736.0;1661.0;271.0;1314.0;1565.0;13785.0;1640.0;10762.0;410.0;1563.0;0.0;371.0;330.0;3220.0;554.0;558.0;799.0;2998.0;1050.…
222994;3.7165666666666666;0.0;0.0;7027.0;1266.0;6494.0;12301.0;1624.0;324.0;2317.0;1360.0;1030.0;474.0;606.0;171.0;1182.0;294.0;5829.0;2144.0;6458.0;626.0;1175.0;297.0;215.0;161.0;338.0;274.0;1262.0;568.0;1661.0;728.0;3233.0;1469.0;4135.0;973.0;35160.0;3176.0;1560.0;283.0;2983.0;969.0;1291.0;321.0;1553.0;1371.0;14315.0;1411.0;9303.0;465.0;1922.0;0.0;443.0;210.0;3636.0;353.0;732.0;582.0;2443.0;111…
223376;3.722933333333333;0.0;0.0;6573.0;889.0;6060.0;12595.0;2127.0;390.0;2491.0;1099.0;1023.0;547.0;595.0;188.0;1074.0;561.0;5978.0;2220.0;6195.0;766.0;1308.0;256.0;234.0;0.0;431.0;225.0;1288.0;402.0;1354.0;973.0;4251.0;1741.0;4302.0;504.0;37016.0;3321.0;1700.0;237.0;3005.0;1097.0;1573.0;380.0;1461.0;1446.0;14739.0;1521.0;10886.0;481.0;2059.0;0.0;726.0;254.0;3531.0;466.0;803.0;776.0;3027.0;1065.…
223758;3.7293;0.0;0.0;6257.0;1266.0;6516.0;12412.0;1798.0;359.0;2502.0;1247.0;943.0;598.0;432.0;368.0;980.0;500.0;6305.0;1809.0;5656.0;759.0;1171.0;270.0;0.0;0.0;500.0;167.0;1403.0;317.0;1352.0;704.0;3742.0;1861.0;4129.0;619.0;34408.0;3530.0;1803.0;288.0;3015.0;955.0;1556.0;350.0;1733.0;1500.0;14733.0;1641.0;10077.0;415.0;1772.0;229.0;360.0;0.0;3215.0;532.0;466.0;596.0;2629.0;1210.0;1930.0;979.0;…
224140;3.7356666666666665;0.0;0.0;6642.0;902.0;5850.0;12736.0;1888.0;377.0;2620.0;1376.0;945.0;544.0;678.0;266.0;950.0;397.0;6792.0;1570.0;5479.0;387.0;1353.0;309.0;0.0;0.0;611.0;368.0;1414.0;302.0;1681.0;636.0;3590.0;1693.0;3694.0;651.0;35184.0;2983.0;1550.0;0.0;2287.0;757.0;1490.0;333.0;1469.0;1191.0;14139.0;1687.0;9675.0;463.0;1846.0;177.0;524.0;0.0;2952.0;523.0;700.0;858.0;2771.0;1139.0;2575.…
224521;3.7420166666666668;0.0;0.0;6440.0;1410.0;6277.0;12461.0;1877.0;301.0;1993.0;1130.0;952.0;713.0;792.0;329.0;1139.0;567.0;6192.0;1610.0;5107.0;683.0;1408.0;438.0;0.0;0.0;400.0;279.0;1186.0;378.0;1501.0;586.0;3720.0;1688.0;3820.0;396.0;33488.0;3321.0;1701.0;0.0;3035.0;812.0;1300.0;278.0;1546.0;1496.0;13532.0;1193.0;10525.0;441.0;1686.0;0.0;356.0;168.0;3334.0;739.0;509.0;635.0;2773.0;889.0;216…
224903;3.7483833333333334;0.0;0.0;6567.0;1026.0;5778.0;12423.0;2217.0;341.0;2372.0;1126.0;884.0;399.0;651.0;298.0;1082.0;342.0;6256.0;1619.0;5349.0;699.0;1100.0;414.0;0.0;152.0;412.0;269.0;1086.0;362.0;1492.0;647.0;3130.0;1710.0;3147.0;478.0;35496.0;3244.0;2007.0;329.0;2763.0;912.0;1411.0;196.0;1520.0;1472.0;13677.0;1420.0;9741.0;391.0;1814.0;277.0;502.0;183.0;3458.0;482.0;515.0;738.0;2823.0;1129…
225285;3.75475;0.0;0.0;6243.0;986.0;6121.0;11898.0;1710.0;368.0;2455.0;1384.0;705.0;593.0;605.0;184.0;1084.0;379.0;5228.0;1814.0;5215.0;439.0;1247.0;237.0;0.0;0.0;652.0;285.0;1192.0;358.0;1672.0;750.0;3743.0;1558.0;3397.0;525.0;35320.0;3151.0;1359.0;267.0;2703.0;676.0;1414.0;249.0;1546.0;1665.0;13748.0;1534.0;9749.0;443.0;1687.0;277.0;640.0;187.0;3448.0;511.0;815.0;409.0;2412.0;886.0;2189.0;746.0…
225666;3.7611;0.0;0.0;6125.0;1158.0;6258.0;11897.0;2070.0;208.0;2673.0;1297.0;1015.0;594.0;579.0;314.0;1070.0;540.0;6439.0;1558.0;5089.0;456.0;1125.0;302.0;0.0;0.0;461.0;245.0;1191.0;370.0;1412.0;688.0;3415.0;1716.0;3242.0;0.0;33776.0;2927.0;1740.0;273.0;2604.0;790.0;1444.0;284.0;1441.0;1581.0;13522.0;1382.0;10414.0;796.0;1987.0;201.0;366.0;0.0;3331.0;568.0;617.0;566.0;2259.0;828.0;2080.0;658.0;8…
226048;3.7674666666666665;0.0;0.0;6123.0;871.0;5966.0;12114.0;2137.0;364.0;2594.0;1178.0;817.0;645.0;600.0;435.0;886.0;636.0;5633.0;1792.0;5336.0;665.0;1180.0;268.0;0.0;0.0;471.0;370.0;1195.0;227.0;1528.0;593.0;3558.0;1742.0;3181.0;485.0;32304.0;3134.0;1413.0;297.0;2838.0;704.0;1347.0;397.0;1492.0;1421.0;13825.0;1199.0;8839.0;458.0;1674.0;186.0;348.0;0.0;3494.0;465.0;590.0;603.0;2030.0;999.0;2629…
226430;3.773833333333333;0.0;0.0;6749.0;947.0;5659.0;12404.0;2151.0;336.0;2186.0;935.0;691.0;590.0;564.0;259.0;939.0;410.0;5390.0;1758.0;5061.0;730.0;1127.0;424.0;229.0;0.0;397.0;193.0;976.0;326.0;1508.0;702.0;3747.0;2118.0;3195.0;613.0;30760.0;2835.0;1340.0;239.0;2615.0;726.0;1353.0;341.0;1641.0;1469.0;14174.0;1519.0;9213.0;262.0;1719.0;0.0;313.0;0.0;3743.0;399.0;882.0;607.0;2377.0;988.0;2490.0;…
226812;3.7802;0.0;0.0;5834.0;1192.0;5671.0;12768.0;1791.0;368.0;2268.0;1103.0;717.0;568.0;675.0;259.0;999.0;457.0;6073.0;1594.0;5235.0;649.0;934.0;317.0;153.0;0.0;493.0;0.0;996.0;414.0;1766.0;547.0;3428.0;1884.0;2909.0;499.0;23152.0;2016.0;960.0;171.0;2249.0;761.0;1305.0;223.0;1790.0;1379.0;13767.0;1686.0;10285.0;568.0;1890.0;0.0;443.0;0.0;2918.0;481.0;621.0;729.0;2063.0;994.0;2286.0;953.0;1010.0…
227193;3.78655;0.0;0.0;5989.0;1313.0;5589.0;13076.0;1404.0;238.0;2397.0;1093.0;901.0;662.0;622.0;164.0;1177.0;326.0;5688.0;1812.0;4401.0;595.0;425.0;271.0;186.0;0.0;526.0;297.0;908.0;341.0;1352.0;661.0;3867.0;1443.0;3030.0;388.0;13706.0;1432.0;835.0;311.0;2332.0;785.0;1356.0;389.0;1619.0;1307.0;13722.0;1234.0;9371.0;310.0;1655.0;177.0;341.0;203.0;3171.0;546.0;511.0;573.0;2787.0;687.0;2193.0;575.0…
227575;3.7929166666666667;0.0;0.0;5712.0;1152.0;5954.0;12047.0;1359.0;195.0;2473.0;1053.0;787.0;579.0;728.0;330.0;1073.0;414.0;6432.0;1983.0;5600.0;656.0;325.0;280.0;0.0;0.0;496.0;245.0;1158.0;314.0;1350.0;593.0;3667.0;1354.0;3125.0;384.0;5313.0;686.0;589.0;177.0;2039.0;570.0;1122.0;233.0;1543.0;1514.0;14111.0;1230.0;9527.0;378.0;1743.0;186.0;297.0;0.0;3224.0;563.0;619.0;706.0;2428.0;1030.0;2367.…
227957;3.7992833333333333;0.0;0.0;5653.0;938.0;5576.0;12254.0;1208.0;330.0;2323.0;1444.0;738.0;672.0;541.0;222.0;989.0;476.0;6140.0;2088.0;5166.0;486.0;353.0;283.0;157.0;0.0;433.0;270.0;763.0;393.0;1409.0;809.0;3748.0;1341.0;3358.0;364.0;2358.0;441.0;390.0;247.0;2323.0;760.0;1101.0;305.0;1542.0;0.0;13011.0;1488.0;9786.0;310.0;1250.0;170.0;219.0;0.0;3681.0;623.0;618.0;597.0;2200.0;781.0;2129.0;644…
228338;3.805633333333333;0.0;0.0;5711.0;1067.0;5693.0;12585.0;1094.0;245.0;2171.0;1077.0;1145.0;511.0;498.0;166.0;907.0;553.0;6242.0;1535.0;5037.0;406.0;409.0;368.0;0.0;152.0;665.0;0.0;842.0;295.0;1393.0;687.0;3783.0;1631.0;3529.0;440.0;1989.0;493.0;355.0;191.0;1962.0;803.0;1435.0;232.0;1650.0;1505.0;13719.0;1134.0;8975.0;243.0;1224.0;246.0;395.0;180.0;3239.0;457.0;626.0;509.0;2495.0;901.0;2122.0…
228720;3.812;0.0;0.0;5339.0;1027.0;5549.0;11648.0;1201.0;276.0;2263.0;963.0;834.0;507.0;483.0;0.0;1036.0;390.0;5370.0;1961.0;5447.0;597.0;306.0;281.0;0.0;0.0;572.0;221.0;977.0;233.0;1568.0;594.0;3640.0;1623.0;2793.0;482.0;1396.0;309.0;337.0;150.0;2078.0;676.0;1428.0;282.0;1571.0;1403.0;13271.0;1610.0;9063.0;375.0;1613.0;188.0;268.0;156.0;3211.0;592.0;679.0;571.0;2229.0;787.0;2210.0;668.0;626.0;0.…
229102;3.8183666666666665;0.0;0.0;6054.0;1098.0;5008.0;12604.0;1026.0;174.0;2443.0;1034.0;846.0;580.0;403.0;346.0;1059.0;390.0;5440.0;1680.0;4880.0;442.0;320.0;247.0;158.0;0.0;366.0;150.0;1113.0;297.0;1484.0;846.0;3738.0;1700.0;2848.0;359.0;1054.0;269.0;257.0;225.0;2388.0;593.0;1217.0;272.0;1176.0;1582.0;12423.0;1554.0;9607.0;290.0;1176.0;0.0;297.0;0.0;2875.0;606.0;679.0;367.0;2294.0;894.0;2476.0…
229484;3.8247333333333335;0.0;0.0;4632.0;1213.0;4592.0;12086.0;1101.0;0.0;2069.0;1238.0;749.0;585.0;477.0;218.0;949.0;598.0;5235.0;1730.0;5079.0;585.0;321.0;175.0;0.0;0.0;322.0;0.0;669.0;308.0;1392.0;677.0;2986.0;1778.0;2622.0;450.0;1029.0;371.0;260.0;248.0;1989.0;725.0;1301.0;405.0;1444.0;1500.0;13076.0;1622.0;9366.0;263.0;1212.0;214.0;400.0;209.0;2971.0;604.0;620.0;588.0;2074.0;832.0;3050.0;700…
229865;3.8310833333333334;0.0;0.0;4968.0;929.0;5098.0;12916.0;1090.0;212.0;2348.0;1140.0;888.0;629.0;492.0;0.0;756.0;479.0;4645.0;1540.0;4848.0;562.0;215.0;154.0;0.0;0.0;395.0;195.0;1040.0;265.0;1469.0;622.0;3361.0;1580.0;2792.0;324.0;979.0;172.0;0.0;0.0;1968.0;580.0;1187.0;429.0;1902.0;1401.0;13371.0;1644.0;8554.0;386.0;1225.0;0.0;397.0;0.0;3196.0;394.0;502.0;615.0;2140.0;700.0;2311.0;820.0;834.…
230247;3.83745;0.0;0.0;5351.0;824.0;4966.0;12388.0;845.0;256.0;2253.0;1111.0;963.0;624.0;407.0;272.0;839.0;392.0;5232.0;2072.0;5232.0;492.0;352.0;288.0;176.0;0.0;255.0;161.0;754.0;275.0;1572.0;911.0;3339.0;1729.0;2792.0;335.0;827.0;232.0;170.0;160.0;2246.0;474.0;1242.0;242.0;2116.0;1182.0;12839.0;1339.0;9370.0;222.0;1295.0;0.0;394.0;151.0;2894.0;543.0;492.0;445.0;2103.0;1104.0;2157.0;680.0;954.0;…
230629;3.8438166666666667;0.0;0.0;4893.0;1071.0;5314.0;12348.0;1160.0;274.0;2437.0;1042.0;743.0;482.0;491.0;157.0;631.0;466.0;4935.0;1659.0;4987.0;659.0;213.0;226.0;0.0;0.0;373.0;161.0;909.0;402.0;1474.0;566.0;4500.0;1342.0;2917.0;465.0;964.0;305.0;302.0;219.0;2202.0;625.0;800.0;259.0;1607.0;1525.0;13037.0;1547.0;8929.0;462.0;1303.0;150.0;375.0;0.0;2483.0;557.0;702.0;643.0;2195.0;962.0;2401.0;694…
231010;3.8501666666666665;0.0;0.0;4503.0;902.0;4331.0;12712.0;1120.0;332.0;2270.0;1056.0;750.0;617.0;652.0;202.0;909.0;379.0;4609.0;1711.0;4624.0;663.0;408.0;209.0;0.0;159.0;430.0;199.0;914.0;466.0;1444.0;571.0;3505.0;1688.0;2682.0;554.0;915.0;195.0;260.0;0.0;1985.0;684.0;1230.0;256.0;1731.0;1680.0;13549.0;1358.0;9305.0;270.0;1469.0;150.0;420.0;0.0;2741.0;533.0;768.0;406.0;2583.0;859.0;1920.0;882…
231392;3.856533333333333;0.0;0.0;4923.0;941.0;4914.0;12241.0;847.0;381.0;2467.0;1097.0;963.0;488.0;496.0;180.0;801.0;339.0;4468.0;1766.0;4149.0;740.0;230.0;150.0;0.0;0.0;278.0;221.0;979.0;210.0;1715.0;653.0;3865.0;2035.0;2456.0;354.0;648.0;296.0;244.0;161.0;1949.0;570.0;1264.0;279.0;1709.0;1516.0;12642.0;1658.0;8611.0;406.0;1428.0;0.0;317.0;0.0;3290.0;580.0;573.0;366.0;2021.0;900.0;2344.0;644.0;7…
231774;3.8629;0.0;0.0;5219.0;831.0;4716.0;12686.0;975.0;295.0;1997.0;1088.0;835.0;482.0;335.0;190.0;720.0;539.0;4814.0;1942.0;4569.0;580.0;326.0;264.0;0.0;0.0;377.0;0.0;732.0;388.0;1391.0;548.0;3513.0;1642.0;2767.0;349.0;596.0;167.0;300.0;268.0;1849.0;698.0;971.0;268.0;1600.0;1546.0;12840.0;1207.0;9611.0;308.0;1355.0;0.0;393.0;237.0;2953.0;663.0;775.0;370.0;1785.0;856.0;2082.0;580.0;777.0;0.0;0.0…
232156;3.869266666666667;0.0;0.0;5054.0;884.0;5122.0;12528.0;864.0;371.0;2249.0;913.0;946.0;488.0;595.0;292.0;892.0;373.0;5246.0;1764.0;4389.0;378.0;359.0;273.0;0.0;0.0;239.0;176.0;898.0;231.0;1471.0;917.0;3556.0;1817.0;3253.0;370.0;612.0;181.0;181.0;205.0;1864.0;550.0;1273.0;378.0;1788.0;1532.0;14068.0;1068.0;8107.0;310.0;1264.0;0.0;383.0;0.0;2575.0;525.0;634.0;633.0;2124.0;966.0;2076.0;834.0;65…
232537;3.8756166666666667;0.0;0.0;5269.0;942.0;5074.0;12490.0;1115.0;308.0;2058.0;1109.0;844.0;580.0;369.0;203.0;923.0;391.0;4940.0;1582.0;4584.0;665.0;293.0;269.0;0.0;0.0;453.0;0.0;780.0;265.0;1756.0;510.0;3615.0;1388.0;2843.0;411.0;553.0;227.0;196.0;350.0;1776.0;487.0;940.0;301.0;1664.0;1733.0;13823.0;1448.0;8843.0;332.0;1435.0;0.0;400.0;0.0;2988.0;654.0;662.0;728.0;2336.0;799.0;2467.0;563.0;57…
232919;3.8819833333333333;0.0;0.0;5281.0;891.0;4535.0;12842.0;923.0;247.0;2364.0;1113.0;859.0;611.0;453.0;231.0;811.0;399.0;4783.0;1618.0;4527.0;533.0;264.0;275.0;0.0;0.0;234.0;349.0;881.0;227.0;1659.0;850.0;3969.0;1686.0;2592.0;439.0;619.0;197.0;568.0;0.0;1810.0;540.0;1167.0;187.0;1788.0;1492.0;13367.0;1489.0;8769.0;372.0;1299.0;214.0;414.0;0.0;2499.0;612.0;833.0;671.0;1925.0;965.0;2571.0;559.0;…
233301;3.88835;0.0;0.0;4303.0;951.0;4632.0;12332.0;1062.0;155.0;2225.0;1350.0;731.0;517.0;398.0;234.0;787.0;452.0;5383.0;1530.0;4703.0;680.0;233.0;158.0;0.0;0.0;358.0;0.0;1067.0;359.0;1615.0;728.0;3543.0;1462.0;2678.0;547.0;552.0;166.0;221.0;258.0;1747.0;626.0;1044.0;392.0;1514.0;1850.0;13031.0;1309.0;8693.0;325.0;1216.0;0.0;314.0;0.0;2376.0;241.0;593.0;393.0;2195.0;753.0;2574.0;814.0;595.0;188.0…
233683;3.8947166666666666;0.0;0.0;4643.0;798.0;4402.0;12009.0;1156.0;253.0;2044.0;1070.0;798.0;547.0;558.0;164.0;968.0;454.0;4908.0;1761.0;4166.0;593.0;179.0;177.0;0.0;0.0;376.0;0.0;1161.0;408.0;1546.0;723.0;3450.0;1689.0;2409.0;307.0;647.0;160.0;320.0;0.0;1556.0;549.0;1428.0;500.0;2160.0;1325.0;12817.0;1466.0;9216.0;372.0;1189.0;0.0;375.0;0.0;2663.0;442.0;820.0;475.0;1881.0;926.0;2544.0;623.0;86…
234064;3.9010666666666665;0.0;0.0;4524.0;1078.0;5000.0;12185.0;1265.0;379.0;2069.0;1272.0;652.0;669.0;335.0;178.0;965.0;455.0;4912.0;1739.0;4713.0;452.0;305.0;193.0;202.0;0.0;300.0;290.0;1017.0;373.0;1832.0;862.0;3722.0;2020.0;2460.0;485.0;708.0;213.0;357.0;242.0;1808.0;685.0;1321.0;367.0;1614.0;1336.0;12670.0;1133.0;8667.0;342.0;1350.0;0.0;413.0;244.0;2530.0;641.0;813.0;403.0;2219.0;872.0;2590.0…
234446;3.9074333333333335;0.0;0.0;4852.0;777.0;5338.0;13053.0;1025.0;332.0;2205.0;1007.0;796.0;678.0;419.0;320.0;649.0;534.0;5119.0;1778.0;4666.0;608.0;323.0;217.0;0.0;0.0;388.0;225.0;1523.0;282.0;1774.0;859.0;4245.0;1577.0;3234.0;344.0;841.0;190.0;351.0;0.0;1612.0;580.0;1301.0;536.0;2044.0;1584.0;13386.0;1348.0;8753.0;236.0;1290.0;0.0;277.0;0.0;2852.0;910.0;787.0;498.0;2299.0;970.0;2240.0;630.0;…
234828;3.9138;0.0;0.0;4825.0;1033.0;4715.0;12864.0;1272.0;313.0;2135.0;1050.0;804.0;462.0;469.0;216.0;756.0;465.0;4813.0;1785.0;4638.0;440.0;319.0;215.0;0.0;187.0;660.0;448.0;2216.0;326.0;1656.0;940.0;3419.0;1352.0;3015.0;227.0;757.0;191.0;429.0;392.0;1770.0;452.0;1196.0;324.0;1731.0;1687.0;12781.0;1246.0;9279.0;231.0;1653.0;0.0;343.0;351.0;3002.0;1481.0;719.0;463.0;2121.0;944.0;1954.0;778.0;631.…
235209;3.92015;0.0;0.0;4821.0;813.0;5509.0;11903.0;1139.0;235.0;2209.0;1127.0;634.0;612.0;681.0;323.0;1087.0;450.0;5438.0;1484.0;4599.0;393.0;343.0;208.0;163.0;0.0;528.0;497.0;2259.0;325.0;1428.0;865.0;3545.0;1944.0;3253.0;487.0;824.0;273.0;462.0;335.0;1795.0;591.0;1067.0;377.0;1812.0;1596.0;13545.0;1371.0;8639.0;359.0;1366.0;189.0;454.0;214.0;3095.0;1840.0;968.0;375.0;2081.0;1044.0;2393.0;460.0;…
235591;3.9265166666666667;0.0;0.0;5178.0;1009.0;5145.0;12648.0;880.0;379.0;2276.0;988.0;932.0;716.0;483.0;525.0;880.0;490.0;5745.0;1813.0;5358.0;558.0;202.0;242.0;0.0;170.0;566.0;559.0;2279.0;402.0;1989.0;917.0;3907.0;1927.0;3461.0;309.0;591.0;174.0;237.0;237.0;1899.0;685.0;1255.0;280.0;1867.0;1725.0;13438.0;1225.0;8215.0;289.0;1313.0;0.0;387.0;169.0;3104.0;1560.0;1001.0;448.0;2094.0;836.0;2529.0…
235973;3.9328833333333333;0.0;0.0;5448.0;1165.0;5760.0;12193.0;955.0;228.0;2102.0;933.0;782.0;727.0;642.0;191.0;1126.0;505.0;5096.0;1898.0;4998.0;473.0;390.0;204.0;169.0;283.0;847.0;581.0;1995.0;385.0;2051.0;927.0;4110.0;1814.0;3091.0;344.0;781.0;405.0;366.0;445.0;1934.0;600.0;1495.0;505.0;2182.0;1558.0;13076.0;1297.0;7870.0;330.0;1360.0;0.0;328.0;283.0;3259.0;1574.0;1035.0;506.0;2235.0;1285.0;26…
236355;3.93925;0.0;0.0;5315.0;1359.0;4943.0;13074.0;1159.0;405.0;2118.0;1197.0;679.0;641.0;519.0;314.0;1111.0;523.0;5355.0;1646.0;6177.0;571.0;280.0;190.0;0.0;162.0;784.0;555.0;2348.0;418.0;1720.0;901.0;4265.0;1825.0;3044.0;513.0;807.0;225.0;393.0;381.0;1839.0;668.0;1302.0;416.0;2101.0;1664.0;13325.0;1525.0;8794.0;408.0;1334.0;0.0;498.0;351.0;3445.0;1943.0;1324.0;504.0;1962.0;1010.0;2746.0;849.0;…
236736;3.9456;0.0;0.0;5902.0;871.0;5730.0;12711.0;989.0;266.0;1924.0;975.0;700.0;846.0;557.0;320.0;813.0;559.0;5484.0;1860.0;5487.0;593.0;444.0;275.0;0.0;0.0;776.0;421.0;2587.0;373.0;1864.0;868.0;4080.0;1631.0;3001.0;422.0;711.0;307.0;325.0;340.0;1950.0;745.0;1088.0;354.0;1952.0;1723.0;14508.0;1565.0;8704.0;543.0;1411.0;0.0;381.0;404.0;3195.0;2234.0;1268.0;386.0;2054.0;1250.0;2680.0;873.0;729.0;0…
237118;3.951966666666667;0.0;0.0;6378.0;1182.0;5686.0;12129.0;752.0;577.0;2100.0;1024.0;665.0;695.0;583.0;422.0;888.0;440.0;5280.0;2132.0;5866.0;552.0;334.0;237.0;0.0;208.0;710.0;527.0;2488.0;582.0;1961.0;947.0;4343.0;1954.0;3293.0;359.0;956.0;152.0;355.0;504.0;2305.0;570.0;1588.0;461.0;1815.0;1730.0;13091.0;1636.0;8274.0;449.0;1107.0;230.0;191.0;396.0;3477.0;1934.0;1465.0;595.0;1962.0;928.0;3185…
237500;3.9583333333333335;0.0;0.0;6109.0;916.0;5541.0;12665.0;1155.0;327.0;2364.0;882.0;945.0;755.0;729.0;343.0;793.0;478.0;5752.0;1921.0;6329.0;498.0;219.0;285.0;0.0;227.0;646.0;417.0;2687.0;579.0;1883.0;977.0;4515.0;2063.0;3361.0;421.0;846.0;304.0;320.0;493.0;2214.0;860.0;1405.0;324.0;2208.0;1687.0;12340.0;1675.0;8422.0;362.0;1144.0;0.0;351.0;545.0;3279.0;2271.0;1053.0;540.0;2627.0;1106.0;2825.…
237881;3.9646833333333333;0.0;0.0;6164.0;827.0;6140.0;12366.0;889.0;253.0;1871.0;904.0;576.0;795.0;570.0;298.0;1091.0;554.0;6227.0;2098.0;5639.0;516.0;415.0;229.0;0.0;196.0;829.0;700.0;2328.0;632.0;1983.0;733.0;4754.0;1877.0;3583.0;226.0;750.0;277.0;302.0;509.0;1935.0;702.0;1559.0;580.0;2204.0;1920.0;13326.0;1619.0;8083.0;427.0;1333.0;183.0;290.0;351.0;3606.0;2496.0;1108.0;545.0;2527.0;1112.0;328…
238263;3.97105;0.0;0.0;6090.0;1043.0;5475.0;13118.0;1308.0;291.0;2224.0;1093.0;846.0;576.0;468.0;272.0;1070.0;584.0;6172.0;2287.0;6093.0;445.0;284.0;188.0;0.0;153.0;885.0;518.0;2728.0;503.0;1962.0;1225.0;4651.0;2077.0;3708.0;332.0;818.0;387.0;391.0;440.0;2513.0;686.0;1246.0;564.0;2112.0;1663.0;12718.0;1589.0;8430.0;483.0;1413.0;0.0;458.0;343.0;3876.0;2219.0;1214.0;583.0;2215.0;987.0;2576.0;779.0;…
238645;3.9774166666666666;0.0;0.0;6401.0;1271.0;5976.0;12977.0;1386.0;272.0;2238.0;946.0;893.0;680.0;600.0;301.0;1183.0;461.0;6239.0;2019.0;6166.0;929.0;212.0;223.0;0.0;204.0;767.0;718.0;2445.0;632.0;2098.0;1118.0;4374.0;1765.0;4022.0;457.0;738.0;215.0;345.0;459.0;1900.0;646.0;1564.0;278.0;2361.0;1943.0;12601.0;1499.0;8759.0;313.0;1454.0;0.0;504.0;446.0;4387.0;2642.0;1272.0;347.0;2094.0;1267.0;31…
239027;3.9837833333333332;0.0;0.0;6448.0;1124.0;6022.0;12599.0;997.0;335.0;1834.0;987.0;773.0;630.0;573.0;255.0;1096.0;676.0;6160.0;2308.0;6450.0;534.0;351.0;353.0;0.0;267.0;925.0;502.0;3108.0;391.0;2335.0;953.0;4476.0;1890.0;3936.0;355.0;846.0;369.0;402.0;620.0;1907.0;738.0;1531.0;511.0;1748.0;1936.0;12366.0;1768.0;8105.0;354.0;1465.0;0.0;495.0;443.0;4252.0;3013.0;1711.0;675.0;2498.0;888.0;3039.…
239408;3.9901333333333335;0.0;0.0;6660.0;1455.0;6306.0;13029.0;785.0;180.0;1806.0;1026.0;851.0;705.0;840.0;433.0;1243.0;484.0;6476.0;2220.0;6399.0;494.0;279.0;0.0;0.0;161.0;963.0;585.0;2760.0;463.0;2174.0;1078.0;5009.0;2045.0;3994.0;494.0;572.0;282.0;394.0;528.0;2208.0;738.0;1658.0;455.0;2405.0;2049.0;12479.0;1842.0;8612.0;320.0;1290.0;0.0;440.0;760.0;4101.0;2940.0;1098.0;475.0;2453.0;1505.0;2795…
239790;3.9965;0.0;0.0;6496.0;1394.0;6777.0;13225.0;948.0;242.0;2172.0;1076.0;751.0;774.0;662.0;313.0;1060.0;560.0;6271.0;2164.0;6725.0;527.0;356.0;178.0;0.0;297.0;781.0;838.0;2870.0;561.0;2098.0;1257.0;4970.0;1937.0;4447.0;520.0;819.0;340.0;366.0;666.0;2166.0;562.0;1712.0;393.0;2444.0;2152.0;13300.0;1754.0;9647.0;528.0;1375.0;208.0;437.0;375.0;4020.0;3254.0;1501.0;545.0;2481.0;1061.0;3569.0;818.0…
240172;4.002866666666667;0.0;0.0;7032.0;1360.0;7417.0;13908.0;1327.0;368.0;1974.0;879.0;709.0;669.0;717.0;478.0;1188.0;750.0;6536.0;2441.0;7443.0;407.0;351.0;205.0;0.0;159.0;899.0;695.0;2628.0;574.0;2085.0;896.0;5408.0;2237.0;4380.0;443.0;917.0;382.0;331.0;493.0;2052.0;659.0;1723.0;570.0;2603.0;1927.0;13166.0;1561.0;8694.0;464.0;1203.0;0.0;481.0;487.0;4491.0;3546.0;1400.0;615.0;2722.0;1325.0;3434…
240553;4.009216666666667;0.0;0.0;7086.0;1102.0;6900.0;12817.0;1467.0;299.0;2031.0;812.0;771.0;670.0;518.0;383.0;1250.0;792.0;6955.0;2138.0;7674.0;506.0;351.0;166.0;0.0;271.0;896.0;340.0;2664.0;654.0;2164.0;880.0;4870.0;1955.0;4612.0;541.0;780.0;368.0;283.0;501.0;2242.0;541.0;1751.0;469.0;2473.0;1872.0;12282.0;1629.0;8922.0;547.0;1414.0;150.0;466.0;556.0;4399.0;3469.0;1396.0;415.0;2320.0;1266.0;36…
240935;4.015583333333334;0.0;0.0;6943.0;1129.0;7083.0;13630.0;1368.0;374.0;1857.0;978.0;654.0;804.0;448.0;309.0;1108.0;634.0;7321.0;2279.0;8172.0;765.0;381.0;218.0;0.0;367.0;750.0;719.0;3445.0;822.0;2023.0;700.0;4982.0;2168.0;5229.0;622.0;628.0;241.0;481.0;628.0;1953.0;1019.0;1668.0;457.0;2444.0;1843.0;12894.0;1901.0;9272.0;581.0;1143.0;318.0;496.0;434.0;4747.0;3549.0;1401.0;577.0;3006.0;1434.0;3…
241317;4.02195;0.0;0.0;6515.0;1371.0;7410.0;12322.0;1299.0;406.0;1820.0;863.0;725.0;657.0;947.0;314.0;1204.0;558.0;6815.0;2311.0;8004.0;795.0;245.0;150.0;178.0;219.0;767.0;433.0;2665.0;497.0;2607.0;804.0;5196.0;2335.0;4867.0;675.0;688.0;352.0;374.0;485.0;1978.0;658.0;1681.0;349.0;2620.0;2065.0;12611.0;1661.0;9255.0;429.0;1123.0;210.0;592.0;453.0;4575.0;3491.0;1548.0;302.0;2562.0;1464.0;3229.0;946…
241699;4.028316666666667;0.0;0.0;6586.0;1487.0;7569.0;13721.0;1324.0;332.0;2295.0;947.0;764.0;849.0;657.0;410.0;1322.0;692.0;6761.0;2467.0;7334.0;918.0;273.0;178.0;0.0;0.0;565.0;504.0;2236.0;822.0;2367.0;1104.0;5762.0;2168.0;5441.0;568.0;626.0;217.0;533.0;460.0;2520.0;646.0;1674.0;465.0;2775.0;1826.0;12524.0;1847.0;9024.0;631.0;1243.0;162.0;349.0;432.0;4079.0;4302.0;1489.0;511.0;2629.0;1439.0;299…
242080;4.034666666666666;0.0;0.0;6510.0;1280.0;7239.0;13407.0;1333.0;390.0;1818.0;932.0;777.0;708.0;679.0;242.0;1340.0;461.0;7124.0;2258.0;8458.0;949.0;356.0;162.0;0.0;156.0;548.0;481.0;2347.0;431.0;2271.0;1167.0;6088.0;2352.0;4980.0;576.0;484.0;234.0;364.0;703.0;2314.0;843.0;1772.0;421.0;2353.0;1920.0;13197.0;2117.0;9960.0;486.0;1237.0;239.0;609.0;515.0;4174.0;4520.0;1423.0;745.0;2808.0;1269.0;3…
242462;4.041033333333333;0.0;0.0;6582.0;1338.0;7521.0;13075.0;1244.0;292.0;2202.0;1026.0;706.0;813.0;494.0;343.0;1178.0;863.0;7100.0;2530.0;7459.0;1088.0;304.0;252.0;0.0;213.0;601.0;317.0;2244.0;390.0;2103.0;920.0;5761.0;2278.0;5366.0;766.0;545.0;322.0;380.0;418.0;1879.0;831.0;1456.0;330.0;2648.0;1654.0;12364.0;2193.0;9478.0;495.0;1297.0;183.0;368.0;317.0;4618.0;3978.0;1545.0;524.0;2627.0;1670.0;…
242844;4.0474;0.0;0.0;6406.0;1790.0;7586.0;12677.0;1100.0;154.0;1971.0;864.0;656.0;638.0;536.0;281.0;1076.0;794.0;6945.0;2441.0;8071.0;1075.0;236.0;0.0;0.0;0.0;578.0;420.0;1746.0;436.0;2029.0;958.0;5338.0;2473.0;5677.0;727.0;561.0;225.0;417.0;518.0;2020.0;723.0;1706.0;635.0;2530.0;1665.0;12461.0;1814.0;9070.0;571.0;1039.0;216.0;392.0;333.0;4552.0;3833.0;1158.0;333.0;2755.0;1121.0;3420.0;985.0;119…
243225;4.05375;0.0;0.0;6255.0;1310.0;7126.0;13420.0;1243.0;299.0;2105.0;1024.0;864.0;609.0;563.0;355.0;1175.0;505.0;6722.0;2290.0;7594.0;896.0;358.0;194.0;0.0;193.0;621.0;293.0;1470.0;548.0;2422.0;1079.0;4977.0;2384.0;5135.0;700.0;613.0;174.0;249.0;240.0;1921.0;699.0;1952.0;379.0;2685.0;1861.0;12717.0;2058.0;9922.0;518.0;968.0;0.0;322.0;315.0;4059.0;3775.0;1541.0;452.0;2435.0;1491.0;3662.0;607.0;…
243607;4.060116666666667;0.0;0.0;6611.0;1247.0;6343.0;12974.0;1287.0;287.0;1731.0;988.0;711.0;691.0;682.0;227.0;1127.0;646.0;6883.0;2417.0;7705.0;1304.0;376.0;441.0;0.0;152.0;501.0;245.0;1264.0;283.0;2363.0;915.0;5164.0;2666.0;5285.0;691.0;594.0;302.0;311.0;484.0;1799.0;575.0;1923.0;503.0;2496.0;1726.0;12476.0;1813.0;9733.0;317.0;1174.0;0.0;253.0;286.0;4444.0;4221.0;1456.0;403.0;2530.0;1593.0;323…
243989;4.066483333333333;0.0;0.0;6691.0;1141.0;7347.0;13074.0;1141.0;211.0;1753.0;926.0;858.0;517.0;606.0;324.0;970.0;581.0;6661.0;2154.0;6853.0;1071.0;255.0;188.0;0.0;0.0;428.0;221.0;1425.0;271.0;2314.0;697.0;5682.0;2503.0;5228.0;635.0;503.0;207.0;299.0;264.0;1535.0;848.0;1386.0;440.0;2781.0;1399.0;12618.0;1621.0;9449.0;341.0;1187.0;0.0;403.0;253.0;3839.0;4115.0;1320.0;554.0;2007.0;1566.0;3043.0…
244371;4.07285;0.0;0.0;6172.0;1212.0;6659.0;13095.0;1125.0;265.0;1514.0;864.0;787.0;557.0;560.0;345.0;1025.0;530.0;6550.0;2339.0;7898.0;1056.0;510.0;199.0;0.0;0.0;457.0;274.0;1166.0;326.0;2775.0;872.0;5302.0;2708.0;5856.0;668.0;588.0;260.0;330.0;282.0;1459.0;500.0;1736.0;458.0;2783.0;2010.0;14324.0;1844.0;9349.0;478.0;1148.0;165.0;390.0;253.0;3348.0;3698.0;1155.0;418.0;2613.0;1693.0;3321.0;961.0;…
244752;4.0792;0.0;0.0;5914.0;1027.0;7100.0;13700.0;966.0;258.0;2094.0;891.0;835.0;549.0;384.0;241.0;1244.0;631.0;7444.0;2106.0;6607.0;986.0;311.0;0.0;0.0;0.0;389.0;274.0;1086.0;256.0;2512.0;849.0;5781.0;2734.0;5503.0;839.0;462.0;422.0;494.0;300.0;1765.0;699.0;1375.0;445.0;2756.0;1591.0;13410.0;1895.0;9416.0;376.0;1513.0;256.0;324.0;306.0;3829.0;3886.0;1189.0;350.0;2769.0;1522.0;3699.0;1120.0;1371…
245134;4.085566666666667;0.0;0.0;6364.0;1229.0;7158.0;12888.0;1321.0;337.0;1917.0;895.0;720.0;522.0;539.0;207.0;1043.0;613.0;7114.0;2334.0;7163.0;1244.0;488.0;0.0;0.0;156.0;598.0;271.0;1052.0;352.0;2146.0;1109.0;6305.0;2425.0;4948.0;515.0;373.0;584.0;467.0;328.0;1640.0;565.0;1573.0;380.0;2840.0;1706.0;12134.0;1408.0;9353.0;602.0;1500.0;0.0;297.0;251.0;3609.0;3786.0;1178.0;647.0;2875.0;1596.0;3728…
245516;4.091933333333333;0.0;0.0;5852.0;1127.0;7319.0;12830.0;1051.0;224.0;1872.0;1126.0;631.0;630.0;401.0;239.0;874.0;794.0;7524.0;2181.0;7577.0;1047.0;284.0;0.0;0.0;0.0;522.0;218.0;1143.0;464.0;2378.0;790.0;5909.0;2144.0;5348.0;536.0;538.0;881.0;427.0;261.0;1567.0;484.0;1479.0;500.0;2929.0;1586.0;12727.0;1814.0;10201.0;556.0;1505.0;170.0;375.0;254.0;4011.0;3600.0;1180.0;500.0;2541.0;1387.0;3688…
245898;4.0983;0.0;0.0;5608.0;1183.0;6482.0;13171.0;1444.0;269.0;2142.0;1227.0;624.0;515.0;391.0;0.0;826.0;505.0;6303.0;2086.0;7350.0;914.0;305.0;0.0;0.0;0.0;385.0;370.0;1157.0;269.0;2519.0;948.0;5396.0;2292.0;4863.0;293.0;362.0;929.0;423.0;218.0;1482.0;696.0;1768.0;416.0;2955.0;2078.0;13160.0;1695.0;9283.0;363.0;1678.0;0.0;305.0;328.0;3311.0;3038.0;1125.0;563.0;2601.0;1268.0;3522.0;1181.0;1223.0;…
246279;4.10465;0.0;0.0;5650.0;1080.0;7042.0;13540.0;1188.0;279.0;1765.0;1056.0;647.0;404.0;539.0;294.0;937.0;464.0;5914.0;2264.0;6978.0;1118.0;464.0;165.0;0.0;0.0;478.0;391.0;1304.0;181.0;2429.0;919.0;5215.0;2350.0;4604.0;514.0;433.0;791.0;261.0;228.0;1662.0;532.0;1664.0;529.0;2785.0;1835.0;11851.0;1551.0;9368.0;384.0;1312.0;0.0;493.0;245.0;2964.0;2682.0;1307.0;459.0;2837.0;1555.0;3516.0;993.0;12…
246661;4.111016666666667;0.0;0.0;5448.0;940.0;6517.0;13826.0;1376.0;329.0;1934.0;829.0;737.0;576.0;219.0;271.0;672.0;580.0;5934.0;1783.0;6219.0;1123.0;322.0;191.0;0.0;150.0;689.0;185.0;992.0;299.0;1901.0;1298.0;5244.0;2061.0;4311.0;560.0;390.0;692.0;367.0;411.0;1364.0;638.0;1464.0;452.0;2671.0;1759.0;12771.0;1493.0;9050.0;473.0;1915.0;186.0;182.0;212.0;3028.0;2697.0;1336.0;614.0;2642.0;1333.0;338…
247043;4.117383333333334;0.0;0.0;5477.0;779.0;6820.0;13670.0;1633.0;185.0;1940.0;700.0;752.0;655.0;490.0;298.0;788.0;599.0;6502.0;2059.0;6623.0;901.0;595.0;0.0;0.0;0.0;519.0;0.0;1201.0;299.0;2013.0;724.0;5593.0;1859.0;4225.0;462.0;547.0;1022.0;329.0;326.0;1487.0;473.0;1336.0;610.0;2758.0;1758.0;12236.0;1594.0;7911.0;528.0;1603.0;290.0;195.0;0.0;3002.0;2377.0;1113.0;482.0;2733.0;1386.0;3334.0;946.…
247424;4.123733333333333;0.0;0.0;6166.0;931.0;5849.0;13399.0;1507.0;254.0;1882.0;741.0;645.0;607.0;470.0;227.0;844.0;612.0;6442.0;2359.0;6333.0;807.0;625.0;0.0;0.0;189.0;426.0;319.0;944.0;325.0;2430.0;839.0;4516.0;2127.0;5165.0;540.0;461.0;1693.0;616.0;367.0;1674.0;722.0;1445.0;353.0;2274.0;1803.0;12199.0;1611.0;8516.0;447.0;2416.0;270.0;302.0;158.0;3559.0;2027.0;1287.0;617.0;2527.0;1440.0;3415.0…
247806;4.1301;0.0;0.0;6110.0;1153.0;6673.0;12996.0;1102.0;273.0;2028.0;739.0;499.0;460.0;541.0;186.0;901.0;530.0;6660.0;1785.0;6195.0;894.0;443.0;0.0;0.0;0.0;380.0;207.0;1060.0;262.0;2051.0;960.0;5867.0;1926.0;5111.0;437.0;447.0;2237.0;778.0;224.0;1526.0;627.0;1519.0;330.0;2627.0;1586.0;12425.0;1906.0;8760.0;593.0;2670.0;294.0;400.0;210.0;3120.0;1518.0;1064.0;517.0;2529.0;1639.0;3426.0;875.0;1011…
248188;4.136466666666666;0.0;0.0;5330.0;1300.0;7177.0;12556.0;1387.0;409.0;1914.0;633.0;848.0;557.0;462.0;206.0;1006.0;495.0;6212.0;2170.0;7063.0;835.0;441.0;175.0;0.0;0.0;477.0;410.0;1001.0;256.0;2546.0;950.0;6005.0;2272.0;4609.0;461.0;412.0;3040.0;784.0;270.0;1580.0;628.0;1486.0;570.0;2713.0;2194.0;12999.0;1844.0;9605.0;471.0;2618.0;320.0;217.0;0.0;2656.0;1292.0;1028.0;698.0;2343.0;1611.0;3674.…
248570;4.142833333333333;0.0;0.0;5792.0;1184.0;7233.0;14122.0;1321.0;241.0;1731.0;855.0;574.0;420.0;568.0;264.0;929.0;424.0;6923.0;2252.0;7129.0;953.0;578.0;0.0;0.0;0.0;401.0;199.0;998.0;266.0;2542.0;900.0;5174.0;1945.0;4985.0;537.0;311.0;3919.0;1049.0;222.0;1829.0;571.0;1250.0;498.0;2591.0;1857.0;12333.0;1890.0;9975.0;667.0;3430.0;337.0;340.0;267.0;2867.0;1357.0;1055.0;592.0;3075.0;1733.0;3650.0…
248951;4.149183333333333;0.0;0.0;6375.0;1082.0;7391.0;12801.0;1157.0;279.0;1906.0;1041.0;651.0;419.0;333.0;0.0;1196.0;588.0;6946.0;1890.0;7406.0;662.0;440.0;0.0;0.0;0.0;438.0;182.0;937.0;384.0;2560.0;647.0;5664.0;2706.0;5024.0;530.0;458.0;3631.0;789.0;327.0;1662.0;736.0;1432.0;321.0;2680.0;1988.0;13781.0;2008.0;9244.0;589.0;3350.0;309.0;470.0;0.0;3169.0;1000.0;908.0;527.0;2787.0;1327.0;4070.0;938…
249333;4.15555;0.0;0.0;5828.0;1485.0;7957.0;13730.0;980.0;258.0;2151.0;813.0;602.0;478.0;357.0;309.0;923.0;729.0;6309.0;2108.0;6860.0;559.0;739.0;191.0;0.0;0.0;483.0;183.0;1016.0;257.0;2201.0;1136.0;5343.0;2639.0;5317.0;575.0;495.0;4275.0;949.0;332.0;1467.0;508.0;1388.0;419.0;2553.0;1870.0;11981.0;1823.0;8899.0;385.0;3739.0;244.0;336.0;191.0;2706.0;998.0;996.0;523.0;2651.0;1265.0;3776.0;1001.0;13…
249715;4.1619166666666665;0.0;0.0;6168.0;1494.0;8110.0;12979.0;894.0;158.0;2194.0;1019.0;755.0;400.0;440.0;283.0;883.0;484.0;7533.0;1949.0;7546.0;745.0;421.0;180.0;0.0;0.0;545.0;151.0;981.0;375.0;2206.0;1014.0;5851.0;2487.0;5124.0;534.0;376.0;4411.0;1248.0;0.0;1554.0;553.0;1541.0;386.0;2424.0;1904.0;11723.0;2220.0;9190.0;479.0;4332.0;295.0;413.0;168.0;2664.0;633.0;1064.0;493.0;2824.0;1207.0;3623.…
250096;4.168266666666667;0.0;0.0;6393.0;1342.0;7917.0;13313.0;1168.0;236.0;1801.0;760.0;727.0;432.0;400.0;216.0;918.0;672.0;7888.0;1918.0;7838.0;745.0;609.0;0.0;0.0;0.0;481.0;182.0;1112.0;386.0;2630.0;957.0;5988.0;2092.0;5729.0;420.0;605.0;5081.0;1517.0;429.0;1454.0;562.0;1452.0;522.0;2973.0;1817.0;13519.0;1900.0;9093.0;412.0;4187.0;503.0;307.0;214.0;2323.0;833.0;962.0;613.0;2753.0;1358.0;3569.0;…
250478;4.174633333333333;0.0;0.0;6244.0;1339.0;8268.0;14217.0;1331.0;194.0;1764.0;799.0;776.0;499.0;461.0;302.0;1030.0;779.0;6919.0;2360.0;7911.0;778.0;722.0;0.0;207.0;152.0;421.0;0.0;984.0;268.0;2543.0;1143.0;6335.0;2453.0;5758.0;451.0;508.0;4806.0;1046.0;254.0;1513.0;514.0;1691.0;286.0;2760.0;1861.0;11682.0;1744.0;9227.0;376.0;4814.0;554.0;351.0;0.0;2717.0;732.0;1135.0;539.0;2928.0;1526.0;3783.…
250860;4.181;0.0;0.0;6443.0;946.0;7692.0;12466.0;1248.0;314.0;1712.0;770.0;557.0;430.0;525.0;0.0;912.0;541.0;7122.0;2278.0;7860.0;997.0;657.0;0.0;0.0;0.0;650.0;0.0;874.0;309.0;2211.0;1022.0;6219.0;2327.0;5566.0;502.0;430.0;4907.0;1157.0;235.0;1514.0;610.0;1415.0;490.0;2788.0;1447.0;11949.0;2014.0;9085.0;446.0;4367.0;496.0;260.0;0.0;2865.0;692.0;942.0;548.0;2424.0;1502.0;3322.0;1196.0;1695.0;0.0;4…
251242;4.187366666666667;0.0;0.0;6533.0;1227.0;7834.0;13707.0;1233.0;226.0;1484.0;908.0;821.0;542.0;604.0;346.0;1079.0;558.0;7126.0;2434.0;8659.0;675.0;601.0;0.0;0.0;0.0;388.0;0.0;1118.0;264.0;2477.0;747.0;6064.0;2050.0;5916.0;558.0;755.0;5360.0;1327.0;305.0;1441.0;591.0;1198.0;351.0;3222.0;1927.0;12077.0;1823.0;9479.0;662.0;4286.0;429.0;307.0;0.0;2801.0;1151.0;1216.0;434.0;3012.0;1375.0;3909.0;1…
251623;4.193716666666667;0.0;0.0;6520.0;1290.0;7894.0;14263.0;1348.0;240.0;1858.0;1230.0;637.0;406.0;406.0;241.0;1140.0;749.0;7198.0;2143.0;7695.0;531.0;420.0;0.0;0.0;0.0;443.0;156.0;747.0;369.0;2588.0;1002.0;6313.0;2408.0;6186.0;702.0;557.0;5425.0;1363.0;243.0;1381.0;636.0;1598.0;545.0;2829.0;2050.0;12186.0;1933.0;9530.0;502.0;4505.0;306.0;386.0;152.0;2817.0;803.0;1253.0;533.0;3461.0;1833.0;3685…
252005;4.200083333333334;0.0;0.0;6159.0;1428.0;7387.0;13424.0;1330.0;192.0;1636.0;932.0;802.0;483.0;328.0;179.0;807.0;659.0;7691.0;2289.0;8195.0;628.0;667.0;0.0;0.0;0.0;399.0;0.0;1161.0;428.0;3209.0;1101.0;5850.0;2298.0;5720.0;684.0;568.0;4944.0;1309.0;244.0;1541.0;611.0;1847.0;645.0;2882.0;1647.0;12791.0;2480.0;9899.0;537.0;4583.0;552.0;283.0;0.0;2806.0;880.0;1220.0;584.0;3059.0;1597.0;3767.0;12…
252387;4.20645;0.0;0.0;6428.0;985.0;8001.0;12869.0;1250.0;280.0;1905.0;859.0;684.0;480.0;280.0;190.0;1111.0;792.0;7433.0;2592.0;8321.0;639.0;525.0;158.0;0.0;0.0;577.0;341.0;855.0;268.0;2600.0;884.0;6034.0;2408.0;5543.0;485.0;542.0;4992.0;1217.0;324.0;1687.0;426.0;1633.0;468.0;3315.0;1973.0;12617.0;2063.0;9114.0;542.0;4369.0;308.0;367.0;198.0;2927.0;960.0;1395.0;495.0;3163.0;1633.0;3763.0;1199.0;1…
252768;4.2128;0.0;0.0;7227.0;1234.0;7909.0;13424.0;1050.0;209.0;2033.0;928.0;716.0;493.0;393.0;187.0;1213.0;630.0;7854.0;2492.0;7899.0;481.0;518.0;166.0;0.0;0.0;559.0;279.0;1002.0;323.0;3216.0;978.0;6206.0;2169.0;5537.0;422.0;511.0;4482.0;1276.0;266.0;1630.0;549.0;2022.0;509.0;3284.0;1888.0;12086.0;1874.0;9726.0;532.0;4259.0;490.0;280.0;250.0;2464.0;1190.0;1339.0;622.0;3037.0;1324.0;4025.0;1120.0…
253150;4.219166666666666;0.0;0.0;6257.0;1322.0;7427.0;13388.0;1205.0;404.0;1678.0;887.0;766.0;436.0;459.0;219.0;1010.0;671.0;7359.0;2032.0;7583.0;573.0;422.0;0.0;178.0;0.0;402.0;185.0;1036.0;370.0;2630.0;917.0;6171.0;2092.0;5462.0;674.0;407.0;4148.0;887.0;356.0;1733.0;469.0;1822.0;577.0;2785.0;1472.0;12664.0;1812.0;10255.0;354.0;3941.0;376.0;325.0;192.0;2808.0;793.0;1256.0;706.0;2936.0;1113.0;378…
253532;4.225533333333333;0.0;0.0;5952.0;1384.0;7275.0;13788.0;1219.0;252.0;1477.0;691.0;710.0;348.0;616.0;347.0;1041.0;703.0;7189.0;2162.0;7416.0;582.0;551.0;498.0;153.0;0.0;278.0;191.0;886.0;329.0;2493.0;1118.0;5736.0;2000.0;5543.0;671.0;958.0;3482.0;939.0;193.0;1508.0;616.0;1381.0;558.0;3394.0;1816.0;12078.0;2011.0;7949.0;486.0;3557.0;358.0;334.0;0.0;2754.0;842.0;1307.0;558.0;3574.0;1576.0;4207…
253914;4.2319;0.0;0.0;5961.0;1065.0;7839.0;13991.0;1116.0;279.0;1796.0;912.0;560.0;629.0;391.0;232.0;951.0;527.0;6941.0;2361.0;7440.0;473.0;397.0;467.0;168.0;0.0;448.0;0.0;704.0;256.0;2482.0;911.0;5758.0;2326.0;4920.0;506.0;956.0;2145.0;478.0;266.0;1809.0;609.0;1857.0;641.0;2985.0;2044.0;12188.0;1967.0;8262.0;588.0;2240.0;253.0;236.0;0.0;2366.0;852.0;1502.0;724.0;3253.0;1178.0;3933.0;1183.0;1168.…
254295;4.23825;0.0;0.0;5974.0;1047.0;7043.0;13635.0;1032.0;254.0;1749.0;1144.0;566.0;547.0;531.0;350.0;1089.0;630.0;7587.0;2093.0;6741.0;478.0;327.0;509.0;195.0;0.0;306.0;323.0;783.0;512.0;3035.0;1002.0;5535.0;2533.0;4737.0;446.0;910.0;1694.0;536.0;316.0;1602.0;732.0;1450.0;707.0;3154.0;1831.0;11332.0;1771.0;7822.0;455.0;1978.0;163.0;372.0;177.0;2601.0;893.0;1295.0;556.0;3425.0;1533.0;3791.0;987.…
254677;4.2446166666666665;0.0;0.0;6455.0;1135.0;6884.0;13300.0;1153.0;200.0;1761.0;784.0;469.0;531.0;458.0;260.0;1019.0;574.0;6492.0;1960.0;6319.0;569.0;229.0;430.0;0.0;0.0;256.0;404.0;849.0;298.0;2299.0;1363.0;5420.0;1828.0;4866.0;407.0;810.0;1358.0;411.0;242.0;1548.0;636.0;2167.0;505.0;3038.0;1659.0;11810.0;1956.0;8305.0;566.0;2364.0;154.0;336.0;184.0;2537.0;973.0;1137.0;605.0;3106.0;1517.0;404…
255059;4.250983333333333;0.0;0.0;5957.0;1171.0;6762.0;13495.0;1296.0;292.0;1898.0;912.0;532.0;404.0;800.0;322.0;1216.0;641.0;6906.0;2356.0;6915.0;523.0;230.0;503.0;183.0;0.0;313.0;0.0;948.0;384.0;2578.0;1238.0;5023.0;2232.0;4522.0;548.0;1043.0;1379.0;580.0;194.0;1852.0;595.0;1832.0;293.0;2774.0;1862.0;12041.0;1807.0;7533.0;477.0;2251.0;0.0;472.0;0.0;2388.0;875.0;1021.0;957.0;2977.0;1516.0;3979.0;…
255440;4.257333333333333;0.0;0.0;5849.0;1236.0;6743.0;13604.0;1234.0;289.0;1880.0;710.0;579.0;381.0;399.0;178.0;1068.0;568.0;7152.0;1925.0;7108.0;487.0;243.0;881.0;203.0;0.0;314.0;302.0;974.0;194.0;2351.0;977.0;5844.0;2275.0;4853.0;467.0;1353.0;1119.0;435.0;195.0;2085.0;736.0;1663.0;462.0;2973.0;1965.0;12270.0;1844.0;8305.0;559.0;1906.0;230.0;244.0;308.0;2629.0;775.0;1525.0;606.0;3060.0;1438.0;35…
255822;4.2637;0.0;0.0;6296.0;1198.0;7089.0;13350.0;1017.0;194.0;1860.0;896.0;654.0;408.0;465.0;257.0;1251.0;535.0;7456.0;2288.0;6916.0;584.0;349.0;1863.0;611.0;0.0;268.0;242.0;679.0;221.0;2723.0;815.0;5699.0;2339.0;4850.0;428.0;2521.0;1262.0;344.0;174.0;1690.0;617.0;1927.0;516.0;3420.0;2117.0;12464.0;2384.0;8715.0;432.0;2118.0;181.0;290.0;0.0;2675.0;880.0;1448.0;539.0;3228.0;1502.0;4197.0;1122.0;…
256204;4.270066666666667;0.0;0.0;6993.0;1164.0;7744.0;13474.0;1413.0;355.0;1579.0;938.0;740.0;507.0;411.0;159.0;1109.0;526.0;8667.0;2638.0;8373.0;656.0;503.0;2836.0;946.0;0.0;228.0;157.0;743.0;354.0;2872.0;1356.0;6354.0;2338.0;5886.0;455.0;3426.0;900.0;302.0;300.0;1765.0;594.0;2142.0;506.0;3636.0;2527.0;13582.0;1923.0;9343.0;470.0;2214.0;294.0;185.0;270.0;2720.0;778.0;1357.0;571.0;2998.0;1586.0;4…
256586;4.276433333333333;0.0;0.0;7429.0;1318.0;7863.0;13818.0;1592.0;273.0;1451.0;851.0;769.0;481.0;413.0;199.0;1180.0;850.0;8712.0;2794.0;8268.0;430.0;440.0;2433.0;786.0;0.0;339.0;151.0;991.0;420.0;2485.0;1588.0;6998.0;2331.0;6010.0;610.0;3593.0;1126.0;568.0;271.0;1754.0;675.0;1482.0;824.0;3211.0;1914.0;12613.0;1885.0;9561.0;627.0;2147.0;187.0;461.0;0.0;2658.0;790.0;1263.0;536.0;2911.0;1579.0;47…
256967;4.282783333333334;0.0;0.0;6872.0;1798.0;8041.0;13442.0;1607.0;284.0;1542.0;696.0;757.0;434.0;484.0;183.0;988.0;699.0;8714.0;2664.0;9147.0;515.0;422.0;2728.0;1116.0;0.0;414.0;177.0;916.0;377.0;2813.0;1112.0;7544.0;2362.0;5926.0;455.0;4176.0;1012.0;469.0;225.0;2026.0;671.0;2209.0;634.0;3541.0;2532.0;13450.0;2053.0;9080.0;532.0;2253.0;0.0;416.0;215.0;3436.0;773.0;1590.0;673.0;4162.0;1568.0;40…
257349;4.28915;0.0;0.0;7454.0;1506.0;8587.0;13225.0;1054.0;281.0;1634.0;773.0;742.0;321.0;495.0;304.0;1198.0;798.0;8636.0;2754.0;8933.0;722.0;414.0;2691.0;964.0;0.0;370.0;325.0;1051.0;393.0;2811.0;1227.0;7116.0;2351.0;6096.0;567.0;3858.0;865.0;376.0;0.0;1921.0;778.0;2207.0;521.0;3893.0;1722.0;13595.0;2066.0;9987.0;828.0;1938.0;208.0;310.0;0.0;3012.0;865.0;1532.0;630.0;3345.0;1829.0;4536.0;1484.0;…
257731;4.295516666666667;0.0;0.0;7421.0;1465.0;8608.0;12897.0;1255.0;179.0;1897.0;841.0;717.0;570.0;352.0;0.0;1071.0;829.0;9079.0;2932.0;8804.0;514.0;426.0;2694.0;688.0;0.0;335.0;207.0;1191.0;362.0;2766.0;1327.0;6947.0;2329.0;6708.0;581.0;4424.0;980.0;573.0;194.0;2021.0;498.0;2068.0;633.0;3637.0;2456.0;13120.0;2446.0;8782.0;493.0;1777.0;302.0;387.0;185.0;3168.0;740.0;1608.0;943.0;3919.0;1734.0;46…
258112;4.301866666666666;0.0;0.0;7711.0;1437.0;8119.0;13791.0;1663.0;191.0;1504.0;504.0;596.0;471.0;406.0;228.0;1362.0;584.0;8976.0;2231.0;8477.0;710.0;356.0;3513.0;914.0;0.0;229.0;0.0;957.0;325.0;3141.0;1156.0;6975.0;2610.0;6232.0;483.0;7175.0;881.0;571.0;330.0;1715.0;605.0;2216.0;610.0;4036.0;1988.0;12755.0;2535.0;9756.0;393.0;1797.0;346.0;522.0;0.0;3055.0;838.0;1784.0;605.0;3743.0;1427.0;4838.…
258494;4.308233333333333;0.0;0.0;8298.0;1760.0;9459.0;13684.0;1543.0;265.0;1658.0;914.0;586.0;505.0;452.0;311.0;1118.0;822.0;8261.0;3083.0;9485.0;714.0;495.0;3243.0;835.0;0.0;354.0;0.0;1099.0;361.0;3160.0;1261.0;7264.0;2688.0;6100.0;663.0;11048.0;1692.0;604.0;231.0;1710.0;772.0;2112.0;537.0;4027.0;2135.0;13165.0;2297.0;9621.0;652.0;2090.0;219.0;342.0;0.0;2899.0;749.0;1856.0;679.0;2934.0;1614.0;41…
258876;4.3146;0.0;0.0;7871.0;1576.0;9733.0;12957.0;1590.0;0.0;1602.0;830.0;597.0;590.0;391.0;227.0;1292.0;780.0;9324.0;2557.0;9322.0;659.0;497.0;3026.0;845.0;0.0;461.0;0.0;1012.0;390.0;2954.0;1299.0;7158.0;2352.0;7032.0;649.0;16864.0;1892.0;938.0;595.0;1741.0;486.0;2169.0;707.0;3318.0;2170.0;13310.0;2223.0;9660.0;727.0;1781.0;286.0;362.0;0.0;2843.0;1086.0;1939.0;593.0;4060.0;1832.0;4835.0;1213.0;…
259258;4.320966666666667;0.0;0.0;7901.0;1447.0;9099.0;13336.0;1563.0;278.0;1578.0;934.0;701.0;555.0;577.0;248.0;1218.0;671.0;9460.0;2408.0;9792.0;679.0;586.0;3236.0;956.0;0.0;355.0;0.0;1053.0;210.0;3175.0;1040.0;7734.0;2740.0;8146.0;560.0;17896.0;1776.0;1211.0;484.0;1899.0;1021.0;2201.0;661.0;3900.0;2073.0;13100.0;2455.0;9661.0;711.0;1807.0;369.0;298.0;240.0;2855.0;947.0;1972.0;890.0;3858.0;1744.…
259639;4.3273166666666665;0.0;0.0;7893.0;1909.0;9986.0;14511.0;1441.0;258.0;1504.0;889.0;620.0;421.0;419.0;307.0;1172.0;680.0;9064.0;3135.0;10876.0;745.0;480.0;3284.0;1011.0;0.0;439.0;244.0;1092.0;422.0;2979.0;1124.0;8174.0;2684.0;6925.0;874.0;15972.0;2049.0;829.0;388.0;1780.0;522.0;1912.0;634.0;3506.0;2170.0;13426.0;2736.0;10345.0;574.0;2279.0;298.0;357.0;0.0;2927.0;869.0;2093.0;654.0;4091.0;182…
260021;4.333683333333333;0.0;0.0;8083.0;1624.0;11011.0;13986.0;1836.0;175.0;1596.0;647.0;669.0;478.0;572.0;203.0;948.0;791.0;9554.0;2898.0;10864.0;769.0;682.0;3156.0;1002.0;0.0;278.0;221.0;984.0;560.0;2773.0;1394.0;8835.0;2787.0;7249.0;609.0;18192.0;2045.0;792.0;480.0;1796.0;668.0;2269.0;559.0;3902.0;2281.0;12952.0;2692.0;11181.0;720.0;2234.0;439.0;388.0;207.0;3609.0;733.0;1746.0;646.0;3953.0;154…
260403;4.34005;0.0;0.0;8750.0;1663.0;10671.0;13717.0;1827.0;169.0;1413.0;928.0;495.0;533.0;471.0;278.0;1563.0;1059.0;9950.0;2785.0;10981.0;817.0;1026.0;3506.0;992.0;0.0;313.0;166.0;1135.0;376.0;3309.0;1523.0;7196.0;3277.0;8437.0;614.0;26456.0;3205.0;1423.0;619.0;2214.0;614.0;1950.0;777.0;4095.0;2018.0;13680.0;2799.0;10129.0;596.0;2600.0;273.0;427.0;0.0;3046.0;831.0;1988.0;655.0;4349.0;1347.0;4585…
260785;4.346416666666666;0.0;0.0;9267.0;1876.0;11176.0;14216.0;1894.0;241.0;1887.0;653.0;567.0;472.0;494.0;158.0;1215.0;719.0;10380.0;3778.0;11674.0;922.0;1391.0;3766.0;890.0;205.0;446.0;265.0;1101.0;388.0;3188.0;1627.0;8069.0;3190.0;8460.0;908.0;47152.0;4495.0;2044.0;905.0;1761.0;620.0;2462.0;582.0;3803.0;2343.0;13731.0;2693.0;11008.0;657.0;2625.0;0.0;647.0;0.0;3344.0;866.0;2393.0;830.0;3737.0;1…
261166;4.352766666666667;0.0;0.0;9656.0;1630.0;11597.0;13835.0;2404.0;300.0;1634.0;947.0;541.0;800.0;638.0;210.0;1261.0;720.0;9681.0;3971.0;12417.0;1025.0;1888.0;3415.0;786.0;0.0;412.0;0.0;1656.0;590.0;3394.0;1433.0;8512.0;2763.0;8511.0;904.0;60800.0;5583.0;2605.0;938.0;2128.0;505.0;2064.0;627.0;3969.0;2390.0;13433.0;3031.0;11993.0;590.0;2569.0;393.0;326.0;294.0;3281.0;719.0;2588.0;650.0;4324.0;1…
261548;4.359133333333333;0.0;0.0;9832.0;1425.0;11047.0;13047.0;2474.0;377.0;1532.0;747.0;726.0;615.0;646.0;195.0;1313.0;729.0;9605.0;4121.0;12591.0;832.0;2145.0;2882.0;1229.0;0.0;337.0;183.0;1726.0;423.0;3268.0;1156.0;8153.0;3041.0;8326.0;948.0;72648.0;6919.0;3664.0;1423.0;2283.0;677.0;2331.0;493.0;4382.0;2637.0;13181.0;2903.0;11388.0;543.0;2318.0;475.0;507.0;277.0;3521.0;846.0;2410.0;679.0;3797.…
261930;4.3655;0.0;0.0;10034.0;1641.0;10565.0;12541.0;2667.0;359.0;1724.0;822.0;536.0;919.0;559.0;323.0;1687.0;757.0;9626.0;4200.0;11548.0;892.0;2488.0;2281.0;823.0;0.0;534.0;297.0;1476.0;485.0;3586.0;1017.0;8390.0;2706.0;8457.0;1226.0;84000.0;7786.0;3647.0;1881.0;2098.0;980.0;2098.0;527.0;4275.0;2372.0;14369.0;2213.0;11434.0;782.0;2456.0;294.0;569.0;224.0;3596.0;961.0;2601.0;880.0;4456.0;1565.0;4…
262311;4.37185;0.0;0.0;9545.0;1762.0;9512.0;13141.0;3078.0;429.0;1985.0;874.0;514.0;776.0;799.0;258.0;1397.0;671.0;9139.0;3891.0;11172.0;964.0;2434.0;1654.0;690.0;155.0;472.0;228.0;2262.0;514.0;3394.0;1289.0;7078.0;2972.0;8221.0;1118.0;90944.0;8914.0;3947.0;1999.0;2523.0;787.0;2585.0;759.0;4118.0;2589.0;13407.0;2456.0;11071.0;608.0;1991.0;443.0;559.0;189.0;3417.0;993.0;2243.0;730.0;3928.0;1873.0;…
262693;4.378216666666667;0.0;0.0;9854.0;1595.0;9752.0;13903.0;2925.0;401.0;1487.0;760.0;512.0;996.0;645.0;244.0;1400.0;708.0;9032.0;3937.0;11944.0;835.0;2431.0;1395.0;526.0;171.0;444.0;347.0;2366.0;592.0;3008.0;1172.0;7510.0;2904.0;7316.0;1209.0;101560.0;9986.0;4434.0;1942.0;2704.0;840.0;2028.0;599.0;3886.0;2683.0;13990.0;2197.0;10154.0;683.0;2285.0;456.0;599.0;318.0;3568.0;996.0;2894.0;747.0;438…
263075;4.3845833333333335;0.0;0.0;9988.0;1460.0;10054.0;12957.0;2692.0;382.0;1590.0;948.0;596.0;842.0;690.0;503.0;1361.0;706.0;9012.0;3854.0;11354.0;1079.0;2778.0;1664.0;508.0;0.0;545.0;322.0;2005.0;556.0;3130.0;1158.0;8041.0;2643.0;8191.0;928.0;108232.0;9882.0;4610.0;1888.0;2294.0;647.0;2471.0;663.0;4349.0;2538.0;13425.0;2241.0;11228.0;543.0;2535.0;384.0;523.0;168.0;3469.0;825.0;2364.0;948.0;387…
263457;4.39095;0.0;0.0;9245.0;1691.0;10011.0;13247.0;3298.0;525.0;1880.0;886.0;624.0;1000.0;692.0;178.0;1396.0;742.0;9208.0;4381.0;12191.0;978.0;3129.0;1260.0;213.0;0.0;465.0;0.0;1889.0;514.0;2905.0;1134.0;7776.0;2623.0;7694.0;1453.0;111688.0;9282.0;4935.0;2178.0;2437.0;696.0;2260.0;682.0;4499.0;3001.0;13000.0;2333.0;11193.0;451.0;2454.0;395.0;779.0;0.0;3055.0;873.0;2660.0;967.0;3868.0;1806.0;460…
263838;4.3973;0.0;0.0;9591.0;1694.0;10315.0;13512.0;3247.0;443.0;1693.0;793.0;651.0;995.0;713.0;323.0;1456.0;525.0;8895.0;3895.0;11019.0;1115.0;2417.0;960.0;376.0;0.0;507.0;343.0;1824.0;621.0;3143.0;1114.0;7378.0;2857.0;8059.0;1128.0;113896.0;9683.0;5007.0;2174.0;3033.0;768.0;2152.0;725.0;4777.0;2466.0;12836.0;2572.0;11303.0;588.0;2029.0;434.0;803.0;364.0;3571.0;692.0;2687.0;783.0;3496.0;1714.0;5…
264220;4.403666666666667;0.0;0.0;9134.0;1411.0;9413.0;13639.0;3257.0;425.0;1626.0;768.0;459.0;1029.0;764.0;247.0;1561.0;771.0;9275.0;3799.0;11427.0;1060.0;2943.0;885.0;243.0;0.0;365.0;429.0;2129.0;495.0;3124.0;1138.0;7187.0;3338.0;7458.0;1334.0;113776.0;9830.0;5314.0;2120.0;2703.0;672.0;2759.0;605.0;4780.0;2899.0;12745.0;2322.0;10814.0;973.0;2248.0;478.0;548.0;210.0;3322.0;1008.0;2697.0;706.0;419…
264602;4.410033333333334;0.0;0.0;9346.0;1317.0;9167.0;11925.0;2894.0;279.0;1864.0;764.0;518.0;1069.0;670.0;300.0;1360.0;855.0;9015.0;4073.0;10587.0;938.0;2926.0;820.0;273.0;0.0;444.0;200.0;2324.0;574.0;3466.0;1331.0;7943.0;2841.0;7227.0;954.0;109520.0;10134.0;4441.0;2510.0;2193.0;772.0;2383.0;454.0;3987.0;3026.0;13296.0;2092.0;10591.0;793.0;2112.0;375.0;763.0;362.0;3768.0;798.0;2575.0;820.0;4806.…
264983;4.416383333333333;0.0;0.0;9807.0;1591.0;9601.0;13508.0;2639.0;340.0;1685.0;795.0;585.0;892.0;800.0;284.0;1174.0;585.0;9535.0;3846.0;11141.0;938.0;2713.0;885.0;404.0;0.0;398.0;183.0;2210.0;588.0;3582.0;927.0;7097.0;2551.0;7380.0;1217.0;97624.0;8267.0;3900.0;2500.0;2026.0;643.0;2507.0;587.0;4599.0;2638.0;12980.0;2128.0;10380.0;596.0;2320.0;384.0;508.0;355.0;3892.0;1215.0;2950.0;1108.0;4359.0…
265365;4.42275;0.0;0.0;10692.0;1538.0;9378.0;13691.0;2634.0;324.0;1736.0;750.0;442.0;1023.0;677.0;367.0;1803.0;931.0;8971.0;4447.0;10529.0;945.0;1751.0;812.0;326.0;186.0;373.0;207.0;2182.0;575.0;3315.0;1350.0;8097.0;3215.0;7765.0;957.0;68480.0;6300.0;2886.0;2023.0;2602.0;548.0;2358.0;705.0;4345.0;3183.0;12808.0;2058.0;10287.0;692.0;1733.0;598.0;524.0;0.0;3463.0;798.0;2930.0;881.0;3961.0;2227.0;44…
265747;4.429116666666666;0.0;0.0;9948.0;1580.0;9212.0;13971.0;1608.0;236.0;1621.0;921.0;623.0;1131.0;601.0;286.0;1257.0;890.0;9587.0;4138.0;10963.0;769.0;1111.0;518.0;212.0;0.0;246.0;255.0;1979.0;565.0;3932.0;1126.0;7361.0;3054.0;7140.0;785.0;39232.0;3608.0;1881.0;1885.0;2897.0;585.0;3090.0;696.0;4483.0;2637.0;12697.0;1922.0;9976.0;551.0;1504.0;622.0;656.0;268.0;3680.0;1173.0;2908.0;957.0;4066.0;…
266129;4.435483333333333;0.0;0.0;9061.0;1484.0;9275.0;14128.0;1464.0;163.0;1522.0;826.0;526.0;984.0;814.0;224.0;1498.0;849.0;9323.0;3349.0;11305.0;571.0;816.0;686.0;289.0;0.0;305.0;315.0;1851.0;575.0;3522.0;1010.0;7799.0;2422.0;7127.0;657.0;22616.0;2318.0;1210.0;1583.0;2408.0;765.0;2556.0;605.0;4820.0;3007.0;12355.0;2439.0;10044.0;503.0;1548.0;387.0;396.0;301.0;3748.0;1038.0;2770.0;953.0;4915.0;1…
266510;4.441833333333333;0.0;0.0;9788.0;1549.0;9425.0;14391.0;1224.0;375.0;1719.0;733.0;507.0;691.0;735.0;267.0;1342.0;710.0;9575.0;3013.0;10859.0;744.0;531.0;804.0;325.0;152.0;421.0;179.0;1433.0;378.0;4108.0;1092.0;7551.0;3012.0;7399.0;654.0;14050.0;1614.0;1179.0;1403.0;2718.0;783.0;2229.0;754.0;4763.0;2311.0;12441.0;2215.0;8876.0;444.0;1485.0;859.0;491.0;242.0;4028.0;877.0;2860.0;919.0;4774.0;1…
266892;4.4482;0.0;0.0;8996.0;1412.0;9862.0;13603.0;923.0;230.0;1591.0;797.0;687.0;632.0;741.0;249.0;1598.0;619.0;9311.0;3904.0;13629.0;767.0;540.0;504.0;227.0;0.0;424.0;212.0;1373.0;410.0;3913.0;1424.0;7739.0;3240.0;8312.0;622.0;10711.0;1629.0;686.0;946.0;2586.0;849.0;2738.0;684.0;4812.0;2142.0;12434.0;2470.0;9974.0;627.0;1489.0;664.0;420.0;0.0;4222.0;812.0;2792.0;937.0;4303.0;1277.0;4256.0;1576.…
267274;4.454566666666667;0.0;0.0;9326.0;1743.0;9715.0;13880.0;1242.0;214.0;1241.0;767.0;539.0;733.0;616.0;199.0;1366.0;753.0;9771.0;3395.0;13225.0;819.0;495.0;618.0;301.0;0.0;401.0;190.0;1148.0;543.0;3497.0;1367.0;7830.0;2913.0;8081.0;793.0;8126.0;1124.0;894.0;855.0;2336.0;846.0;2765.0;795.0;5000.0;2800.0;12957.0;2590.0;10778.0;572.0;1134.0;1024.0;698.0;162.0;4615.0;824.0;2261.0;1030.0;4555.0;157…
267655;4.460916666666667;0.0;0.0;8571.0;1565.0;11099.0;13978.0;1149.0;186.0;1479.0;627.0;582.0;591.0;509.0;300.0;1548.0;704.0;9540.0;3666.0;13604.0;1028.0;398.0;540.0;240.0;0.0;392.0;217.0;1076.0;417.0;3639.0;1307.0;9633.0;3456.0;9635.0;940.0;7015.0;903.0;454.0;854.0;2651.0;826.0;2949.0;791.0;4930.0;2286.0;12292.0;2367.0;11052.0;735.0;1302.0;705.0;601.0;185.0;3681.0;1041.0;2131.0;1304.0;4823.0;19…
268037;4.4672833333333335;0.0;0.0;8952.0;1827.0;11577.0;13377.0;1244.0;339.0;1647.0;897.0;500.0;569.0;696.0;243.0;1702.0;775.0;10548.0;3425.0;13398.0;671.0;363.0;478.0;278.0;0.0;476.0;271.0;1149.0;602.0;3306.0;1033.0;8007.0;3511.0;9884.0;623.0;5818.0;1125.0;848.0;550.0;2783.0;951.0;2905.0;782.0;4844.0;2064.0;12726.0;2309.0;11084.0;552.0;1167.0;623.0;875.0;229.0;3575.0;984.0;2340.0;981.0;4205.0;18…
268419;4.47365;0.0;0.0;9573.0;1447.0;11051.0;13413.0;1192.0;231.0;1385.0;856.0;663.0;574.0;724.0;226.0;1561.0;772.0;9601.0;3401.0;14292.0;960.0;361.0;661.0;185.0;0.0;440.0;199.0;1213.0;452.0;3891.0;979.0;7982.0;3486.0;9353.0;799.0;4929.0;927.0;479.0;950.0;2586.0;706.0;3064.0;813.0;5046.0;2599.0;12562.0;2239.0;11192.0;606.0;1511.0;1002.0;476.0;174.0;4438.0;1131.0;2424.0;846.0;4542.0;1887.0;4650.0;…
268801;4.480016666666667;0.0;0.0;9330.0;1797.0;10997.0;13980.0;1152.0;0.0;1654.0;805.0;392.0;431.0;580.0;281.0;1668.0;905.0;9963.0;3564.0;14605.0;956.0;376.0;522.0;256.0;0.0;450.0;309.0;1249.0;350.0;3610.0;1047.0;7982.0;2881.0;10190.0;748.0;3879.0;962.0;479.0;725.0;2644.0;689.0;3059.0;700.0;5003.0;2348.0;12570.0;2156.0;12077.0;628.0;1352.0;672.0;654.0;326.0;4439.0;757.0;2703.0;835.0;4716.0;1546.0…
269182;4.486366666666667;0.0;0.0;10154.0;1877.0;11873.0;13898.0;1518.0;172.0;1535.0;630.0;572.0;827.0;477.0;260.0;1922.0;539.0;10194.0;3676.0;14726.0;969.0;373.0;439.0;350.0;176.0;291.0;226.0;1315.0;370.0;3847.0;963.0;8090.0;2987.0;9664.0;843.0;3969.0;772.0;548.0;730.0;2269.0;973.0;3194.0;719.0;4857.0;2366.0;13290.0;2132.0;11993.0;741.0;1267.0;827.0;765.0;296.0;4401.0;929.0;2787.0;1062.0;5135.0;2…
269564;4.492733333333334;0.0;0.0;9745.0;1909.0;11783.0;13312.0;1310.0;314.0;1633.0;734.0;557.0;482.0;604.0;310.0;1482.0;736.0;10500.0;3147.0;14603.0;1073.0;285.0;463.0;319.0;0.0;480.0;165.0;1268.0;339.0;3327.0;1321.0;7655.0;3247.0;8711.0;823.0;3948.0;666.0;702.0;618.0;2788.0;891.0;3404.0;723.0;4769.0;2649.0;13335.0;2352.0;11507.0;657.0;967.0;895.0;772.0;281.0;4955.0;975.0;2255.0;1055.0;4964.0;168…
269946;4.4991;0.0;0.0;9810.0;1791.0;11898.0;14107.0;1212.0;177.0;1485.0;711.0;700.0;502.0;692.0;234.0;1408.0;972.0;10061.0;3117.0;15982.0;882.0;285.0;531.0;191.0;201.0;504.0;228.0;1122.0;432.0;3392.0;1195.0;8419.0;2994.0;10066.0;727.0;2988.0;714.0;569.0;708.0;2788.0;1000.0;2972.0;868.0;5013.0;2657.0;12355.0;2841.0;11154.0;591.0;1055.0;1056.0;687.0;385.0;4444.0;977.0;2241.0;960.0;4599.0;2213.0;522…
270327;4.50545;0.0;0.0;9359.0;1544.0;12482.0;13237.0;1330.0;215.0;1300.0;806.0;559.0;468.0;575.0;219.0;1556.0;858.0;10827.0;2739.0;14175.0;822.0;405.0;475.0;222.0;0.0;381.0;291.0;1115.0;429.0;4008.0;1148.0;8259.0;2943.0;9752.0;899.0;3169.0;477.0;310.0;409.0;3070.0;1047.0;3413.0;657.0;4551.0;2806.0;12768.0;2799.0;11452.0;481.0;1088.0;876.0;826.0;241.0;4329.0;1016.0;1857.0;932.0;5167.0;2168.0;5037.…
270709;4.511816666666666;0.0;0.0;9996.0;1439.0;11662.0;13638.0;1223.0;198.0;1604.0;465.0;558.0;453.0;892.0;293.0;1148.0;805.0;10026.0;3069.0;14643.0;1024.0;406.0;454.0;159.0;0.0;409.0;170.0;1112.0;403.0;3881.0;1182.0;8102.0;2863.0;9217.0;782.0;2274.0;504.0;485.0;687.0;3053.0;624.0;2918.0;587.0;4398.0;2613.0;12924.0;2169.0;10952.0;668.0;1183.0;589.0;652.0;250.0;5326.0;805.0;1901.0;904.0;4612.0;236…
271091;4.518183333333333;0.0;0.0;9628.0;1713.0;10822.0;14787.0;1331.0;316.0;1661.0;759.0;497.0;525.0;613.0;202.0;2044.0;895.0;10106.0;3101.0;13174.0;1085.0;244.0;566.0;275.0;210.0;453.0;277.0;1394.0;529.0;3532.0;1136.0;7935.0;2952.0;8672.0;790.0;2319.0;405.0;338.0;467.0;2928.0;950.0;2848.0;680.0;4349.0;2649.0;12349.0;2404.0;10812.0;516.0;1189.0;310.0;632.0;157.0;5515.0;917.0;2033.0;820.0;4896.0;2…
271473;4.52455;0.0;0.0;9741.0;1679.0;10794.0;13440.0;1238.0;246.0;1261.0;763.0;472.0;439.0;810.0;219.0;1586.0;669.0;9493.0;2876.0;12741.0;871.0;231.0;466.0;221.0;0.0;380.0;209.0;1391.0;533.0;3652.0;1142.0;7875.0;2982.0;7608.0;903.0;1950.0;458.0;347.0;596.0;2615.0;734.0;3028.0;1041.0;4312.0;2412.0;12321.0;2428.0;10341.0;418.0;1096.0;332.0;738.0;0.0;4878.0;1060.0;2462.0;1061.0;4013.0;2053.0;5743.0;…
271854;4.5309;0.0;0.0;9841.0;1498.0;10354.0;14328.0;1274.0;212.0;1500.0;705.0;456.0;492.0;763.0;317.0;1599.0;799.0;9939.0;2573.0;10041.0;920.0;272.0;458.0;160.0;0.0;425.0;186.0;1229.0;559.0;3579.0;1072.0;7424.0;2698.0;7348.0;655.0;1672.0;546.0;197.0;643.0;2645.0;921.0;2675.0;580.0;4541.0;2607.0;12270.0;2115.0;9288.0;657.0;1124.0;402.0;858.0;332.0;4641.0;1339.0;2189.0;794.0;5158.0;1756.0;4473.0;15…
272236;4.537266666666667;0.0;0.0;8432.0;1230.0;9563.0;13302.0;1246.0;225.0;1320.0;867.0;573.0;343.0;564.0;235.0;1557.0;610.0;9103.0;2529.0;9213.0;456.0;286.0;558.0;188.0;0.0;308.0;341.0;1314.0;420.0;3433.0;1323.0;7291.0;2562.0;6588.0;659.0;1977.0;557.0;409.0;563.0;2237.0;957.0;2535.0;795.0;4582.0;2585.0;13257.0;2395.0;8921.0;405.0;1137.0;378.0;663.0;226.0;4788.0;841.0;1816.0;895.0;4573.0;1734.0;5…
272618;4.543633333333333;0.0;0.0;8397.0;1405.0;9731.0;13985.0;1080.0;192.0;1567.0;629.0;550.0;418.0;543.0;273.0;1414.0;718.0;9362.0;2735.0;8581.0;469.0;325.0;391.0;206.0;0.0;307.0;159.0;1280.0;361.0;3717.0;1194.0;7156.0;2850.0;6427.0;626.0;1897.0;535.0;434.0;407.0;2708.0;838.0;2530.0;601.0;4623.0;2626.0;13096.0;2025.0;8595.0;415.0;1017.0;318.0;924.0;211.0;4805.0;762.0;2142.0;821.0;4763.0;2035.0;4…
272999;4.5499833333333335;0.0;0.0;8377.0;1285.0;9049.0;13775.0;1075.0;277.0;1561.0;673.0;629.0;536.0;674.0;301.0;1206.0;662.0;9717.0;2449.0;9261.0;551.0;350.0;226.0;159.0;0.0;523.0;263.0;1269.0;522.0;3489.0;1081.0;6885.0;2498.0;6185.0;697.0;1249.0;378.0;386.0;1139.0;2742.0;648.0;2640.0;693.0;3789.0;2578.0;11923.0;2249.0;8625.0;395.0;1137.0;237.0;729.0;197.0;4374.0;804.0;2011.0;887.0;5180.0;2130.0…
273381;4.55635;0.0;0.0;8404.0;1465.0;8109.0;13780.0;919.0;278.0;1614.0;924.0;715.0;562.0;518.0;244.0;1498.0;622.0;9306.0;2251.0;8181.0;731.0;239.0;403.0;0.0;0.0;563.0;0.0;1351.0;394.0;3682.0;1343.0;7125.0;2079.0;5927.0;659.0;1423.0;562.0;421.0;389.0;2454.0;898.0;2934.0;747.0;4685.0;2759.0;12226.0;2124.0;8977.0;387.0;1260.0;210.0;570.0;252.0;4819.0;809.0;1703.0;796.0;4512.0;2209.0;4602.0;1388.0;16…
273763;4.562716666666667;0.0;0.0;8631.0;1172.0;9123.0;13873.0;1083.0;221.0;1646.0;702.0;398.0;625.0;505.0;180.0;1197.0;688.0;8799.0;2433.0;7788.0;479.0;315.0;400.0;299.0;0.0;428.0;188.0;1331.0;587.0;3755.0;1203.0;7266.0;2605.0;5400.0;532.0;1087.0;383.0;463.0;735.0;2632.0;1051.0;2271.0;783.0;4719.0;2477.0;12704.0;1671.0;7742.0;335.0;1412.0;406.0;649.0;235.0;4526.0;783.0;1947.0;1007.0;4521.0;1835.0…
274145;4.569083333333333;0.0;0.0;7364.0;1445.0;7856.0;13909.0;1117.0;205.0;1706.0;657.0;411.0;441.0;674.0;421.0;1339.0;650.0;8927.0;2695.0;7719.0;575.0;255.0;396.0;0.0;0.0;526.0;216.0;1273.0;254.0;3536.0;1134.0;6629.0;2348.0;5352.0;475.0;1629.0;371.0;242.0;507.0;2496.0;819.0;2464.0;717.0;4916.0;2661.0;13363.0;2078.0;7815.0;399.0;1040.0;327.0;550.0;285.0;4074.0;892.0;2435.0;1016.0;4311.0;2044.0;48…
274526;4.575433333333334;0.0;0.0;7940.0;1245.0;8732.0;13298.0;969.0;210.0;1513.0;775.0;453.0;620.0;522.0;318.0;1317.0;665.0;9200.0;2387.0;8079.0;663.0;196.0;382.0;214.0;0.0;458.0;338.0;1362.0;402.0;4111.0;1144.0;6453.0;2453.0;4641.0;655.0;1435.0;588.0;429.0;772.0;2711.0;672.0;2918.0;650.0;4897.0;2377.0;12122.0;2039.0;7620.0;351.0;992.0;358.0;706.0;266.0;4731.0;930.0;1824.0;893.0;4876.0;1631.0;497…
274908;4.5818;0.0;0.0;7587.0;1369.0;8027.0;14118.0;1089.0;200.0;1319.0;872.0;487.0;481.0;606.0;257.0;1406.0;622.0;8773.0;2500.0;7987.0;626.0;328.0;339.0;0.0;0.0;414.0;343.0;1159.0;491.0;3767.0;1149.0;7224.0;2273.0;5791.0;504.0;1404.0;361.0;531.0;454.0;2418.0;809.0;2722.0;729.0;4359.0;2744.0;12565.0;1597.0;7778.0;545.0;1467.0;317.0;798.0;229.0;4287.0;850.0;1880.0;670.0;4696.0;1558.0;4937.0;1407.0;…
275290;4.588166666666667;0.0;0.0;7240.0;1526.0;8587.0;13611.0;1142.0;193.0;1417.0;508.0;376.0;506.0;609.0;230.0;1200.0;609.0;8627.0;2453.0;8168.0;601.0;0.0;525.0;297.0;0.0;792.0;192.0;1046.0;452.0;3986.0;1207.0;7581.0;2277.0;5241.0;476.0;1522.0;465.0;359.0;463.0;2337.0;794.0;2861.0;892.0;4505.0;2630.0;11920.0;2123.0;7538.0;469.0;1109.0;168.0;856.0;235.0;4245.0;650.0;2010.0;1190.0;4280.0;2143.0;51…
275672;4.594533333333334;0.0;0.0;7630.0;1314.0;7992.0;13793.0;1372.0;351.0;1285.0;722.0;376.0;503.0;674.0;244.0;1497.0;794.0;8197.0;2477.0;8936.0;493.0;204.0;325.0;186.0;0.0;530.0;277.0;1091.0;388.0;3341.0;1351.0;6598.0;2550.0;5833.0;290.0;1319.0;314.0;519.0;473.0;2336.0;783.0;2476.0;708.0;4528.0;2467.0;12502.0;2106.0;8288.0;647.0;1026.0;254.0;851.0;0.0;3772.0;611.0;1598.0;934.0;4573.0;2175.0;559…
276053;4.600883333333333;0.0;0.0;7753.0;1702.0;7627.0;14916.0;1279.0;206.0;1260.0;581.0;543.0;382.0;665.0;163.0;1296.0;609.0;8763.0;2349.0;8198.0;612.0;200.0;500.0;0.0;0.0;627.0;304.0;1023.0;377.0;3838.0;1301.0;6477.0;2276.0;5138.0;476.0;1370.0;530.0;565.0;662.0;2065.0;769.0;2012.0;606.0;4724.0;2376.0;12115.0;1903.0;8660.0;388.0;1314.0;219.0;433.0;166.0;3624.0;849.0;2108.0;912.0;5063.0;1848.0;503…
276435;4.60725;0.0;0.0;7322.0;1448.0;7476.0;13014.0;1571.0;181.0;1519.0;709.0;350.0;411.0;787.0;252.0;1500.0;571.0;8008.0;2419.0;8212.0;595.0;345.0;365.0;218.0;154.0;853.0;176.0;1109.0;360.0;3567.0;1034.0;6667.0;2219.0;4981.0;517.0;1208.0;816.0;511.0;535.0;2376.0;742.0;2531.0;746.0;4612.0;2496.0;12026.0;2048.0;8324.0;497.0;1251.0;304.0;581.0;208.0;3457.0;694.0;2100.0;977.0;5285.0;2321.0;5464.0;17…
276817;4.613616666666666;0.0;0.0;7518.0;1201.0;7258.0;13531.0;1382.0;205.0;1479.0;705.0;582.0;497.0;374.0;172.0;1280.0;516.0;7959.0;2354.0;7627.0;759.0;248.0;564.0;0.0;0.0;766.0;0.0;1132.0;405.0;3231.0;1363.0;6624.0;1996.0;4395.0;532.0;1263.0;579.0;469.0;522.0;2276.0;779.0;2959.0;538.0;4296.0;2310.0;11245.0;1884.0;8032.0;475.0;1041.0;336.0;517.0;0.0;3399.0;654.0;1918.0;1055.0;4655.0;1783.0;5238.0…
277198;4.6199666666666666;0.0;0.0;7104.0;1255.0;7202.0;14311.0;1261.0;312.0;1519.0;613.0;455.0;428.0;502.0;264.0;981.0;590.0;8188.0;2237.0;8364.0;484.0;313.0;424.0;224.0;0.0;858.0;0.0;1240.0;346.0;3838.0;1166.0;6397.0;2224.0;5469.0;382.0;1524.0;654.0;493.0;357.0;1784.0;579.0;2352.0;652.0;4197.0;2584.0;11520.0;2153.0;8227.0;511.0;1263.0;354.0;568.0;201.0;3741.0;787.0;1468.0;944.0;4676.0;2072.0;533…
277580;4.626333333333333;0.0;0.0;6281.0;1258.0;7640.0;15058.0;1344.0;173.0;1403.0;637.0;567.0;434.0;609.0;321.0;1342.0;638.0;8228.0;2359.0;8293.0;632.0;360.0;497.0;160.0;0.0;840.0;169.0;1161.0;329.0;3287.0;1041.0;6399.0;2424.0;5279.0;447.0;1697.0;576.0;454.0;418.0;2273.0;603.0;2426.0;852.0;4477.0;2375.0;11734.0;1793.0;7552.0;474.0;1214.0;381.0;717.0;246.0;3232.0;779.0;1525.0;1138.0;4295.0;1859.0;…
277962;4.6327;0.0;0.0;6932.0;1344.0;7451.0;14322.0;1128.0;336.0;1429.0;632.0;449.0;418.0;492.0;181.0;1284.0;803.0;8421.0;2426.0;8622.0;512.0;297.0;320.0;0.0;0.0;567.0;251.0;1030.0;382.0;3564.0;1036.0;6942.0;2188.0;5372.0;412.0;1630.0;653.0;547.0;544.0;2234.0;772.0;2443.0;562.0;4737.0;2205.0;11981.0;1748.0;7750.0;384.0;1587.0;269.0;574.0;188.0;3320.0;620.0;1874.0;1123.0;4336.0;2063.0;5358.0;1730.0…
278344;4.6390666666666664;0.0;0.0;7304.0;1410.0;7323.0;13963.0;1348.0;218.0;1474.0;657.0;697.0;437.0;631.0;224.0;949.0;651.0;8096.0;2494.0;8123.0;520.0;192.0;280.0;0.0;0.0;680.0;221.0;1215.0;385.0;3521.0;1244.0;6415.0;2370.0;5293.0;488.0;1350.0;665.0;412.0;419.0;2491.0;584.0;2783.0;811.0;4322.0;2651.0;10713.0;1612.0;7995.0;499.0;993.0;281.0;532.0;210.0;3537.0;786.0;1804.0;967.0;4515.0;2131.0;5610…
278725;4.645416666666667;0.0;0.0;6863.0;1163.0;7266.0;14129.0;1354.0;276.0;1378.0;705.0;583.0;403.0;610.0;192.0;1462.0;524.0;7597.0;2638.0;8541.0;502.0;315.0;244.0;194.0;0.0;677.0;281.0;1184.0;396.0;3447.0;1264.0;6183.0;2385.0;5634.0;422.0;1206.0;394.0;530.0;457.0;2406.0;623.0;2271.0;658.0;4331.0;2368.0;10391.0;1745.0;7899.0;493.0;1083.0;229.0;561.0;226.0;3252.0;544.0;1731.0;892.0;5128.0;2318.0;6…
279107;4.651783333333333;0.0;0.0;7112.0;1265.0;7282.0;13728.0;1247.0;250.0;1739.0;690.0;587.0;368.0;427.0;194.0;882.0;522.0;7996.0;2007.0;8439.0;648.0;210.0;266.0;180.0;0.0;490.0;160.0;860.0;349.0;3186.0;1262.0;6711.0;2893.0;5426.0;350.0;1473.0;591.0;327.0;448.0;2129.0;837.0;2067.0;744.0;4283.0;2577.0;11720.0;1578.0;7336.0;270.0;1086.0;156.0;644.0;0.0;2996.0;715.0;1612.0;805.0;4698.0;1882.0;5714.…
279489;4.65815;0.0;0.0;6604.0;1106.0;7024.0;14546.0;1315.0;229.0;1399.0;584.0;562.0;480.0;498.0;0.0;1261.0;581.0;7670.0;2802.0;7507.0;777.0;290.0;279.0;158.0;0.0;522.0;0.0;839.0;398.0;3335.0;1142.0;6285.0;2043.0;5101.0;283.0;1748.0;314.0;434.0;349.0;1806.0;647.0;2346.0;615.0;4487.0;2321.0;11108.0;1706.0;7540.0;403.0;1029.0;216.0;405.0;0.0;2602.0;713.0;1717.0;952.0;4052.0;2113.0;5786.0;1171.0;1403…
279870;4.6645;0.0;0.0;6065.0;1098.0;6460.0;15147.0;1159.0;274.0;1481.0;690.0;573.0;578.0;376.0;209.0;1084.0;480.0;7705.0;2301.0;7644.0;483.0;173.0;178.0;0.0;0.0;344.0;0.0;973.0;383.0;3228.0;970.0;6801.0;2065.0;5156.0;465.0;1280.0;372.0;422.0;461.0;1795.0;746.0;2371.0;826.0;4675.0;2151.0;11052.0;1732.0;7590.0;671.0;973.0;306.0;397.0;0.0;3265.0;533.0;1910.0;722.0;4356.0;1925.0;5448.0;1329.0;1277.0;…
280252;4.670866666666667;0.0;0.0;6537.0;1302.0;6996.0;14728.0;812.0;220.0;1325.0;729.0;666.0;425.0;514.0;170.0;1168.0;547.0;7955.0;2346.0;7223.0;583.0;0.0;260.0;0.0;0.0;372.0;196.0;841.0;335.0;3635.0;1153.0;6000.0;2343.0;4114.0;468.0;1136.0;407.0;297.0;266.0;1753.0;617.0;1745.0;757.0;4326.0;2260.0;10500.0;1896.0;7478.0;380.0;854.0;178.0;437.0;0.0;3412.0;765.0;1915.0;856.0;4328.0;1690.0;4949.0;133…
280634;4.677233333333334;0.0;0.0;6756.0;1149.0;6976.0;13703.0;1108.0;215.0;1625.0;619.0;379.0;409.0;337.0;306.0;1126.0;721.0;7484.0;2320.0;6692.0;485.0;191.0;223.0;0.0;0.0;242.0;291.0;738.0;280.0;3144.0;1113.0;6349.0;2037.0;4411.0;497.0;1097.0;246.0;183.0;409.0;1580.0;485.0;2186.0;607.0;4643.0;2537.0;10853.0;1830.0;7149.0;381.0;829.0;178.0;291.0;242.0;3147.0;743.0;1929.0;815.0;3911.0;1913.0;5084.…
281016;4.6836;0.0;0.0;5389.0;1519.0;7183.0;14035.0;962.0;322.0;1257.0;694.0;448.0;411.0;317.0;0.0;952.0;679.0;7737.0;2328.0;6793.0;475.0;253.0;274.0;0.0;0.0;349.0;217.0;890.0;213.0;3281.0;1306.0;6426.0;1915.0;4744.0;344.0;1008.0;323.0;254.0;252.0;1535.0;710.0;2089.0;627.0;4089.0;2575.0;11534.0;1796.0;7539.0;367.0;1139.0;221.0;388.0;210.0;2627.0;628.0;1338.0;729.0;4099.0;1775.0;4802.0;983.0;1254.0…
281397;4.68995;0.0;0.0;6049.0;1014.0;6287.0;14879.0;899.0;178.0;1304.0;664.0;604.0;521.0;435.0;151.0;1054.0;676.0;6939.0;2265.0;7204.0;456.0;161.0;192.0;211.0;0.0;340.0;209.0;843.0;303.0;3099.0;1099.0;6174.0;1902.0;5441.0;499.0;950.0;300.0;220.0;313.0;2013.0;514.0;1938.0;521.0;4803.0;2118.0;10552.0;1914.0;7200.0;310.0;870.0;239.0;463.0;0.0;3025.0;664.0;1920.0;856.0;4657.0;1952.0;4522.0;1057.0;127…
281779;4.696316666666666;0.0;0.0;6657.0;994.0;7081.0;14463.0;1030.0;210.0;1647.0;514.0;405.0;402.0;463.0;192.0;904.0;503.0;7453.0;2235.0;6821.0;495.0;260.0;259.0;0.0;0.0;263.0;221.0;800.0;380.0;3191.0;1120.0;6588.0;2137.0;4464.0;358.0;761.0;351.0;214.0;621.0;1656.0;572.0;2153.0;789.0;4096.0;1957.0;10495.0;1840.0;7408.0;397.0;943.0;0.0;549.0;0.0;2788.0;695.0;1654.0;865.0;4424.0;1853.0;4833.0;1128.…
282161;4.702683333333334;0.0;0.0;5877.0;1450.0;6897.0;14846.0;789.0;225.0;1297.0;765.0;458.0;403.0;418.0;154.0;1082.0;644.0;7654.0;2236.0;7125.0;556.0;0.0;225.0;151.0;0.0;303.0;166.0;885.0;446.0;3900.0;1328.0;5972.0;2273.0;4662.0;395.0;772.0;309.0;232.0;511.0;2059.0;635.0;2297.0;761.0;3838.0;2606.0;10846.0;1657.0;7311.0;374.0;831.0;164.0;367.0;0.0;3134.0;727.0;1656.0;927.0;4528.0;1509.0;4316.0;12…
282542;4.709033333333333;0.0;0.0;6533.0;1257.0;6541.0;14265.0;699.0;170.0;1271.0;717.0;538.0;328.0;525.0;182.0;1166.0;682.0;7038.0;2010.0;6749.0;582.0;0.0;255.0;0.0;0.0;339.0;152.0;733.0;290.0;3574.0;1147.0;6176.0;2051.0;4254.0;325.0;726.0;208.0;248.0;509.0;1712.0;838.0;2276.0;782.0;4533.0;2066.0;10791.0;1732.0;6969.0;464.0;1038.0;0.0;287.0;163.0;2543.0;700.0;1602.0;737.0;5086.0;2069.0;4263.0;987…
282924;4.7154;0.0;0.0;7566.0;1219.0;6996.0;14753.0;917.0;0.0;1213.0;748.0;424.0;454.0;355.0;219.0;1169.0;662.0;8062.0;2133.0;6077.0;558.0;0.0;298.0;0.0;0.0;284.0;257.0;849.0;282.0;3230.0;1030.0;5651.0;1729.0;4498.0;402.0;698.0;233.0;287.0;434.0;1623.0;683.0;2158.0;574.0;4176.0;2335.0;10976.0;1752.0;7662.0;353.0;848.0;211.0;419.0;0.0;3081.0;574.0;1687.0;823.0;4789.0;1829.0;4558.0;946.0;1195.0;0.0;…
283306;4.7217666666666664;0.0;0.0;6233.0;1279.0;7227.0;14045.0;1021.0;0.0;1076.0;634.0;512.0;398.0;326.0;155.0;1295.0;709.0;7948.0;2364.0;6855.0;403.0;0.0;287.0;0.0;0.0;257.0;246.0;1002.0;440.0;3281.0;1174.0;6567.0;2475.0;4655.0;391.0;1146.0;0.0;170.0;686.0;1530.0;640.0;1826.0;520.0;4336.0;2285.0;10820.0;2070.0;6921.0;425.0;1123.0;0.0;439.0;205.0;3635.0;570.0;1687.0;751.0;4810.0;1724.0;4536.0;128…
283688;4.728133333333333;0.0;0.0;6904.0;1290.0;7417.0;14796.0;992.0;179.0;1327.0;734.0;452.0;423.0;476.0;151.0;1004.0;612.0;8101.0;1929.0;6210.0;502.0;164.0;242.0;0.0;0.0;228.0;202.0;803.0;167.0;3402.0;699.0;6265.0;2334.0;4582.0;571.0;1051.0;268.0;263.0;512.0;2380.0;624.0;2283.0;449.0;4372.0;2548.0;11099.0;1935.0;7498.0;503.0;973.0;152.0;559.0;151.0;3359.0;607.0;1436.0;912.0;4934.0;1492.0;4512.0;…
284069;4.734483333333333;0.0;0.0;6791.0;1006.0;6705.0;13800.0;944.0;288.0;1585.0;740.0;481.0;513.0;252.0;244.0;1201.0;628.0;7848.0;2328.0;7211.0;539.0;0.0;349.0;0.0;0.0;440.0;0.0;695.0;300.0;3256.0;1316.0;6347.0;1905.0;4655.0;354.0;758.0;253.0;248.0;340.0;1741.0;680.0;2504.0;729.0;4366.0;1944.0;11726.0;2095.0;7504.0;402.0;1029.0;212.0;492.0;239.0;3023.0;611.0;1977.0;839.0;4645.0;1840.0;4857.0;111…
284451;4.74085;0.0;0.0;6434.0;1317.0;7546.0;14567.0;1063.0;0.0;1450.0;572.0;438.0;346.0;533.0;437.0;1352.0;762.0;7993.0;2452.0;6530.0;492.0;269.0;233.0;0.0;0.0;363.0;250.0;1066.0;379.0;3377.0;1254.0;6204.0;2317.0;4977.0;424.0;911.0;294.0;321.0;403.0;2030.0;893.0;2067.0;643.0;4933.0;2487.0;11516.0;1294.0;7430.0;234.0;935.0;0.0;504.0;292.0;3464.0;661.0;1882.0;680.0;5376.0;2120.0;4563.0;881.0;1157.0…
284833;4.747216666666667;0.0;0.0;6588.0;1013.0;7157.0;13960.0;990.0;287.0;1372.0;642.0;488.0;352.0;620.0;0.0;1446.0;614.0;8305.0;2275.0;7177.0;474.0;230.0;551.0;0.0;0.0;353.0;300.0;940.0;232.0;3538.0;1212.0;5945.0;1882.0;5062.0;528.0;1009.0;313.0;351.0;570.0;2055.0;676.0;1935.0;761.0;5303.0;2137.0;10963.0;1602.0;6667.0;341.0;864.0;155.0;569.0;0.0;2988.0;837.0;2077.0;828.0;5171.0;1866.0;4632.0;127…
285214;4.753566666666667;0.0;0.0;6606.0;1294.0;6981.0;14045.0;1220.0;201.0;1252.0;881.0;442.0;469.0;524.0;249.0;1240.0;492.0;8123.0;2360.0;7155.0;641.0;0.0;322.0;189.0;0.0;152.0;203.0;836.0;321.0;3582.0;1403.0;6499.0;2363.0;4787.0;401.0;801.0;401.0;200.0;393.0;1894.0;648.0;2650.0;940.0;4580.0;2026.0;11301.0;1937.0;7076.0;370.0;972.0;0.0;578.0;0.0;3476.0;604.0;1765.0;759.0;4350.0;1517.0;4937.0;989…
285596;4.759933333333334;0.0;0.0;7678.0;1487.0;7298.0;14839.0;1487.0;300.0;1407.0;534.0;555.0;494.0;509.0;209.0;1505.0;543.0;8733.0;2681.0;7599.0;345.0;257.0;434.0;0.0;0.0;321.0;300.0;1137.0;318.0;3852.0;1194.0;6490.0;2271.0;5005.0;278.0;784.0;267.0;305.0;328.0;2152.0;552.0;2258.0;688.0;4582.0;2154.0;11030.0;1657.0;6971.0;508.0;1095.0;0.0;578.0;0.0;3604.0;887.0;2056.0;932.0;4666.0;1871.0;4581.0;1…
285978;4.7663;0.0;0.0;8362.0;1295.0;8457.0;14174.0;965.0;271.0;1237.0;574.0;519.0;425.0;556.0;0.0;1122.0;756.0;8565.0;2077.0;7345.0;480.0;0.0;425.0;0.0;0.0;275.0;332.0;796.0;478.0;3850.0;1354.0;7007.0;1875.0;4926.0;315.0;952.0;205.0;245.0;571.0;1814.0;780.0;2420.0;559.0;4397.0;2387.0;12694.0;1967.0;7082.0;390.0;1053.0;174.0;530.0;285.0;3657.0;775.0;1625.0;653.0;4801.0;2031.0;4720.0;1024.0;1259.0;…
286360;4.772666666666667;0.0;0.0;7862.0;1320.0;7173.0;14376.0;1158.0;200.0;1394.0;749.0;532.0;402.0;614.0;261.0;1188.0;734.0;8922.0;2319.0;7665.0;525.0;221.0;264.0;240.0;0.0;543.0;249.0;968.0;421.0;4077.0;1113.0;6985.0;2120.0;4843.0;419.0;895.0;205.0;289.0;437.0;2145.0;790.0;2766.0;558.0;4383.0;2354.0;11068.0;1705.0;6878.0;471.0;1066.0;0.0;704.0;0.0;3500.0;650.0;1280.0;857.0;4787.0;2221.0;4999.0;…
286741;4.779016666666666;0.0;0.0;6958.0;1011.0;7388.0;16139.0;894.0;224.0;1244.0;547.0;510.0;400.0;616.0;270.0;1301.0;683.0;8665.0;2670.0;8028.0;656.0;0.0;285.0;0.0;0.0;300.0;223.0;1133.0;332.0;3518.0;1126.0;7516.0;1849.0;4974.0;403.0;1005.0;223.0;469.0;825.0;2309.0;764.0;2383.0;542.0;4545.0;2294.0;10747.0;1893.0;7196.0;403.0;1041.0;178.0;678.0;281.0;3449.0;624.0;1796.0;828.0;4750.0;1508.0;5176.0…
287123;4.785383333333334;0.0;0.0;7515.0;1216.0;8233.0;14514.0;988.0;0.0;1287.0;602.0;571.0;424.0;642.0;282.0;1239.0;663.0;8500.0;2395.0;9162.0;651.0;195.0;194.0;187.0;0.0;442.0;342.0;950.0;311.0;3263.0;1247.0;7674.0;2037.0;4509.0;403.0;978.0;335.0;320.0;482.0;1899.0;725.0;2180.0;803.0;4433.0;2389.0;12148.0;1473.0;7076.0;502.0;1287.0;437.0;513.0;330.0;3040.0;698.0;1724.0;704.0;5102.0;2202.0;4673.0…
287505;4.79175;0.0;0.0;7945.0;1215.0;8349.0;14025.0;1118.0;155.0;1422.0;740.0;529.0;309.0;514.0;0.0;1225.0;930.0;9238.0;3075.0;8048.0;457.0;287.0;416.0;185.0;0.0;378.0;431.0;1105.0;421.0;3377.0;1215.0;5884.0;2175.0;5122.0;542.0;784.0;267.0;299.0;524.0;1794.0;999.0;2055.0;569.0;4227.0;2514.0;11434.0;1725.0;7889.0;323.0;1112.0;352.0;691.0;310.0;3691.0;686.0;1467.0;693.0;4523.0;2336.0;5275.0;1258.0;…
287887;4.798116666666667;0.0;0.0;9199.0;1294.0;8137.0;13849.0;1118.0;0.0;1518.0;710.0;450.0;515.0;640.0;164.0;1381.0;865.0;8854.0;2764.0;8783.0;731.0;174.0;314.0;156.0;0.0;482.0;345.0;1411.0;546.0;3845.0;1377.0;7006.0;2257.0;5357.0;728.0;768.0;272.0;328.0;396.0;2222.0;1007.0;2615.0;683.0;4167.0;2544.0;11499.0;1888.0;7527.0;613.0;1178.0;435.0;909.0;284.0;4344.0;721.0;1702.0;862.0;4816.0;2043.0;548…
288268;4.804466666666666;0.0;0.0;9885.0;1500.0;9554.0;14991.0;1065.0;251.0;1146.0;435.0;381.0;503.0;869.0;419.0;1395.0;792.0;10266.0;3160.0;9526.0;509.0;175.0;282.0;154.0;0.0;575.0;357.0;1260.0;408.0;3979.0;1232.0;7739.0;2385.0;5085.0;498.0;793.0;296.0;383.0;1017.0;2788.0;1073.0;2628.0;793.0;4419.0;2758.0;12153.0;2000.0;7528.0;451.0;1096.0;504.0;1346.0;399.0;4461.0;875.0;1724.0;772.0;5018.0;2428.…
288650;4.810833333333333;0.0;0.0;10637.0;1562.0;10813.0;14781.0;1055.0;372.0;1278.0;666.0;523.0;467.0;947.0;333.0;1806.0;652.0;9792.0;3186.0;9166.0;695.0;219.0;376.0;229.0;168.0;821.0;672.0;1328.0;419.0;3939.0;1319.0;7350.0;2488.0;5702.0;547.0;814.0;232.0;402.0;1659.0;3418.0;1356.0;2466.0;766.0;4500.0;2863.0;12289.0;2059.0;7323.0;507.0;982.0;618.0;1374.0;457.0;6236.0;919.0;1493.0;825.0;4877.0;279…
289032;4.8172;0.0;0.0;10472.0;1460.0;10705.0;14389.0;1037.0;0.0;1248.0;678.0;457.0;512.0;780.0;304.0;1881.0;782.0;10205.0;3675.0;9871.0;537.0;0.0;373.0;252.0;0.0;729.0;376.0;1734.0;434.0;3824.0;1586.0;7687.0;2959.0;5288.0;418.0;744.0;281.0;475.0;1220.0;3438.0;1203.0;2797.0;758.0;4346.0;3266.0;11746.0;2189.0;7580.0;551.0;1041.0;520.0;1016.0;450.0;6289.0;922.0;1832.0;1041.0;4638.0;1786.0;5518.0;134…
289413;4.82355;0.0;0.0;10923.0;1359.0;11846.0;14566.0;1189.0;265.0;1287.0;573.0;457.0;408.0;929.0;216.0;1774.0;869.0;11250.0;4193.0;9599.0;897.0;271.0;408.0;404.0;0.0;586.0;408.0;1456.0;558.0;4065.0;1301.0;8116.0;2480.0;6174.0;607.0;745.0;230.0;363.0;811.0;3511.0;945.0;2255.0;852.0;4408.0;3258.0;12400.0;2289.0;7133.0;477.0;932.0;421.0;1148.0;411.0;6227.0;842.0;1535.0;755.0;5182.0;2413.0;5645.0;15…
289795;4.829916666666667;0.0;0.0;12191.0;1523.0;12303.0;14095.0;789.0;215.0;1235.0;769.0;576.0;549.0;869.0;362.0;2198.0;1128.0;10870.0;3902.0;9787.0;714.0;231.0;256.0;283.0;0.0;758.0;443.0;1563.0;433.0;3752.0;1531.0;8544.0;2473.0;5828.0;604.0;804.0;293.0;483.0;1141.0;3630.0;904.0;2663.0;590.0;5183.0;3336.0;11799.0;2544.0;7221.0;532.0;1188.0;370.0;1582.0;549.0;6028.0;689.0;1954.0;945.0;4800.0;2365…
290177;4.836283333333333;0.0;0.0;12422.0;1793.0;12282.0;14573.0;1112.0;0.0;1399.0;558.0;529.0;526.0;626.0;419.0;1776.0;682.0;10962.0;3625.0;9200.0;488.0;185.0;250.0;372.0;0.0;609.0;488.0;1877.0;373.0;4044.0;1627.0;7997.0;2798.0;5740.0;549.0;755.0;329.0;437.0;809.0;3949.0;1432.0;2879.0;1034.0;5003.0;3340.0;12480.0;2097.0;7393.0;430.0;1021.0;506.0;1420.0;883.0;5783.0;767.0;2078.0;945.0;5176.0;2221.…
290559;4.84265;0.0;0.0;11815.0;1598.0;12540.0;14505.0;881.0;284.0;1187.0;627.0;365.0;606.0;1043.0;619.0;2130.0;933.0;10486.0;4051.0;8965.0;628.0;315.0;268.0;379.0;165.0;688.0;336.0;1541.0;379.0;4405.0;1522.0;8198.0;2930.0;5788.0;559.0;804.0;312.0;433.0;1159.0;3151.0;769.0;2603.0;907.0;4974.0;3945.0;11945.0;2331.0;7595.0;551.0;810.0;517.0;1324.0;304.0;6278.0;736.0;1715.0;913.0;4817.0;2289.0;5440.0…
290940;4.849;0.0;0.0;12732.0;1687.0;10849.0;15307.0;1139.0;223.0;1179.0;602.0;423.0;507.0;834.0;367.0;2223.0;967.0;11803.0;3469.0;9527.0;804.0;220.0;213.0;317.0;0.0;646.0;336.0;1656.0;423.0;4173.0;1514.0;8304.0;2790.0;5824.0;482.0;701.0;290.0;560.0;871.0;3314.0;1117.0;2315.0;806.0;5170.0;3409.0;12992.0;2060.0;7096.0;387.0;964.0;394.0;1327.0;522.0;6223.0;980.0;1610.0;800.0;5683.0;2467.0;5632.0;134…
291322;4.855366666666667;0.0;0.0;11253.0;1424.0;11546.0;14856.0;1035.0;191.0;1236.0;520.0;439.0;407.0;736.0;390.0;2051.0;815.0;11446.0;3791.0;9154.0;471.0;255.0;164.0;346.0;0.0;618.0;479.0;1572.0;480.0;3706.0;1292.0;7463.0;3121.0;5301.0;528.0;730.0;336.0;487.0;1364.0;3629.0;1135.0;2445.0;976.0;5352.0;3782.0;12465.0;2599.0;7815.0;427.0;983.0;333.0;1551.0;428.0;6036.0;1131.0;1788.0;749.0;4773.0;217…
291704;4.8617333333333335;0.0;0.0;11552.0;1411.0;11234.0;15045.0;1056.0;253.0;1280.0;786.0;396.0;411.0;785.0;535.0;1943.0;833.0;10200.0;4279.0;9218.0;713.0;184.0;222.0;409.0;0.0;638.0;416.0;1243.0;440.0;4114.0;1257.0;8127.0;2881.0;5931.0;595.0;595.0;338.0;598.0;1006.0;3260.0;1202.0;2460.0;789.0;4897.0;3891.0;12839.0;2157.0;7958.0;428.0;1092.0;422.0;1019.0;379.0;5641.0;849.0;1874.0;784.0;4439.0;22…
292085;4.868083333333334;0.0;0.0;10065.0;1641.0;10982.0;15196.0;975.0;273.0;1277.0;685.0;572.0;377.0;895.0;221.0;1423.0;1165.0;11056.0;3468.0;9850.0;468.0;212.0;318.0;235.0;0.0;478.0;463.0;1309.0;417.0;3927.0;1668.0;8185.0;3573.0;6574.0;475.0;818.0;500.0;309.0;859.0;2918.0;742.0;2627.0;709.0;4728.0;3478.0;13061.0;2579.0;8315.0;351.0;713.0;510.0;1205.0;342.0;5442.0;578.0;1427.0;982.0;5059.0;2615.0…
292467;4.87445;0.0;0.0;9931.0;1678.0;10543.0;14118.0;1042.0;209.0;1292.0;756.0;646.0;339.0;574.0;232.0;1677.0;1078.0;10711.0;3719.0;10885.0;557.0;312.0;214.0;194.0;0.0;574.0;215.0;1097.0;665.0;3544.0;1399.0;8908.0;3530.0;6888.0;486.0;521.0;245.0;416.0;688.0;2493.0;835.0;2393.0;813.0;4733.0;3458.0;11872.0;2070.0;8002.0;481.0;941.0;210.0;1180.0;212.0;4232.0;781.0;1463.0;971.0;5379.0;2602.0;6237.0;1…
292849;4.880816666666667;0.0;0.0;8452.0;1666.0;9731.0;14624.0;981.0;339.0;1100.0;613.0;484.0;389.0;668.0;344.0;1292.0;751.0;10516.0;3713.0;11104.0;832.0;181.0;0.0;265.0;0.0;364.0;323.0;771.0;322.0;4170.0;1515.0;8024.0;3057.0;7545.0;374.0;750.0;262.0;402.0;520.0;2107.0;696.0;2525.0;934.0;5986.0;2863.0;11798.0;2338.0;8192.0;608.0;1225.0;193.0;560.0;212.0;3236.0;662.0;1993.0;876.0;5356.0;2381.0;6042…
293231;4.887183333333334;0.0;0.0;7977.0;1612.0;10476.0;15041.0;948.0;198.0;1192.0;756.0;461.0;376.0;463.0;281.0;1342.0;841.0;10190.0;3653.0;12852.0;879.0;177.0;260.0;166.0;0.0;288.0;275.0;935.0;450.0;4385.0;1627.0;9140.0;3204.0;8480.0;530.0;752.0;0.0;273.0;623.0;2137.0;743.0;2421.0;581.0;5077.0;2893.0;12577.0;2026.0;8968.0;663.0;997.0;161.0;613.0;0.0;3125.0;708.0;1628.0;843.0;5185.0;2708.0;6403.0…
293612;4.893533333333333;0.0;0.0;9377.0;1963.0;13058.0;14388.0;979.0;275.0;1204.0;538.0;459.0;448.0;420.0;206.0;1316.0;1003.0;11406.0;4079.0;16952.0;1187.0;306.0;289.0;166.0;0.0;283.0;160.0;842.0;417.0;4350.0;1717.0;9795.0;3780.0;10485.0;754.0;882.0;189.0;397.0;568.0;2128.0;641.0;2281.0;871.0;4509.0;2781.0;12367.0;2255.0;10196.0;545.0;1086.0;234.0;750.0;184.0;3120.0;630.0;1922.0;729.0;4787.0;2777…
293994;4.8999;0.0;0.0;10850.0;2347.0;16078.0;14529.0;1056.0;176.0;1209.0;510.0;348.0;488.0;636.0;186.0;1829.0;1189.0;12688.0;5168.0;21888.0;1170.0;244.0;291.0;0.0;0.0;270.0;183.0;915.0;347.0;3994.0;1648.0;10245.0;4334.0;14969.0;1099.0;457.0;190.0;329.0;409.0;1873.0;656.0;2709.0;899.0;5714.0;3047.0;12486.0;2969.0;14830.0;772.0;1067.0;279.0;542.0;177.0;3235.0;766.0;2036.0;1012.0;5193.0;2539.0;7695.…
294376;4.906266666666666;0.0;0.0;11526.0;2586.0;18088.0;14605.0;1183.0;294.0;1332.0;738.0;459.0;302.0;616.0;159.0;1424.0;1391.0;12909.0;5614.0;25800.0;1248.0;226.0;248.0;289.0;0.0;400.0;194.0;1137.0;324.0;4751.0;1814.0;10251.0;4492.0;18688.0;1071.0;954.0;365.0;243.0;413.0;1461.0;520.0;2615.0;798.0;5394.0;3269.0;13598.0;2837.0;15403.0;1186.0;751.0;168.0;414.0;214.0;2955.0;466.0;1584.0;833.0;5165.0…
294757;4.912616666666667;0.0;0.0;12312.0;2651.0;18768.0;15257.0;1354.0;217.0;1212.0;579.0;530.0;410.0;367.0;193.0;1509.0;1521.0;14440.0;5357.0;28408.0;1414.0;307.0;345.0;175.0;0.0;322.0;0.0;1122.0;568.0;4935.0;1693.0;10733.0;4968.0;18968.0;1148.0;826.0;229.0;373.0;529.0;2060.0;776.0;2549.0;902.0;5852.0;3789.0;13486.0;3584.0;17680.0;947.0;668.0;194.0;873.0;0.0;3234.0;641.0;1655.0;841.0;5227.0;3070…
295139;4.918983333333333;0.0;0.0;12682.0;2955.0;19968.0;15476.0;1190.0;298.0;1149.0;549.0;455.0;421.0;386.0;277.0;1534.0;1222.0;14388.0;5991.0;28592.0;1536.0;363.0;192.0;184.0;0.0;255.0;166.0;1003.0;243.0;5024.0;1592.0;11656.0;4947.0;21568.0;1379.0;756.0;345.0;336.0;496.0;2018.0;960.0;2361.0;1213.0;5488.0;3439.0;13682.0;3360.0;18448.0;1176.0;963.0;278.0;735.0;194.0;2935.0;676.0;2050.0;934.0;5784.…
295521;4.92535;0.0;0.0;13893.0;3137.0;20936.0;16392.0;1460.0;209.0;1165.0;540.0;534.0;447.0;645.0;276.0;1761.0;1347.0;14864.0;5991.0;31472.0;1702.0;601.0;198.0;200.0;0.0;347.0;0.0;722.0;448.0;4560.0;2401.0;12122.0;5367.0;21616.0;1951.0;535.0;618.0;503.0;295.0;1861.0;779.0;2611.0;1041.0;5620.0;3585.0;13942.0;3981.0;19296.0;1078.0;994.0;252.0;406.0;268.0;3186.0;660.0;2003.0;856.0;5407.0;2530.0;8067…
295903;4.9317166666666665;0.0;0.0;14260.0;2887.0;21368.0;15962.0;1250.0;216.0;1193.0;612.0;428.0;330.0;489.0;162.0;1628.0;1368.0;15398.0;6336.0;30848.0;1750.0;525.0;352.0;0.0;0.0;273.0;215.0;845.0;587.0;4763.0;2321.0;11893.0;4909.0;23112.0;1594.0;708.0;406.0;497.0;378.0;1876.0;823.0;2846.0;1030.0;5520.0;3561.0;14180.0;4169.0;19248.0;1363.0;991.0;310.0;537.0;164.0;3441.0;897.0;1985.0;1044.0;5516.0…
296284;4.938066666666667;0.0;0.0;13580.0;2515.0;20464.0;15907.0;1340.0;314.0;1155.0;493.0;554.0;496.0;653.0;219.0;1481.0;1577.0;15086.0;6108.0;31368.0;1637.0;668.0;195.0;0.0;0.0;309.0;219.0;830.0;502.0;4664.0;2199.0;11362.0;4822.0;21944.0;1471.0;531.0;515.0;383.0;238.0;1997.0;724.0;2664.0;889.0;5975.0;2658.0;13015.0;4077.0;18016.0;1312.0;1244.0;283.0;465.0;0.0;3322.0;800.0;1949.0;795.0;5842.0;339…
296666;4.9444333333333335;0.0;0.0;12511.0;2397.0;19144.0;15533.0;1268.0;249.0;1049.0;606.0;439.0;421.0;466.0;166.0;1315.0;1420.0;13117.0;5648.0;26600.0;1857.0;851.0;439.0;0.0;0.0;255.0;280.0;1017.0;508.0;5194.0;2066.0;10553.0;5084.0;19056.0;1454.0;568.0;668.0;372.0;459.0;2370.0;598.0;2347.0;880.0;5048.0;3124.0;13995.0;3530.0;17520.0;994.0;1105.0;291.0;550.0;0.0;3066.0;784.0;1938.0;1096.0;5885.0;3…
297048;4.9508;0.0;0.0;10386.0;2153.0;14371.0;16213.0;1423.0;271.0;1291.0;543.0;631.0;416.0;333.0;200.0;1481.0;1174.0;11852.0;4578.0;19440.0;1251.0;913.0;194.0;0.0;0.0;184.0;180.0;883.0;510.0;4753.0;2078.0;10257.0;4157.0;13645.0;910.0;704.0;608.0;576.0;250.0;1962.0;647.0;2308.0;1108.0;5514.0;3024.0;12899.0;2913.0;13667.0;666.0;1191.0;182.0;591.0;183.0;2989.0;652.0;1539.0;1075.0;5132.0;2992.0;6483.…
297429;4.95715;0.0;0.0;9694.0;1480.0;11516.0;15206.0;1228.0;284.0;1038.0;764.0;553.0;345.0;228.0;0.0;1259.0;1278.0;10804.0;3066.0;14306.0;1219.0;707.0;266.0;0.0;0.0;223.0;0.0;676.0;372.0;4421.0;1782.0;8607.0;2785.0;10734.0;895.0;796.0;706.0;463.0;219.0;1731.0;758.0;3094.0;861.0;5385.0;3352.0;11583.0;2525.0;9895.0;618.0;1169.0;269.0;519.0;0.0;2798.0;940.0;1701.0;1130.0;5832.0;3160.0;6629.0;1798.0;…
297811;4.963516666666667;0.0;0.0;8258.0;1447.0;9593.0;14939.0;1172.0;216.0;1227.0;408.0;516.0;405.0;549.0;181.0;1582.0;1068.0;11195.0;3228.0;12127.0;1057.0;660.0;226.0;172.0;0.0;355.0;182.0;858.0;410.0;4703.0;1655.0;8375.0;2990.0;8338.0;744.0;599.0;865.0;667.0;229.0;2098.0;677.0;2296.0;829.0;5562.0;3053.0;12287.0;2408.0;8776.0;489.0;1345.0;354.0;603.0;245.0;2803.0;655.0;1772.0;1075.0;5151.0;2548.…
298193;4.969883333333334;0.0;0.0;7941.0;1617.0;8389.0;13965.0;1217.0;194.0;1136.0;579.0;404.0;356.0;426.0;346.0;1188.0;1131.0;9893.0;3095.0;11267.0;985.0;922.0;271.0;0.0;0.0;347.0;157.0;851.0;375.0;4228.0;1738.0;8285.0;2961.0;7462.0;610.0;754.0;1100.0;334.0;236.0;1631.0;763.0;2682.0;756.0;5224.0;2992.0;11765.0;2037.0;8290.0;315.0;1246.0;266.0;513.0;192.0;2945.0;636.0;1968.0;1171.0;5037.0;2724.0;5…
298575;4.97625;0.0;0.0;7574.0;1553.0;9130.0;15065.0;991.0;0.0;1145.0;821.0;550.0;436.0;603.0;187.0;1449.0;1150.0;10629.0;3615.0;10489.0;867.0;380.0;231.0;0.0;158.0;290.0;0.0;1082.0;336.0;4121.0;1938.0;8411.0;2813.0;7224.0;552.0;614.0;740.0;450.0;287.0;1776.0;709.0;2438.0;951.0;4755.0;3198.0;11394.0;2283.0;7906.0;397.0;1292.0;170.0;345.0;186.0;3171.0;667.0;1639.0;1163.0;5312.0;2847.0;6022.0;1510.0…
298956;4.9826;0.0;0.0;8295.0;1443.0;9756.0;15893.0;1108.0;0.0;1111.0;468.0;401.0;597.0;438.0;207.0;1126.0;1061.0;10253.0;2587.0;10116.0;720.0;553.0;221.0;0.0;0.0;201.0;161.0;866.0;449.0;3782.0;1702.0;8300.0;2915.0;7136.0;704.0;638.0;790.0;283.0;306.0;2006.0;734.0;2799.0;810.0;5605.0;2778.0;12009.0;2382.0;8031.0;474.0;1219.0;0.0;281.0;168.0;2929.0;664.0;1784.0;1120.0;5405.0;2965.0;6028.0;1608.0;11…
299338;4.988966666666666;0.0;0.0;7992.0;1386.0;8684.0;15046.0;978.0;185.0;1245.0;554.0;481.0;284.0;436.0;280.0;1268.0;1030.0;10081.0;3215.0;10388.0;612.0;529.0;217.0;0.0;0.0;211.0;152.0;947.0;449.0;4735.0;1832.0;7747.0;2339.0;7378.0;546.0;1116.0;726.0;428.0;180.0;1444.0;717.0;2621.0;732.0;5088.0;3188.0;10518.0;1961.0;8016.0;434.0;865.0;313.0;403.0;221.0;3425.0;656.0;1960.0;964.0;5757.0;3027.0;661…
299720;4.995333333333333;0.0;0.0;7889.0;1675.0;9123.0;15386.0;1123.0;196.0;1324.0;423.0;491.0;284.0;471.0;180.0;1731.0;880.0;10447.0;3137.0;10600.0;686.0;368.0;188.0;188.0;0.0;308.0;0.0;966.0;589.0;4671.0;1989.0;8702.0;3245.0;7888.0;657.0;2570.0;938.0;578.0;346.0;1470.0;786.0;2496.0;612.0;5200.0;3123.0;12487.0;2281.0;8492.0;571.0;1306.0;238.0;257.0;248.0;3021.0;678.0;1938.0;1097.0;5548.0;2764.0;6…
300101;5.001683333333333;0.0;0.0;8241.0;1647.0;9639.0;15130.0;1360.0;331.0;1084.0;653.0;452.0;328.0;301.0;240.0;1499.0;678.0;10388.0;3235.0;10761.0;867.0;518.0;307.0;0.0;0.0;209.0;0.0;570.0;335.0;4037.0;2023.0;8595.0;3143.0;8128.0;651.0;6783.0;1240.0;542.0;214.0;1735.0;647.0;2659.0;807.0;5332.0;3187.0;12393.0;1750.0;8297.0;368.0;1333.0;173.0;390.0;392.0;2979.0;655.0;1594.0;785.0;5970.0;2631.0;619…
300483;5.00805;0.0;0.0;8031.0;1746.0;9845.0;15743.0;898.0;213.0;1612.0;507.0;323.0;496.0;342.0;181.0;1406.0;893.0;10180.0;2812.0;11097.0;792.0;558.0;191.0;0.0;0.0;363.0;0.0;1008.0;330.0;4378.0;2127.0;8856.0;2962.0;7814.0;392.0;10240.0;1609.0;775.0;329.0;2063.0;786.0;2152.0;829.0;5611.0;3313.0;11952.0;2141.0;8071.0;479.0;1274.0;0.0;330.0;0.0;2759.0;533.0;1700.0;1046.0;5396.0;2453.0;6942.0;1481.0;1…
300865;5.0144166666666665;0.0;0.0;7963.0;1429.0;9573.0;15145.0;1289.0;0.0;1168.0;681.0;287.0;538.0;470.0;269.0;1299.0;873.0;10594.0;3356.0;11024.0;931.0;783.0;306.0;0.0;0.0;298.0;180.0;917.0;558.0;4468.0;2077.0;8597.0;2841.0;7822.0;749.0;17648.0;2374.0;1048.0;288.0;2108.0;621.0;2374.0;973.0;5891.0;3371.0;12273.0;1886.0;8688.0;381.0;1321.0;203.0;279.0;0.0;2545.0;605.0;1445.0;1025.0;5872.0;2617.0;6…
301247;5.020783333333333;0.0;0.0;8763.0;1472.0;9320.0;14248.0;1904.0;205.0;1347.0;602.0;391.0;351.0;482.0;167.0;1243.0;919.0;11423.0;2811.0;9829.0;715.0;841.0;235.0;0.0;0.0;253.0;153.0;786.0;508.0;4805.0;2097.0;8016.0;3121.0;8370.0;689.0;34616.0;4624.0;1744.0;338.0;1906.0;723.0;2891.0;889.0;5760.0;2900.0;11791.0;1914.0;8434.0;409.0;1924.0;236.0;439.0;222.0;3702.0;737.0;1646.0;963.0;6177.0;2532.0;…
301628;5.0271333333333335;0.0;0.0;8274.0;1455.0;9989.0;15073.0;2022.0;326.0;1191.0;601.0;427.0;260.0;435.0;422.0;1792.0;1148.0;10937.0;3089.0;11159.0;760.0;1743.0;309.0;165.0;0.0;364.0;0.0;876.0;484.0;5102.0;1841.0;9714.0;2939.0;8138.0;893.0;61304.0;7885.0;3002.0;294.0;1695.0;614.0;2627.0;782.0;5818.0;3289.0;11522.0;2249.0;8431.0;509.0;3313.0;192.0;560.0;0.0;3108.0;501.0;1749.0;1064.0;5891.0;3184…
302010;5.0335;0.0;0.0;9166.0;1237.0;11131.0;14994.0;2657.0;358.0;1260.0;522.0;438.0;448.0;488.0;269.0;1308.0;913.0;11029.0;3061.0;11134.0;1027.0;2457.0;358.0;179.0;0.0;159.0;219.0;951.0;364.0;4554.0;2166.0;8954.0;3279.0;7780.0;988.0;89488.0;10336.0;4844.0;444.0;1602.0;585.0;2549.0;768.0;5861.0;3045.0;12018.0;2653.0;8296.0;728.0;3888.0;625.0;477.0;189.0;3153.0;796.0;1745.0;1035.0;6363.0;3112.0;676…
302392;5.039866666666667;0.0;0.0;8825.0;1431.0;11032.0;15334.0;2961.0;257.0;1101.0;677.0;363.0;329.0;581.0;285.0;1190.0;946.0;11168.0;3364.0;11436.0;971.0;2649.0;361.0;227.0;0.0;260.0;0.0;1058.0;413.0;4957.0;2078.0;8955.0;3257.0;8723.0;1201.0;110176.0;13922.0;5195.0;377.0;1940.0;425.0;2489.0;697.0;5483.0;3124.0;12059.0;1962.0;8331.0;704.0;4443.0;440.0;793.0;247.0;2858.0;651.0;1592.0;971.0;5709.0;…
302774;5.046233333333333;0.0;0.0;9482.0;1559.0;10879.0;16064.0;3129.0;376.0;1287.0;451.0;444.0;353.0;413.0;150.0;1540.0;856.0;11593.0;3270.0;11213.0;867.0;2473.0;406.0;252.0;0.0;320.0;0.0;691.0;402.0;4765.0;1784.0;9261.0;2844.0;7994.0;1251.0;129144.0;15431.0;6090.0;545.0;1935.0;674.0;2786.0;879.0;5658.0;3039.0;11520.0;2157.0;8533.0;472.0;5483.0;670.0;616.0;0.0;3440.0;744.0;1562.0;1077.0;5848.0;31…
303155;5.052583333333334;0.0;0.0;9261.0;1533.0;11236.0;14561.0;2646.0;341.0;1403.0;474.0;386.0;394.0;551.0;281.0;1463.0;836.0;11120.0;3465.0;12107.0;983.0;3002.0;527.0;255.0;0.0;314.0;162.0;776.0;410.0;4756.0;1991.0;9647.0;2808.0;8460.0;1239.0;135232.0;17936.0;6478.0;616.0;1842.0;712.0;2753.0;804.0;5094.0;3043.0;11222.0;2497.0;8946.0;603.0;5745.0;702.0;995.0;366.0;3433.0;641.0;1675.0;982.0;5712.0…
303537;5.05895;0.0;0.0;9228.0;1855.0;11853.0;14814.0;2806.0;401.0;1178.0;647.0;601.0;437.0;588.0;188.0;1448.0;944.0;10963.0;2941.0;11713.0;1000.0;3039.0;485.0;0.0;0.0;374.0;176.0;913.0;499.0;4295.0;1562.0;9222.0;3166.0;9295.0;1136.0;134528.0;16600.0;6252.0;444.0;2192.0;715.0;2195.0;786.0;4988.0;2911.0;11854.0;2095.0;8648.0;657.0;6229.0;600.0;646.0;300.0;3654.0;579.0;1552.0;810.0;4927.0;2838.0;802…
303919;5.065316666666667;0.0;0.0;9682.0;1377.0;12630.0;14589.0;2371.0;296.0;1383.0;613.0;435.0;303.0;473.0;0.0;1310.0;812.0;12557.0;3263.0;13103.0;811.0;2351.0;402.0;233.0;0.0;261.0;177.0;743.0;387.0;4648.0;1657.0;9650.0;2797.0;9222.0;940.0;104440.0;14592.0;5357.0;625.0;2043.0;606.0;2306.0;1071.0;4947.0;2560.0;12851.0;1910.0;9228.0;616.0;5592.0;520.0;657.0;550.0;2833.0;661.0;1806.0;1192.0;5561.0;…
304300;5.071666666666666;0.0;0.0;9921.0;1680.0;12475.0;15783.0;2929.0;247.0;1107.0;651.0;491.0;474.0;284.0;252.0;1325.0;834.0;11364.0;3323.0;13204.0;856.0;1977.0;424.0;269.0;0.0;473.0;201.0;1103.0;350.0;4943.0;1604.0;10410.0;3614.0;8350.0;1071.0;67592.0;10035.0;3743.0;501.0;1889.0;734.0;2596.0;1039.0;5210.0;2990.0;12377.0;2357.0;9024.0;576.0;4820.0;721.0;916.0;287.0;3228.0;631.0;1710.0;1263.0;598…
304682;5.078033333333333;0.0;0.0;10291.0;1439.0;12332.0;15513.0;1841.0;255.0;1091.0;453.0;434.0;272.0;373.0;206.0;1367.0;914.0;12645.0;3435.0;12915.0;661.0;1002.0;552.0;0.0;0.0;339.0;171.0;998.0;447.0;4755.0;1844.0;10144.0;3418.0;9448.0;905.0;41248.0;6927.0;2542.0;710.0;2252.0;740.0;2742.0;864.0;5421.0;2910.0;12439.0;2324.0;8834.0;686.0;3889.0;366.0;955.0;480.0;3556.0;946.0;1819.0;1030.0;5765.0;3…
305064;5.0844;0.0;0.0;10063.0;1505.0;12900.0;14878.0;1775.0;352.0;1127.0;755.0;252.0;549.0;382.0;248.0;1467.0;1311.0;13451.0;3557.0;14163.0;832.0;975.0;376.0;0.0;0.0;441.0;223.0;1128.0;495.0;4732.0;2001.0;10619.0;3586.0;10017.0;764.0;29736.0;4994.0;1933.0;642.0;2311.0;674.0;2832.0;919.0;4683.0;3182.0;12491.0;2583.0;9600.0;572.0;2849.0;567.0;761.0;361.0;3665.0;610.0;2044.0;1061.0;5945.0;2851.0;832…
305446;5.090766666666667;0.0;0.0;9863.0;1354.0;12299.0;14901.0;1396.0;180.0;1250.0;568.0;445.0;559.0;433.0;208.0;1535.0;1154.0;13174.0;3538.0;14962.0;910.0;723.0;513.0;177.0;0.0;450.0;322.0;1008.0;486.0;5217.0;2071.0;11177.0;3607.0;10645.0;1037.0;24232.0;4190.0;2053.0;326.0;2091.0;823.0;2731.0;1063.0;5272.0;3086.0;12709.0;3023.0;9745.0;620.0;2722.0;702.0;798.0;500.0;4018.0;825.0;2113.0;964.0;6451…
305827;5.0971166666666665;0.0;0.0;10360.0;1775.0;13870.0;15266.0;1743.0;190.0;1123.0;605.0;329.0;574.0;595.0;336.0;1475.0;1115.0;13614.0;3380.0;14016.0;861.0;967.0;683.0;0.0;0.0;471.0;251.0;1188.0;472.0;5543.0;1924.0;9882.0;3501.0;10762.0;741.0;18920.0;2821.0;1178.0;659.0;2577.0;973.0;2666.0;868.0;5863.0;3102.0;13493.0;3289.0;10325.0;644.0;2176.0;273.0;737.0;352.0;4117.0;582.0;1978.0;1235.0;6616.…
306209;5.103483333333333;0.0;0.0;10532.0;1961.0;13734.0;16017.0;1269.0;206.0;993.0;651.0;370.0;450.0;723.0;348.0;1812.0;1578.0;13258.0;3973.0;15216.0;948.0;701.0;452.0;167.0;155.0;683.0;287.0;955.0;472.0;4876.0;2435.0;10451.0;3966.0;10558.0;911.0;16137.0;2782.0;1204.0;672.0;2702.0;943.0;3082.0;1128.0;5816.0;3322.0;12404.0;3191.0;9960.0;760.0;2122.0;662.0;1082.0;437.0;4101.0;964.0;1845.0;1189.0;60…
306591;5.10985;0.0;0.0;11182.0;1692.0;14219.0;15295.0;1446.0;247.0;1144.0;526.0;584.0;500.0;805.0;249.0;1645.0;1234.0;14343.0;3962.0;13510.0;909.0;613.0;284.0;195.0;0.0;572.0;311.0;1486.0;493.0;5070.0;1878.0;11291.0;4103.0;11148.0;1004.0;13031.0;2903.0;1050.0;673.0;3207.0;872.0;3296.0;1075.0;6370.0;3199.0;13044.0;2992.0;10165.0;625.0;2404.0;446.0;1146.0;452.0;4760.0;1054.0;2001.0;1095.0;6329.0;32…
306972;5.1162;0.0;0.0;11973.0;1487.0;13885.0;16488.0;1707.0;222.0;1315.0;659.0;464.0;484.0;1059.0;407.0;1738.0;1351.0;14653.0;3813.0;13463.0;942.0;565.0;387.0;214.0;0.0;635.0;468.0;1548.0;756.0;5016.0;2105.0;11805.0;3996.0;10624.0;829.0;10853.0;2466.0;877.0;620.0;3327.0;997.0;2937.0;953.0;6331.0;3699.0;13485.0;2911.0;10003.0;534.0;1999.0;417.0;843.0;540.0;4967.0;1102.0;2084.0;1145.0;5935.0;3087.0…
307354;5.122566666666667;0.0;0.0;11074.0;2071.0;14819.0;16033.0;1158.0;236.0;1246.0;529.0;402.0;309.0;1088.0;286.0;1719.0;1446.0;15021.0;4369.0;15183.0;886.0;583.0;486.0;153.0;177.0;724.0;456.0;1800.0;653.0;5514.0;2234.0;10974.0;4106.0;10742.0;1016.0;10324.0;2586.0;1092.0;839.0;3458.0;1138.0;2857.0;1075.0;5750.0;4024.0;13567.0;3172.0;9903.0;501.0;1659.0;395.0;1054.0;405.0;6051.0;1252.0;2518.0;122…
307736;5.128933333333333;0.0;0.0;11061.0;1928.0;13845.0;14666.0;1384.0;307.0;1189.0;669.0;483.0;548.0;790.0;331.0;2184.0;1434.0;13912.0;3269.0;14465.0;791.0;479.0;685.0;173.0;297.0;700.0;400.0;1765.0;665.0;5432.0;2310.0;10723.0;4424.0;10224.0;720.0;9045.0;1927.0;957.0;1136.0;3146.0;1355.0;3463.0;907.0;6082.0;3425.0;13375.0;3483.0;9845.0;502.0;1730.0;379.0;1343.0;531.0;5944.0;1471.0;2222.0;1211.0;…
308118;5.1353;0.0;0.0;11095.0;1871.0;13420.0;15861.0;1376.0;251.0;1077.0;560.0;526.0;660.0;1129.0;328.0;1872.0;1252.0;14426.0;3472.0;13840.0;955.0;612.0;588.0;181.0;172.0;708.0;416.0;2125.0;583.0;5493.0;2146.0;11004.0;3453.0;9314.0;716.0;8344.0;1518.0;803.0;861.0;3083.0;1302.0;3636.0;873.0;6395.0;3560.0;12217.0;3052.0;10238.0;671.0;1671.0;502.0;1509.0;773.0;6698.0;1444.0;1771.0;1543.0;6326.0;3125…
308499;5.14165;0.0;0.0;11693.0;2014.0;13900.0;14663.0;1611.0;318.0;1126.0;436.0;451.0;486.0;856.0;527.0;1756.0;1110.0;13836.0;3472.0;13690.0;633.0;408.0;478.0;0.0;164.0;681.0;525.0;2115.0;592.0;5286.0;1694.0;10273.0;3713.0;10887.0;884.0;6687.0;1647.0;798.0;949.0;3854.0;1291.0;3508.0;847.0;6352.0;3870.0;12027.0;2487.0;9978.0;828.0;1576.0;471.0;1186.0;449.0;7041.0;1608.0;2366.0;1393.0;5640.0;2998.0…
308881;5.148016666666667;0.0;0.0;11479.0;1721.0;13636.0;15387.0;1407.0;285.0;1067.0;640.0;413.0;529.0;935.0;565.0;1979.0;1258.0;14803.0;3248.0;13972.0;944.0;311.0;471.0;207.0;229.0;606.0;309.0;2353.0;652.0;5742.0;2090.0;10284.0;3310.0;10538.0;881.0;6889.0;1352.0;1081.0;824.0;3893.0;1208.0;3919.0;1211.0;6403.0;3258.0;13177.0;2918.0;9742.0;723.0;1492.0;227.0;1175.0;660.0;6980.0;1837.0;2280.0;1171.0…
309263;5.1543833333333335;0.0;0.0;13397.0;1818.0;16012.0;15467.0;1572.0;188.0;1143.0;600.0;403.0;671.0;1023.0;232.0;2101.0;1068.0;15357.0;3054.0;14241.0;1026.0;486.0;504.0;240.0;0.0;708.0;491.0;1811.0;682.0;5660.0;1834.0;11318.0;3525.0;10277.0;846.0;6071.0;1718.0;660.0;608.0;3390.0;1288.0;3822.0;965.0;6159.0;2887.0;11719.0;3154.0;10064.0;684.0;1471.0;368.0;1437.0;438.0;7103.0;1954.0;2304.0;1434.0…
309644;5.160733333333333;0.0;0.0;13442.0;2034.0;16245.0;14381.0;1259.0;164.0;1208.0;395.0;474.0;395.0;683.0;538.0;2144.0;1044.0;15082.0;3749.0;14592.0;814.0;482.0;617.0;344.0;0.0;693.0;279.0;1769.0;612.0;5510.0;2191.0;11270.0;3658.0;11169.0;679.0;5854.0;1484.0;542.0;691.0;3828.0;1591.0;4206.0;1293.0;6739.0;3353.0;12321.0;3236.0;9861.0;635.0;1935.0;294.0;1030.0;443.0;8140.0;1662.0;2971.0;1618.0;64…
310026;5.1671;0.0;0.0;13240.0;2120.0;16936.0;15381.0;1232.0;233.0;1103.0;566.0;328.0;420.0;1006.0;392.0;2462.0;1525.0;15611.0;3702.0;15188.0;926.0;501.0;1440.0;333.0;0.0;628.0;336.0;1972.0;465.0;6082.0;1736.0;10901.0;3263.0;11780.0;894.0;6290.0;1511.0;591.0;566.0;3456.0;1185.0;4518.0;1374.0;7201.0;3241.0;14260.0;3145.0;9625.0;707.0;1436.0;458.0;794.0;393.0;7904.0;2001.0;2710.0;1395.0;6978.0;3643.…
310408;5.173466666666667;0.0;0.0;14189.0;2289.0;17200.0;16167.0;1285.0;308.0;1165.0;543.0;353.0;502.0;865.0;475.0;2121.0;1235.0;15072.0;4293.0;16016.0;835.0;409.0;1398.0;651.0;0.0;525.0;244.0;1600.0;619.0;5972.0;1792.0;13267.0;4262.0;11786.0;950.0;6185.0;1379.0;643.0;669.0;3439.0;1318.0;4477.0;1084.0;5926.0;3482.0;13087.0;2870.0;10425.0;893.0;1653.0;165.0;845.0;332.0;8295.0;2121.0;2693.0;1251.0;7…
310790;5.179833333333334;0.0;0.0;14022.0;2368.0;17816.0;15170.0;1295.0;248.0;1134.0;356.0;396.0;641.0;1051.0;301.0;2356.0;1375.0;16400.0;3930.0;16632.0;1066.0;347.0;1898.0;778.0;157.0;558.0;302.0;1865.0;556.0;6316.0;1901.0;12385.0;3994.0;12023.0;673.0;7395.0;1328.0;632.0;644.0;3983.0;1118.0;4412.0;1078.0;7160.0;3526.0;13356.0;2452.0;10420.0;825.0;1925.0;274.0;782.0;448.0;7378.0;1800.0;3028.0;1292…
311171;5.186183333333333;0.0;0.0;12926.0;1985.0;17384.0;14309.0;1390.0;239.0;1125.0;564.0;488.0;340.0;839.0;407.0;2075.0;950.0;16154.0;4321.0;17080.0;1029.0;483.0;2553.0;776.0;236.0;327.0;424.0;1509.0;539.0;5700.0;2003.0;12066.0;3666.0;12681.0;922.0;6636.0;1239.0;388.0;475.0;3955.0;1204.0;3562.0;1274.0;6163.0;3546.0;13359.0;2800.0;10316.0;589.0;1789.0;281.0;785.0;434.0;7936.0;1493.0;3149.0;981.0;…
311553;5.19255;0.0;0.0;14608.0;1915.0;18424.0;16122.0;1344.0;267.0;1012.0;545.0;405.0;623.0;711.0;299.0;2074.0;985.0;16576.0;4320.0;17848.0;994.0;681.0;2648.0;1069.0;203.0;470.0;195.0;1429.0;518.0;6361.0;1952.0;12873.0;3895.0;12279.0;987.0;6195.0;1285.0;793.0;466.0;3336.0;1276.0;4456.0;1341.0;6518.0;2955.0;12646.0;2612.0;10863.0;646.0;1786.0;487.0;670.0;277.0;7324.0;1616.0;2638.0;1105.0;6748.0;31…
311935;5.198916666666666;0.0;0.0;13918.0;1843.0;18264.0;15320.0;985.0;320.0;875.0;591.0;513.0;476.0;777.0;174.0;2269.0;882.0;15784.0;4019.0;17888.0;1194.0;341.0;2403.0;920.0;174.0;428.0;189.0;1396.0;434.0;5642.0;1999.0;12282.0;4352.0;12730.0;929.0;6659.0;1368.0;622.0;340.0;3194.0;1112.0;4216.0;928.0;6581.0;3144.0;13610.0;3135.0;10660.0;969.0;1655.0;419.0;1021.0;313.0;6022.0;1930.0;2829.0;1108.0;6…
312316;5.205266666666667;0.0;0.0;14350.0;2239.0;18792.0;15768.0;1208.0;293.0;1011.0;601.0;222.0;384.0;539.0;373.0;1532.0;1488.0;15765.0;4128.0;18408.0;1555.0;617.0;2804.0;739.0;173.0;444.0;197.0;1692.0;440.0;5173.0;1968.0;13166.0;3728.0;14001.0;1259.0;6011.0;1348.0;810.0;296.0;3287.0;1145.0;3948.0;960.0;7221.0;2636.0;12730.0;2625.0;11619.0;829.0;1918.0;321.0;688.0;336.0;6747.0;1222.0;2636.0;1138.…
312698;5.211633333333333;0.0;0.0;12811.0;2099.0;18000.0;14739.0;1407.0;250.0;1104.0;614.0;541.0;511.0;548.0;318.0;1908.0;1218.0;16106.0;3836.0;17872.0;1014.0;620.0;2597.0;976.0;0.0;276.0;278.0;1168.0;551.0;5113.0;2087.0;13180.0;4336.0;13676.0;1073.0;6287.0;1225.0;557.0;543.0;2778.0;1162.0;3346.0;1172.0;5789.0;3014.0;12626.0;3077.0;10269.0;748.0;1892.0;323.0;592.0;177.0;6127.0;1300.0;2446.0;1150.0…
313080;5.218;0.0;0.0;12608.0;2153.0;16912.0;15433.0;1154.0;224.0;779.0;422.0;402.0;436.0;644.0;335.0;2189.0;1166.0;16275.0;3912.0;17256.0;799.0;467.0;1940.0;778.0;0.0;247.0;283.0;1184.0;490.0;4651.0;1753.0;12913.0;3210.0;14202.0;895.0;5338.0;1030.0;531.0;288.0;3079.0;962.0;3288.0;1016.0;5695.0;2685.0;13487.0;2886.0;10587.0;717.0;1609.0;224.0;511.0;332.0;5767.0;1225.0;2025.0;1086.0;6002.0;3064.0;9…
313462;5.224366666666667;0.0;0.0;12526.0;1819.0;17376.0;15876.0;1220.0;171.0;1207.0;612.0;524.0;547.0;524.0;320.0;1958.0;1206.0;14139.0;4090.0;16358.0;832.0;515.0;1294.0;594.0;0.0;439.0;344.0;1147.0;549.0;5444.0;1458.0;12667.0;3358.0;14130.0;1204.0;4051.0;1078.0;389.0;372.0;2729.0;894.0;3186.0;931.0;6007.0;3214.0;13852.0;2269.0;10290.0;680.0;1626.0;247.0;518.0;272.0;6018.0;1260.0;2466.0;975.0;674…
313843;5.230716666666667;0.0;0.0;12270.0;1947.0;17512.0;15629.0;1210.0;315.0;1461.0;481.0;577.0;515.0;494.0;293.0;1944.0;989.0;14896.0;3368.0;16544.0;865.0;518.0;1081.0;376.0;0.0;336.0;202.0;1479.0;513.0;5201.0;1839.0;11907.0;3743.0;13325.0;1042.0;3803.0;871.0;486.0;304.0;3282.0;1337.0;2828.0;778.0;6479.0;3266.0;13262.0;2601.0;10738.0;752.0;1253.0;323.0;402.0;213.0;6076.0;1417.0;2618.0;1372.0;619…
314225;5.2370833333333335;0.0;0.0;12550.0;2077.0;17120.0;15546.0;1091.0;173.0;1166.0;547.0;343.0;465.0;594.0;320.0;2296.0;1119.0;14788.0;3609.0;16286.0;1067.0;409.0;1046.0;300.0;0.0;316.0;181.0;1256.0;502.0;5825.0;1689.0;12417.0;3807.0;13020.0;921.0;3354.0;785.0;428.0;388.0;2444.0;1214.0;3433.0;784.0;6113.0;2768.0;12341.0;3027.0;11605.0;567.0;1357.0;444.0;472.0;0.0;5608.0;1257.0;2467.0;1122.0;531…
314607;5.24345;0.0;0.0;12276.0;1737.0;16672.0;16608.0;1253.0;198.0;1010.0;469.0;451.0;535.0;514.0;249.0;2267.0;1059.0;15031.0;3779.0;17216.0;811.0;497.0;892.0;267.0;0.0;338.0;237.0;1116.0;569.0;5790.0;1440.0;11737.0;3437.0;14093.0;810.0;3668.0;930.0;441.0;422.0;2899.0;1137.0;3440.0;1009.0;6279.0;3280.0;12647.0;2400.0;11869.0;734.0;1184.0;303.0;633.0;155.0;5823.0;1143.0;2441.0;956.0;6916.0;2593.0;…
314989;5.249816666666667;0.0;0.0;13234.0;1827.0;17072.0;15953.0;1505.0;216.0;1073.0;505.0;486.0;522.0;637.0;403.0;1957.0;1015.0;15235.0;3857.0;16984.0;1096.0;301.0;725.0;297.0;0.0;455.0;216.0;1286.0;591.0;5920.0;1771.0;11856.0;3411.0;14455.0;785.0;3234.0;707.0;483.0;268.0;2746.0;758.0;3558.0;1053.0;6463.0;3257.0;13058.0;2234.0;10772.0;773.0;1012.0;509.0;416.0;176.0;6175.0;1017.0;2333.0;1144.0;586…
315370;5.256166666666667;0.0;0.0;13114.0;1717.0;18024.0;16176.0;1134.0;205.0;1130.0;586.0;570.0;519.0;812.0;355.0;2042.0;974.0;15903.0;3547.0;18408.0;1102.0;471.0;710.0;247.0;0.0;454.0;295.0;1155.0;667.0;5828.0;1760.0;12849.0;3653.0;14174.0;1019.0;3162.0;859.0;455.0;465.0;3319.0;1160.0;4200.0;961.0;6477.0;3117.0;12974.0;2519.0;11232.0;663.0;1004.0;304.0;574.0;385.0;5978.0;1056.0;2930.0;1350.0;692…
315752;5.262533333333334;0.0;0.0;12220.0;2252.0;18488.0;16274.0;1306.0;272.0;1202.0;441.0;438.0;477.0;532.0;378.0;2108.0;954.0;16296.0;3907.0;16480.0;1055.0;479.0;668.0;194.0;0.0;476.0;228.0;1558.0;566.0;5600.0;1653.0;11872.0;3919.0;15337.0;990.0;2894.0;767.0;303.0;272.0;3120.0;1084.0;4870.0;1183.0;7070.0;2759.0;12527.0;2596.0;11095.0;878.0;1198.0;374.0;513.0;0.0;7255.0;1234.0;3200.0;1145.0;7339.…
316134;5.2689;0.0;0.0;14031.0;1890.0;18664.0;16316.0;1205.0;0.0;1297.0;531.0;444.0;517.0;516.0;363.0;2182.0;1006.0;17456.0;3649.0;19000.0;1014.0;551.0;638.0;214.0;0.0;505.0;346.0;1764.0;506.0;5798.0;2293.0;12927.0;3428.0;14759.0;1255.0;2712.0;650.0;427.0;0.0;3025.0;1152.0;4370.0;1142.0;6876.0;3124.0;13788.0;3235.0;12734.0;734.0;1163.0;447.0;441.0;565.0;6870.0;1714.0;3197.0;1376.0;6852.0;2553.0;82…
316515;5.27525;0.0;0.0;14637.0;2160.0;19056.0;15972.0;1371.0;237.0;973.0;562.0;364.0;443.0;525.0;306.0;2446.0;903.0;16504.0;4245.0;18992.0;901.0;1196.0;776.0;218.0;0.0;377.0;164.0;1155.0;564.0;5349.0;2148.0;13185.0;3871.0;15914.0;1014.0;2588.0;878.0;386.0;311.0;3146.0;1002.0;4783.0;1223.0;7457.0;3673.0;12968.0;3041.0;12371.0;974.0;1058.0;381.0;587.0;183.0;6939.0;1386.0;3249.0;1085.0;7068.0;2952.0…
316897;5.281616666666666;0.0;1701.0;14113.0;2139.0;19280.0;16308.0;1201.0;240.0;1191.0;536.0;385.0;573.0;606.0;416.0;2284.0;962.0;16344.0;4167.0;19288.0;1162.0;2046.0;1002.0;300.0;0.0;345.0;270.0;1533.0;481.0;5969.0;2022.0;13781.0;3597.0;17136.0;1819.0;2396.0;679.0;460.0;370.0;3261.0;1377.0;4370.0;1016.0;6691.0;3483.0;13626.0;2812.0;12445.0;801.0;970.0;447.0;518.0;324.0;7794.0;1339.0;3639.0;1229.…
317279;5.287983333333333;0.0;0.0;15146.0;2041.0;21144.0;16672.0;1114.0;166.0;1078.0;718.0;367.0;457.0;752.0;329.0;2056.0;1050.0;15903.0;4457.0;19200.0;1053.0;2782.0;688.0;263.0;212.0;490.0;269.0;1713.0;563.0;5905.0;1813.0;13020.0;3714.0;17392.0;2255.0;2707.0;729.0;546.0;325.0;3657.0;1070.0;4530.0;1332.0;6411.0;3514.0;14199.0;3202.0;13269.0;1037.0;1077.0;450.0;417.0;313.0;7996.0;1580.0;2946.0;1091…
317661;5.29435;0.0;0.0;14656.0;2544.0;20480.0;16928.0;1379.0;283.0;1198.0;491.0;409.0;544.0;800.0;229.0;2315.0;1453.0;16616.0;5125.0;18928.0;901.0;3116.0;1191.0;327.0;0.0;347.0;279.0;1448.0;486.0;5707.0;2067.0;13687.0;3485.0;17512.0;2580.0;2839.0;707.0;490.0;329.0;3591.0;975.0;5097.0;1279.0;6803.0;3940.0;13859.0;2738.0;12672.0;1104.0;1223.0;336.0;535.0;345.0;7630.0;1305.0;2959.0;1218.0;7259.0;308…
318042;5.3007;0.0;0.0;14160.0;2169.0;20552.0;17080.0;1060.0;229.0;1181.0;710.0;321.0;553.0;982.0;245.0;2415.0;1049.0;16536.0;4892.0;17832.0;890.0;2973.0;1119.0;283.0;0.0;346.0;244.0;1262.0;633.0;5729.0;1935.0;13119.0;3250.0;16728.0;2071.0;3045.0;728.0;475.0;272.0;3154.0;995.0;4014.0;927.0;7381.0;4259.0;13862.0;2741.0;12731.0;1337.0;1212.0;359.0;616.0;281.0;6879.0;1254.0;3014.0;1374.0;7259.0;2833.…
318424;5.307066666666667;0.0;0.0;14764.0;2167.0;20248.0;17040.0;1129.0;216.0;1119.0;456.0;344.0;337.0;800.0;386.0;2163.0;1007.0;16832.0;5030.0;19688.0;1190.0;2810.0;993.0;575.0;0.0;325.0;284.0;1621.0;592.0;5947.0;1949.0;13489.0;3803.0;18224.0;2284.0;2963.0;652.0;237.0;399.0;3148.0;1021.0;3680.0;956.0;7101.0;3656.0;14300.0;2823.0;13349.0;1006.0;1002.0;590.0;641.0;0.0;6863.0;1341.0;2593.0;1189.0;68…
318806;5.313433333333333;0.0;0.0;15197.0;2342.0;23416.0;16069.0;1058.0;278.0;1181.0;459.0;592.0;251.0;540.0;347.0;2408.0;1066.0;18456.0;5686.0;25384.0;1330.0;2797.0;1029.0;339.0;0.0;563.0;243.0;1542.0;503.0;5604.0;2304.0;13761.0;4909.0;20728.0;2381.0;2690.0;620.0;295.0;421.0;2845.0;1004.0;4128.0;1181.0;7007.0;3557.0;14163.0;3569.0;15033.0;1234.0;1234.0;544.0;686.0;450.0;7213.0;1490.0;2451.0;1006.…
319187;5.3197833333333335;0.0;0.0;17384.0;3066.0;27408.0;16936.0;1090.0;332.0;935.0;637.0;438.0;452.0;727.0;321.0;2415.0;1314.0;20136.0;6372.0;28904.0;1846.0;2383.0;803.0;378.0;0.0;495.0;177.0;1685.0;544.0;5966.0;2294.0;15113.0;5423.0;25592.0;2318.0;2634.0;544.0;272.0;313.0;2757.0;1224.0;3681.0;949.0;6688.0;3986.0;14231.0;3797.0;18904.0;1199.0;1157.0;1036.0;778.0;411.0;6688.0;1417.0;2481.0;848.0;…
319569;5.32615;0.0;0.0;21184.0;4028.0;36040.0;16760.0;1274.0;421.0;951.0;518.0;317.0;437.0;718.0;419.0;2561.0;1783.0;23368.0;8293.0;43480.0;2145.0;1184.0;699.0;414.0;174.0;602.0;241.0;2002.0;506.0;6519.0;2682.0;17736.0;6678.0;35520.0;2428.0;2630.0;557.0;488.0;555.0;3102.0;1105.0;3740.0;1103.0;6977.0;3805.0;15883.0;4586.0;27048.0;1477.0;1106.0;1068.0;1323.0;506.0;7713.0;1382.0;3095.0;1271.0;5625.0…
319951;5.332516666666667;0.0;0.0;29648.0;5505.0;57928.0;17576.0;1095.0;319.0;1348.0;531.0;397.0;616.0;923.0;389.0;3712.0;2406.0;29664.0;11898.0;74904.0;3854.0;813.0;556.0;305.0;190.0;794.0;345.0;2735.0;743.0;7355.0;3545.0;22592.0;10910.0;59368.0;3609.0;2305.0;618.0;475.0;753.0;4174.0;1489.0;4746.0;1304.0;7055.0;4651.0;19328.0;7168.0;43584.0;2779.0;1236.0;1480.0;1373.0;557.0;8922.0;1769.0;3046.0;1…
320333;5.338883333333333;0.0;0.0;39584.0;8348.0;76856.0;17328.0;1208.0;273.0;1144.0;428.0;381.0;609.0;1339.0;903.0;3954.0;3368.0;40928.0;16592.0;108168.0;4723.0;520.0;350.0;343.0;245.0;1225.0;531.0;3657.0;1023.0;8350.0;3970.0;26712.0;14324.0;85400.0;5494.0;2645.0;750.0;874.0;916.0;4646.0;1313.0;5301.0;1435.0;8361.0;6103.0;23296.0;9288.0;61928.0;4095.0;1727.0;1796.0;1813.0;1241.0;11430.0;2190.0;31…
320714;5.345233333333334;0.0;0.0;48496.0;10221.0;91832.0;18928.0;1414.0;295.0;982.0;613.0;346.0;944.0;1827.0;692.0;4285.0;3942.0;47680.0;20856.0;136832.0;6200.0;706.0;586.0;335.0;465.0;1668.0;676.0;5671.0;1358.0;10763.0;5495.0;33480.0;17952.0;107776.0;6085.0;2383.0;788.0;1083.0;1272.0;6820.0;1759.0;5694.0;1599.0;8382.0;7308.0;26232.0;12221.0;75560.0;5335.0;1251.0;1561.0;1827.0;1612.0;14678.0;2179…
321096;5.3516;0.0;0.0;53256.0;11238.0;103384.0;17896.0;1302.0;468.0;1044.0;430.0;402.0;769.0;2080.0;894.0;5014.0;3918.0;51528.0;22432.0;150016.0;6965.0;464.0;549.0;406.0;534.0;1925.0;786.0;6057.0;1831.0;10024.0;4943.0;35736.0;19480.0;117984.0;7439.0;2390.0;870.0;992.0;1811.0;7479.0;2011.0;5821.0;1415.0;9707.0;7727.0;28864.0;13234.0;85528.0;6203.0;1343.0;1881.0;2449.0;2190.0;16362.0;2683.0;3590.0;…
321478;5.357966666666667;0.0;0.0;53632.0;11454.0;104736.0;18384.0;1345.0;412.0;912.0;453.0;442.0;1006.0;2344.0;940.0;5990.0;4271.0;51936.0;22424.0;151296.0;7449.0;687.0;549.0;575.0;653.0;2322.0;962.0;7558.0;1914.0;11091.0;6033.0;33928.0;19864.0;118504.0;6641.0;2343.0;1277.0;1104.0;1688.0;8910.0;2169.0;7721.0;1412.0;9456.0;7907.0;29128.0;13328.0;85840.0;5773.0;1215.0;1179.0;2631.0;2316.0;17944.0;2…
321859;5.364316666666666;0.0;0.0;50928.0;9253.0;96016.0;18856.0;1873.0;281.0;784.0;461.0;357.0;922.0;2441.0;841.0;5505.0;4187.0;50312.0;20832.0;137152.0;6088.0;733.0;555.0;323.0;608.0;2253.0;1152.0;8050.0;1982.0;10754.0;4704.0;32600.0;17680.0;106632.0;6876.0;2112.0;1044.0;1305.0;2160.0;8456.0;2288.0;7220.0;1957.0;9594.0;7167.0;26536.0;11583.0;77136.0;5858.0;1423.0;1297.0;2665.0;2180.0;19232.0;276…
322241;5.370683333333333;0.0;0.0;41928.0;7437.0;72984.0;17704.0;1455.0;176.0;811.0;492.0;407.0;914.0;2606.0;1053.0;5477.0;3168.0;40848.0;15184.0;98296.0;4306.0;521.0;323.0;346.0;409.0;2889.0;842.0;7491.0;1889.0;10273.0;4268.0;27528.0;13980.0;78680.0;4845.0;2145.0;1031.0;1256.0;1924.0;8737.0;2441.0;6819.0;1662.0;9487.0;6576.0;23408.0;10433.0;57984.0;3694.0;1291.0;1128.0;2517.0;2916.0;19568.0;2619.…
322623;5.37705;0.0;0.0;30624.0;5210.0;51968.0;17328.0;1860.0;330.0;1131.0;421.0;366.0;1095.0;2692.0;877.0;4921.0;2031.0;31704.0;10524.0;62816.0;2766.0;500.0;489.0;370.0;566.0;2353.0;1054.0;7658.0;1941.0;7887.0;3419.0;21512.0;8564.0;50016.0;3320.0;1956.0;919.0;1038.0;1941.0;9083.0;1906.0;6712.0;1342.0;9040.0;5700.0;18808.0;6915.0;35368.0;2418.0;1399.0;1238.0;2182.0;2509.0;18416.0;3031.0;4021.0;295…
323005;5.383416666666666;0.0;0.0;24704.0;3979.0;38792.0;16760.0;1801.0;158.0;1012.0;442.0;405.0;781.0;1881.0;723.0;3458.0;1525.0;26352.0;8593.0;42728.0;2057.0;568.0;493.0;482.0;683.0;1911.0;969.0;6043.0;1158.0;7701.0;2819.0;20072.0;7134.0;35048.0;2302.0;2063.0;842.0;1020.0;1989.0;8220.0;2287.0;6821.0;1228.0;8121.0;4786.0;18040.0;5442.0;25080.0;2101.0;1289.0;773.0;2106.0;2221.0;15966.0;2499.0;4555…
323386;5.389766666666667;0.0;0.0;21136.0;3100.0;32744.0;16088.0;1635.0;243.0;861.0;586.0;329.0;740.0;1507.0;541.0;3262.0;1432.0;23464.0;5945.0;33256.0;2021.0;509.0;637.0;640.0;369.0;1500.0;736.0;3966.0;1138.0;7351.0;2121.0;17896.0;6746.0;29240.0;1871.0;1870.0;751.0;701.0;1029.0;6472.0;1732.0;5546.0;1389.0;7754.0;4412.0;16552.0;4479.0;22552.0;1794.0;978.0;807.0;1698.0;1183.0;13090.0;2294.0;4171.0;…
323768;5.396133333333333;0.0;0.0;19864.0;2646.0;31016.0;15615.0;1577.0;236.0;1049.0;552.0;470.0;564.0;1249.0;458.0;2986.0;1277.0;21112.0;5587.0;30872.0;1488.0;444.0;658.0;598.0;233.0;1209.0;450.0;3337.0;1164.0;6605.0;2915.0;16023.0;5527.0;26400.0;1689.0;1960.0;753.0;494.0;1050.0;5809.0;1204.0;4990.0;1336.0;7982.0;4115.0;16424.0;3985.0;18304.0;1241.0;1115.0;775.0;1328.0;1216.0;10933.0;1751.0;3497.…
324150;5.4025;0.0;0.0;18656.0;2932.0;27480.0;16064.0;1203.0;283.0;775.0;491.0;329.0;470.0;1073.0;410.0;2944.0;1130.0;20376.0;5959.0;26224.0;1743.0;393.0;248.0;349.0;157.0;718.0;368.0;2429.0;695.0;6298.0;2236.0;15829.0;5122.0;23496.0;1749.0;1717.0;645.0;472.0;944.0;3903.0;1240.0;4574.0;1097.0;7106.0;4036.0;15629.0;3575.0;17392.0;1159.0;974.0;752.0;1210.0;666.0;9422.0;1768.0;3127.0;1566.0;6985.0;40…
324531;5.40885;0.0;0.0;18256.0;2649.0;27576.0;16584.0;1175.0;242.0;922.0;642.0;334.0;650.0;1076.0;499.0;2697.0;1385.0;20744.0;5772.0;26352.0;1632.0;342.0;400.0;502.0;247.0;667.0;433.0;2403.0;828.0;6279.0;2205.0;16055.0;4918.0;22400.0;1682.0;1770.0;762.0;492.0;728.0;4222.0;1358.0;4251.0;896.0;7459.0;3442.0;14052.0;3441.0;15714.0;1086.0;1005.0;660.0;1543.0;633.0;8028.0;1441.0;3093.0;1411.0;6981.0;3…
324913;5.415216666666667;0.0;0.0;18888.0;2577.0;26544.0;16342.0;1304.0;236.0;886.0;324.0;276.0;488.0;1096.0;384.0;2249.0;1502.0;20064.0;4921.0;24840.0;1441.0;296.0;425.0;440.0;243.0;729.0;397.0;1882.0;708.0;6354.0;2169.0;15151.0;4845.0;20160.0;1327.0;1787.0;645.0;869.0;810.0;3811.0;1364.0;4728.0;951.0;6541.0;3881.0;14230.0;3439.0;14569.0;1089.0;1009.0;533.0;1451.0;274.0;8088.0;1686.0;2751.0;1465.…
325295;5.421583333333333;0.0;0.0;17600.0;2577.0;25304.0;15997.0;1171.0;327.0;1085.0;511.0;353.0;427.0;886.0;543.0;2849.0;1306.0;20448.0;5195.0;24760.0;1144.0;622.0;343.0;246.0;210.0;847.0;340.0;1878.0;557.0;6058.0;2001.0;16134.0;4474.0;20400.0;1441.0;1720.0;771.0;432.0;669.0;3717.0;996.0;3970.0;1265.0;7151.0;4118.0;15217.0;3020.0;16033.0;1242.0;1035.0;562.0;1192.0;538.0;8205.0;1558.0;3063.0;1466.…
325677;5.42795;0.0;0.0;16856.0;2650.0;25384.0;15840.0;1366.0;250.0;1233.0;487.0;290.0;493.0;1171.0;425.0;2331.0;1058.0;19840.0;4443.0;23608.0;1458.0;492.0;307.0;275.0;0.0;689.0;433.0;2022.0;486.0;5701.0;1607.0;14774.0;4530.0;20264.0;1655.0;1652.0;743.0;580.0;569.0;4082.0;1294.0;4468.0;1051.0;6306.0;3638.0;14468.0;3602.0;14838.0;1249.0;1015.0;471.0;1050.0;581.0;7978.0;1353.0;3199.0;1248.0;7707.0;3…
326058;5.4343;0.0;0.0;18808.0;2494.0;23824.0;16672.0;1196.0;282.0;1029.0;465.0;398.0;510.0;942.0;396.0;2383.0;1451.0;19000.0;4531.0;24008.0;1293.0;230.0;376.0;184.0;164.0;773.0;336.0;1962.0;845.0;6340.0;2091.0;14987.0;5291.0;20832.0;1182.0;1931.0;450.0;436.0;946.0;4139.0;1328.0;4047.0;1073.0;7419.0;4096.0;14491.0;2849.0;15181.0;1344.0;1034.0;379.0;1117.0;458.0;8376.0;1448.0;3286.0;1288.0;7427.0;4…
326440;5.440666666666667;0.0;0.0;17864.0;2571.0;24712.0;15809.0;1429.0;306.0;957.0;433.0;354.0;407.0;970.0;456.0;2708.0;1516.0;19720.0;4612.0;23960.0;1108.0;407.0;361.0;341.0;0.0;663.0;298.0;1998.0;848.0;6345.0;1697.0;15732.0;4796.0;19448.0;1259.0;1841.0;561.0;548.0;616.0;3939.0;1315.0;4268.0;1149.0;7291.0;4098.0;14268.0;2742.0;13990.0;1093.0;1090.0;497.0;982.0;424.0;8821.0;1510.0;2832.0;1390.0;7…
326822;5.447033333333334;0.0;0.0;18352.0;2278.0;25568.0;16329.0;1677.0;159.0;1061.0;526.0;342.0;485.0;1003.0;358.0;2462.0;922.0;20256.0;5022.0;22048.0;1325.0;333.0;329.0;232.0;0.0;569.0;258.0;1782.0;633.0;6641.0;2055.0;15062.0;4924.0;20416.0;1161.0;1817.0;526.0;587.0;400.0;3399.0;1374.0;4279.0;1429.0;7455.0;3223.0;14003.0;3319.0;14595.0;1300.0;915.0;549.0;683.0;497.0;8332.0;1447.0;3097.0;1530.0;7…
327203;5.453383333333333;0.0;0.0;16832.0;2553.0;24576.0;16288.0;1109.0;299.0;1162.0;461.0;302.0;609.0;862.0;297.0;2631.0;1037.0;20440.0;4530.0;22272.0;1430.0;306.0;333.0;0.0;0.0;665.0;415.0;1629.0;691.0;6252.0;1621.0;14674.0;4208.0;18792.0;1343.0;1560.0;756.0;396.0;742.0;3627.0;1349.0;4807.0;1177.0;6742.0;3645.0;13736.0;2678.0;13492.0;778.0;935.0;598.0;827.0;414.0;8295.0;1683.0;2907.0;1464.0;6910…
327585;5.45975;0.0;0.0;17656.0;2211.0;22720.0;16672.0;1350.0;159.0;962.0;395.0;336.0;532.0;782.0;363.0;2764.0;1114.0;18760.0;4245.0;21728.0;1183.0;467.0;494.0;377.0;0.0;616.0;220.0;2001.0;781.0;5846.0;1783.0;14077.0;4345.0;18120.0;1243.0;1563.0;571.0;406.0;399.0;4147.0;1476.0;4674.0;1054.0;6439.0;3458.0;15001.0;2934.0;13270.0;950.0;890.0;419.0;559.0;381.0;8597.0;1521.0;2827.0;1511.0;7187.0;7400.0…
327967;5.466116666666666;0.0;0.0;15145.0;2226.0;22384.0;16608.0;1117.0;279.0;1058.0;495.0;398.0;440.0;971.0;401.0;2293.0;1220.0;19344.0;4033.0;20864.0;1119.0;211.0;377.0;228.0;0.0;508.0;323.0;1622.0;672.0;6213.0;1354.0;14775.0;4326.0;17952.0;1137.0;1615.0;533.0;351.0;381.0;3713.0;1300.0;3890.0;1233.0;7380.0;3622.0;13093.0;2883.0;13713.0;754.0;1141.0;294.0;688.0;365.0;8119.0;1356.0;3150.0;1571.0;6…
328349;5.472483333333333;0.0;0.0;15568.0;2336.0;21664.0;16752.0;1483.0;211.0;963.0;465.0;526.0;394.0;709.0;325.0;2415.0;975.0;17104.0;4196.0;20216.0;980.0;338.0;582.0;166.0;0.0;419.0;310.0;1586.0;509.0;5696.0;1500.0;13908.0;3886.0;16968.0;969.0;1395.0;484.0;531.0;375.0;3275.0;1320.0;4490.0;1368.0;6645.0;3309.0;13608.0;2864.0;12153.0;782.0;868.0;479.0;796.0;349.0;8062.0;1136.0;2980.0;1228.0;6959.0…
328730;5.478833333333333;0.0;0.0;14303.0;2231.0;20536.0;15569.0;1181.0;243.0;757.0;545.0;446.0;407.0;856.0;243.0;2001.0;1278.0;17048.0;4712.0;17712.0;1032.0;346.0;208.0;287.0;0.0;396.0;243.0;1626.0;488.0;5732.0;1905.0;12914.0;4266.0;15025.0;1249.0;1378.0;509.0;522.0;441.0;3727.0;1149.0;3869.0;1533.0;7624.0;3129.0;12751.0;2418.0;11504.0;923.0;868.0;359.0;561.0;496.0;7262.0;1506.0;2818.0;1349.0;701…
329112;5.4852;0.0;0.0;15074.0;2191.0;21000.0;16456.0;1491.0;201.0;988.0;481.0;348.0;414.0;653.0;258.0;2060.0;937.0;16480.0;4265.0;18608.0;1080.0;448.0;239.0;235.0;0.0;392.0;258.0;1532.0;558.0;5730.0;1714.0;12521.0;4033.0;15539.0;1135.0;1681.0;543.0;460.0;468.0;3424.0;1348.0;4406.0;1705.0;7032.0;3474.0;13168.0;2926.0;12069.0;736.0;955.0;352.0;567.0;374.0;7366.0;1189.0;2837.0;1305.0;6629.0;4545.0;8…
329494;5.4915666666666665;0.0;0.0;13433.0;2202.0;20456.0;15918.0;1223.0;0.0;991.0;392.0;329.0;404.0;869.0;359.0;1800.0;1019.0;15830.0;3997.0;17968.0;1090.0;317.0;381.0;0.0;0.0;398.0;257.0;1534.0;746.0;5967.0;1573.0;12942.0;4140.0;15682.0;1138.0;1318.0;492.0;350.0;262.0;3121.0;947.0;3988.0;1725.0;7219.0;3576.0;13065.0;2721.0;12228.0;792.0;869.0;352.0;672.0;272.0;6572.0;1180.0;2751.0;1104.0;6812.0;…
329876;5.497933333333333;0.0;0.0;14283.0;2078.0;18888.0;16752.0;1300.0;290.0;1036.0;371.0;434.0;297.0;614.0;413.0;2006.0;1188.0;16640.0;3975.0;19384.0;941.0;379.0;294.0;252.0;0.0;306.0;0.0;1374.0;744.0;5129.0;1894.0;12728.0;4199.0;16464.0;1103.0;1223.0;257.0;343.0;428.0;3028.0;1086.0;3885.0;1639.0;7300.0;2754.0;12323.0;2624.0;11940.0;866.0;952.0;441.0;740.0;291.0;6657.0;1250.0;2734.0;1462.0;5909.…
330257;5.504283333333333;0.0;0.0;14226.0;2037.0;20296.0;16432.0;1330.0;292.0;1167.0;373.0;327.0;416.0;860.0;361.0;2170.0;959.0;16268.0;4033.0;19320.0;1025.0;429.0;446.0;153.0;0.0;292.0;170.0;1596.0;675.0;5708.0;1633.0;13824.0;4892.0;16768.0;931.0;1211.0;631.0;276.0;307.0;3154.0;1170.0;3881.0;1706.0;6531.0;2976.0;12679.0;2664.0;12593.0;973.0;978.0;555.0;569.0;480.0;6525.0;1059.0;3082.0;1184.0;6878…
330639;5.51065;0.0;0.0;13179.0;2250.0;20544.0;15246.0;1118.0;0.0;1044.0;419.0;392.0;435.0;820.0;263.0;2363.0;936.0;16440.0;4220.0;21160.0;1038.0;351.0;470.0;0.0;167.0;353.0;151.0;1502.0;572.0;5693.0;2163.0;12793.0;4724.0;16840.0;1075.0;1412.0;296.0;230.0;540.0;3074.0;1254.0;3980.0;1811.0;6326.0;2831.0;12761.0;2684.0;12422.0;617.0;783.0;374.0;780.0;307.0;6642.0;1001.0;2970.0;1280.0;6109.0;3644.0;7…
331021;5.517016666666667;0.0;0.0;14870.0;2167.0;21600.0;16544.0;1448.0;212.0;874.0;513.0;363.0;455.0;731.0;356.0;2239.0;866.0;16648.0;4277.0;21480.0;838.0;306.0;428.0;185.0;160.0;462.0;276.0;1445.0;752.0;5772.0;1651.0;13073.0;4568.0;17360.0;1231.0;1364.0;309.0;400.0;310.0;3313.0;1330.0;3750.0;1426.0;6636.0;3429.0;12897.0;2729.0;12559.0;1017.0;931.0;410.0;737.0;178.0;7129.0;1624.0;3022.0;1236.0;67…
331402;5.523366666666667;0.0;0.0;14515.0;2209.0;21048.0;16325.0;1179.0;374.0;1396.0;520.0;351.0;465.0;506.0;264.0;2140.0;1167.0;16592.0;3185.0;19520.0;995.0;507.0;365.0;162.0;0.0;406.0;166.0;1475.0;557.0;5581.0;1838.0;13034.0;3835.0;15625.0;1180.0;835.0;468.0;460.0;254.0;3030.0;1067.0;4179.0;1297.0;5862.0;2735.0;12565.0;2483.0;11716.0;986.0;890.0;335.0;768.0;421.0;6786.0;1122.0;2733.0;752.0;6149.…
331784;5.529733333333334;0.0;0.0;13352.0;2124.0;21112.0;17144.0;1323.0;308.0;971.0;526.0;353.0;450.0;837.0;249.0;2186.0;1135.0;16218.0;4239.0;18040.0;912.0;412.0;247.0;261.0;0.0;555.0;290.0;1220.0;611.0;5016.0;1799.0;13340.0;4111.0;14912.0;763.0;1143.0;330.0;217.0;247.0;3113.0;1228.0;3802.0;1134.0;6520.0;3224.0;11949.0;2799.0;11780.0;553.0;612.0;268.0;665.0;0.0;6433.0;1196.0;2588.0;1018.0;6277.0;…
332166;5.5361;0.0;0.0;14042.0;2049.0;20384.0;16912.0;1087.0;251.0;888.0;489.0;292.0;351.0;552.0;298.0;1956.0;979.0;15753.0;4066.0;19360.0;1029.0;461.0;346.0;178.0;0.0;522.0;242.0;1553.0;307.0;5166.0;1625.0;13088.0;3940.0;15653.0;1146.0;1479.0;451.0;289.0;315.0;3035.0;1095.0;3533.0;922.0;6402.0;2830.0;12935.0;2489.0;11105.0;923.0;810.0;245.0;589.0;303.0;6513.0;1432.0;2822.0;1197.0;6469.0;2890.0;88…
332548;5.542466666666667;0.0;0.0;13803.0;2035.0;20536.0;17208.0;1136.0;189.0;1294.0;481.0;347.0;459.0;779.0;322.0;2029.0;1038.0;15591.0;4228.0;18288.0;929.0;326.0;359.0;0.0;166.0;441.0;155.0;1481.0;525.0;5476.0;1638.0;13009.0;3931.0;14590.0;1038.0;1396.0;508.0;349.0;496.0;2739.0;1321.0;3581.0;1080.0;6971.0;3186.0;13150.0;2874.0;12337.0;805.0;780.0;226.0;834.0;435.0;6016.0;1308.0;2420.0;1358.0;622…
332929;5.548816666666666;0.0;0.0;13525.0;2236.0;19824.0;15726.0;1097.0;227.0;1295.0;385.0;367.0;534.0;654.0;290.0;2354.0;1041.0;15156.0;3907.0;17968.0;682.0;280.0;442.0;0.0;0.0;538.0;214.0;1466.0;536.0;5819.0;1551.0;13360.0;4575.0;14490.0;746.0;1463.0;259.0;369.0;465.0;3341.0;999.0;3427.0;926.0;6195.0;2900.0;12799.0;2853.0;10411.0;735.0;921.0;414.0;710.0;197.0;6238.0;1355.0;2532.0;1234.0;7042.0;3…
333311;5.555183333333333;0.0;0.0;12364.0;1987.0;19088.0;16872.0;1183.0;212.0;828.0;593.0;397.0;621.0;723.0;215.0;1839.0;850.0;16600.0;3957.0;17720.0;1281.0;333.0;329.0;0.0;153.0;393.0;0.0;1636.0;455.0;4943.0;1420.0;12640.0;3622.0;13478.0;1114.0;1146.0;408.0;313.0;266.0;2697.0;1071.0;3332.0;1292.0;6390.0;3199.0;11963.0;2575.0;10943.0;686.0;983.0;192.0;486.0;0.0;5737.0;1021.0;2552.0;1100.0;6443.0;2…
333693;5.56155;0.0;0.0;12454.0;2017.0;19456.0;16142.0;994.0;262.0;1050.0;522.0;355.0;482.0;769.0;467.0;1836.0;1025.0;15579.0;3521.0;16392.0;1045.0;381.0;269.0;155.0;0.0;521.0;182.0;1602.0;367.0;5350.0;1260.0;12178.0;3753.0;13162.0;991.0;1038.0;391.0;269.0;249.0;2802.0;1032.0;3406.0;1025.0;5986.0;2834.0;13111.0;2600.0;10367.0;852.0;812.0;373.0;647.0;479.0;5710.0;983.0;2195.0;940.0;6195.0;2677.0;75…
334074;5.5679;0.0;0.0;12690.0;1936.0;18888.0;17016.0;1159.0;189.0;1136.0;533.0;358.0;531.0;640.0;310.0;2583.0;908.0;15620.0;4344.0;16944.0;723.0;267.0;258.0;0.0;0.0;688.0;248.0;1416.0;407.0;5047.0;1868.0;11821.0;3881.0;12554.0;1030.0;1320.0;388.0;364.0;363.0;2842.0;1364.0;3458.0;1105.0;6349.0;3142.0;12401.0;2940.0;9688.0;675.0;1006.0;215.0;579.0;231.0;5659.0;1041.0;2442.0;1401.0;6497.0;3095.0;807…
334456;5.5742666666666665;0.0;0.0;13161.0;2147.0;17560.0;17672.0;1044.0;153.0;1194.0;476.0;462.0;467.0;600.0;274.0;1904.0;896.0;14596.0;3661.0;15650.0;940.0;268.0;320.0;0.0;0.0;496.0;223.0;1277.0;528.0;4994.0;1823.0;12045.0;3761.0;11635.0;1053.0;1297.0;305.0;464.0;476.0;2689.0;751.0;3249.0;826.0;6047.0;2706.0;12267.0;2277.0;10381.0;574.0;660.0;249.0;545.0;316.0;5576.0;1046.0;2995.0;1179.0;6034.0;…
334838;5.580633333333333;0.0;0.0;12377.0;1842.0;17016.0;17480.0;975.0;298.0;1090.0;432.0;345.0;472.0;593.0;242.0;1770.0;1159.0;15037.0;3718.0;15139.0;858.0;259.0;451.0;186.0;284.0;394.0;298.0;1233.0;531.0;5288.0;1515.0;12906.0;4061.0;11995.0;825.0;1377.0;368.0;208.0;493.0;2712.0;896.0;3580.0;1078.0;6970.0;2915.0;11541.0;2486.0;9994.0;853.0;875.0;445.0;658.0;248.0;4714.0;1113.0;2297.0;1578.0;6866.…
335220;5.587;0.0;0.0;13019.0;1808.0;18232.0;17696.0;1002.0;200.0;1056.0;428.0;416.0;353.0;491.0;311.0;1890.0;1134.0;14411.0;4333.0;15931.0;1015.0;270.0;385.0;0.0;0.0;496.0;172.0;1209.0;446.0;5985.0;1812.0;12631.0;4089.0;12114.0;948.0;1085.0;423.0;354.0;344.0;2280.0;944.0;3645.0;974.0;6251.0;2892.0;12721.0;2880.0;9539.0;828.0;892.0;292.0;595.0;358.0;6058.0;1155.0;2253.0;1107.0;6969.0;2974.0;7944.0…
335601;5.59335;0.0;1599.0;11868.0;2221.0;18400.0;17176.0;1010.0;207.0;1024.0;344.0;293.0;383.0;523.0;328.0;1999.0;1049.0;16384.0;4036.0;16305.0;813.0;216.0;303.0;0.0;0.0;402.0;205.0;1126.0;556.0;4956.0;1687.0;13144.0;3561.0;12281.0;898.0;1247.0;310.0;391.0;333.0;2510.0;983.0;3051.0;1004.0;6622.0;3693.0;12503.0;2740.0;9699.0;636.0;958.0;169.0;829.0;254.0;5715.0;1060.0;2388.0;1264.0;6924.0;3487.0;8…
335983;5.599716666666667;0.0;0.0;12628.0;1837.0;18056.0;16928.0;1223.0;234.0;1085.0;498.0;234.0;521.0;524.0;215.0;2086.0;994.0;15188.0;3303.0;15976.0;887.0;280.0;378.0;204.0;0.0;302.0;212.0;1212.0;552.0;5651.0;1616.0;11113.0;3799.0;11576.0;1013.0;1140.0;317.0;309.0;369.0;2547.0;948.0;3544.0;827.0;6544.0;3306.0;12703.0;2938.0;10612.0;770.0;906.0;266.0;495.0;177.0;5091.0;920.0;2273.0;1396.0;6361.0;…
336365;5.606083333333333;0.0;0.0;11927.0;1745.0;18288.0;17520.0;1058.0;303.0;953.0;460.0;333.0;244.0;607.0;431.0;2220.0;1270.0;15022.0;4153.0;15602.0;727.0;420.0;389.0;173.0;0.0;274.0;273.0;1243.0;502.0;5442.0;1538.0;12169.0;3878.0;11715.0;831.0;1262.0;316.0;242.0;404.0;2818.0;1023.0;3226.0;1016.0;7183.0;3102.0;12162.0;3153.0;9894.0;770.0;1428.0;307.0;370.0;0.0;5106.0;1100.0;2565.0;1354.0;7459.0;…
336746;5.612433333333334;0.0;0.0;12625.0;1979.0;17680.0;16289.0;1290.0;211.0;965.0;435.0;340.0;467.0;447.0;252.0;1884.0;1117.0;15060.0;3686.0;16736.0;782.0;203.0;306.0;0.0;0.0;228.0;0.0;1013.0;451.0;5526.0;1730.0;12143.0;3941.0;11688.0;1224.0;1206.0;357.0;400.0;287.0;2385.0;890.0;3401.0;1069.0;6096.0;2948.0;12124.0;2228.0;9859.0;845.0;1341.0;259.0;649.0;0.0;5118.0;1091.0;2720.0;1236.0;6243.0;3422…
337128;5.6188;0.0;0.0;12091.0;1663.0;17208.0;16175.0;1429.0;199.0;980.0;343.0;405.0;516.0;608.0;201.0;1697.0;798.0;14428.0;3965.0;16352.0;950.0;376.0;355.0;0.0;0.0;395.0;167.0;1208.0;568.0;5209.0;1710.0;11805.0;3606.0;11779.0;831.0;1077.0;332.0;320.0;326.0;2855.0;877.0;3163.0;947.0;6383.0;3023.0;11893.0;2369.0;10116.0;701.0;1430.0;310.0;490.0;249.0;5553.0;1154.0;2177.0;1261.0;6226.0;3086.0;8000.0…
337510;5.625166666666667;0.0;0.0;11575.0;1810.0;16576.0;15872.0;893.0;362.0;1201.0;437.0;539.0;468.0;674.0;247.0;1910.0;980.0;15093.0;3932.0;14862.0;892.0;315.0;362.0;0.0;0.0;325.0;0.0;1500.0;607.0;5446.0;1687.0;11514.0;3220.0;10690.0;760.0;1435.0;402.0;344.0;342.0;2319.0;853.0;3145.0;852.0;6646.0;2994.0;12057.0;2137.0;9775.0;682.0;1570.0;239.0;623.0;171.0;5275.0;861.0;2566.0;1272.0;6447.0;3291.0…
337892;5.6315333333333335;0.0;0.0;11659.0;1790.0;16480.0;17232.0;1277.0;224.0;939.0;395.0;345.0;502.0;517.0;161.0;1903.0;1136.0;13410.0;3531.0;15262.0;721.0;289.0;262.0;244.0;0.0;312.0;167.0;1126.0;548.0;4938.0;1543.0;10970.0;3024.0;10684.0;880.0;2420.0;440.0;424.0;311.0;2571.0;841.0;3728.0;945.0;5853.0;3188.0;12496.0;2500.0;9319.0;1055.0;1278.0;383.0;537.0;198.0;4496.0;808.0;2525.0;1268.0;7033.0…
338273;5.637883333333333;0.0;0.0;11607.0;1740.0;16072.0;17624.0;1471.0;0.0;972.0;527.0;371.0;298.0;459.0;302.0;2020.0;813.0;14131.0;3341.0;14669.0;835.0;484.0;326.0;0.0;0.0;275.0;208.0;1343.0;402.0;5273.0;1673.0;11346.0;3209.0;10853.0;938.0;6045.0;715.0;399.0;334.0;2518.0;757.0;3389.0;944.0;6966.0;2915.0;11855.0;2151.0;9211.0;591.0;1354.0;176.0;415.0;0.0;4935.0;914.0;2590.0;1201.0;7151.0;3043.0;7…
338655;5.64425;0.0;0.0;11095.0;1879.0;15446.0;17264.0;1195.0;200.0;794.0;521.0;454.0;375.0;497.0;334.0;1748.0;959.0;13798.0;3388.0;14297.0;1021.0;595.0;477.0;206.0;0.0;427.0;462.0;1212.0;497.0;5275.0;1580.0;11752.0;3645.0;10320.0;761.0;16480.0;1871.0;954.0;323.0;2581.0;753.0;3242.0;1326.0;5937.0;2823.0;12286.0;2428.0;9228.0;617.0;1330.0;267.0;583.0;210.0;5073.0;926.0;2911.0;838.0;6941.0;3409.0;76…
339037;5.650616666666667;0.0;0.0;11572.0;2168.0;15755.0;16936.0;1869.0;233.0;947.0;396.0;312.0;374.0;505.0;273.0;1424.0;1065.0;14533.0;3661.0;14448.0;818.0;924.0;380.0;169.0;0.0;304.0;205.0;1157.0;464.0;5279.0;1360.0;10861.0;3491.0;10608.0;884.0;46360.0;3870.0;1902.0;385.0;2521.0;718.0;3631.0;1017.0;6317.0;2893.0;12366.0;2440.0;9901.0;782.0;1152.0;186.0;515.0;204.0;4799.0;1036.0;2148.0;1269.0;674…
339418;5.6569666666666665;0.0;0.0;11643.0;1705.0;16341.0;16236.0;2374.0;205.0;1132.0;559.0;501.0;382.0;590.0;188.0;1969.0;861.0;14984.0;3857.0;14812.0;1094.0;1592.0;409.0;225.0;0.0;363.0;170.0;1005.0;414.0;5255.0;1500.0;11207.0;4035.0;11323.0;1271.0;81240.0;6935.0;3715.0;462.0;2732.0;869.0;3583.0;1063.0;6219.0;3122.0;11886.0;2876.0;9397.0;897.0;1659.0;403.0;653.0;187.0;4984.0;922.0;2858.0;1361.0;…
339800;5.663333333333333;0.0;0.0;11496.0;1728.0;16536.0;16624.0;2612.0;292.0;768.0;623.0;300.0;246.0;577.0;241.0;1507.0;1103.0;13717.0;4010.0;14748.0;794.0;2145.0;458.0;266.0;0.0;271.0;210.0;1338.0;616.0;6014.0;1805.0;10888.0;3306.0;10607.0;1174.0;112496.0;10016.0;4390.0;439.0;2371.0;857.0;3610.0;1223.0;7001.0;3024.0;12660.0;2741.0;9262.0;578.0;2153.0;348.0;805.0;253.0;4716.0;942.0;2278.0;1478.0;…
340182;5.6697;0.0;0.0;12121.0;1736.0;15678.0;17064.0;2883.0;326.0;1037.0;395.0;317.0;416.0;643.0;0.0;1525.0;998.0;13540.0;3707.0;14760.0;902.0;2109.0;443.0;288.0;0.0;260.0;251.0;1069.0;613.0;5248.0;1805.0;10720.0;3439.0;10428.0;1431.0;120400.0;10722.0;5279.0;390.0;2693.0;849.0;3351.0;1015.0;6537.0;2975.0;12582.0;2088.0;8938.0;782.0;1987.0;591.0;757.0;158.0;5611.0;899.0;2997.0;1543.0;6617.0;3562.0…
340564;5.676066666666666;0.0;0.0;11997.0;1520.0;15258.0;16276.0;3116.0;269.0;927.0;289.0;422.0;270.0;666.0;279.0;1827.0;1182.0;14424.0;3410.0;14617.0;899.0;2188.0;709.0;221.0;0.0;380.0;153.0;1128.0;480.0;5020.0;1601.0;11025.0;3549.0;9942.0;1228.0;97872.0;8391.0;3968.0;482.0;2571.0;720.0;3980.0;1095.0;6932.0;3085.0;13199.0;2455.0;9235.0;396.0;1770.0;553.0;1000.0;0.0;5899.0;895.0;3320.0;1330.0;6642…
340945;5.682416666666667;0.0;0.0;12075.0;1800.0;15434.0;17248.0;2803.0;214.0;1241.0;467.0;470.0;233.0;700.0;257.0;1694.0;1000.0;14652.0;3609.0;15484.0;878.0;992.0;433.0;264.0;0.0;455.0;190.0;1284.0;506.0;5504.0;2537.0;11861.0;3192.0;10871.0;877.0;61896.0;5314.0;3153.0;288.0;2608.0;1038.0;3963.0;1110.0;7311.0;3409.0;12194.0;2313.0;10009.0;553.0;1670.0;390.0;1038.0;213.0;5601.0;1327.0;2522.0;1181.0…
341327;5.688783333333333;0.0;0.0;11367.0;1889.0;15835.0;16928.0;2348.0;271.0;1088.0;435.0;328.0;453.0;484.0;278.0;1690.0;1024.0;14289.0;3866.0;14457.0;932.0;985.0;359.0;288.0;0.0;304.0;354.0;1344.0;544.0;5393.0;1956.0;12280.0;3544.0;9980.0;906.0;39656.0;3022.0;2186.0;367.0;2958.0;852.0;4284.0;1187.0;7256.0;3535.0;11890.0;2395.0;9027.0;582.0;1148.0;420.0;741.0;154.0;5625.0;966.0;3120.0;1154.0;6774…
341709;5.69515;0.0;0.0;11940.0;1864.0;15773.0;16624.0;2245.0;298.0;1087.0;428.0;243.0;307.0;540.0;366.0;1700.0;1010.0;14366.0;3459.0;13987.0;1061.0;884.0;421.0;201.0;0.0;391.0;235.0;1096.0;300.0;5593.0;1968.0;11985.0;3544.0;9739.0;756.0;29528.0;2731.0;1729.0;364.0;2875.0;765.0;3748.0;926.0;7497.0;3214.0;12310.0;2478.0;9155.0;675.0;1323.0;410.0;703.0;0.0;5497.0;958.0;2995.0;1348.0;7114.0;2755.0;79…
342091;5.701516666666667;0.0;0.0;10824.0;1797.0;15357.0;17232.0;1870.0;214.0;954.0;418.0;378.0;361.0;418.0;313.0;1642.0;954.0;13765.0;3035.0;14188.0;831.0;678.0;479.0;185.0;0.0;331.0;203.0;1267.0;424.0;5715.0;2001.0;12168.0;3361.0;9319.0;990.0;24928.0;2685.0;1112.0;345.0;2601.0;833.0;3909.0;1138.0;6556.0;2970.0;13148.0;2316.0;8963.0;709.0;1173.0;286.0;777.0;192.0;5718.0;1133.0;2998.0;1007.0;7054.…
342472;5.707866666666667;0.0;0.0;11707.0;1478.0;14284.0;17280.0;1613.0;221.0;1164.0;548.0;352.0;384.0;518.0;330.0;1661.0;764.0;14502.0;3251.0;13336.0;730.0;796.0;363.0;190.0;0.0;309.0;0.0;1134.0;491.0;4817.0;1520.0;11181.0;3576.0;8798.0;840.0;21864.0;1930.0;988.0;263.0;2634.0;1138.0;3596.0;1060.0;6696.0;3170.0;12299.0;3050.0;9200.0;713.0;1009.0;224.0;506.0;0.0;5797.0;1242.0;2967.0;1262.0;6894.0;2…
342854;5.7142333333333335;0.0;0.0;10908.0;2199.0;15380.0;17008.0;1311.0;205.0;971.0;412.0;494.0;640.0;482.0;257.0;2019.0;1085.0;13788.0;3743.0;12947.0;666.0;458.0;558.0;193.0;0.0;412.0;209.0;1183.0;591.0;5571.0;1972.0;10493.0;3383.0;9355.0;691.0;18016.0;1749.0;905.0;218.0;2424.0;844.0;3877.0;1122.0;5941.0;3450.0;12472.0;2758.0;8204.0;471.0;1113.0;163.0;407.0;366.0;5635.0;1141.0;2593.0;1157.0;6936…
343236;5.7206;0.0;0.0;11537.0;1826.0;15020.0;17424.0;1486.0;275.0;770.0;404.0;458.0;221.0;412.0;279.0;1662.0;959.0;14907.0;3210.0;12732.0;945.0;599.0;311.0;286.0;0.0;365.0;179.0;988.0;551.0;5446.0;1359.0;10960.0;3277.0;8818.0;692.0;15824.0;1557.0;875.0;395.0;2457.0;988.0;3433.0;993.0;6622.0;3417.0;12093.0;2487.0;8632.0;497.0;1152.0;192.0;487.0;170.0;5755.0;1388.0;3181.0;1017.0;6730.0;2846.0;7011.…
343617;5.72695;0.0;0.0;11894.0;1982.0;14652.0;17520.0;1540.0;251.0;1084.0;651.0;337.0;450.0;447.0;363.0;1712.0;1069.0;14285.0;3364.0;13033.0;802.0;714.0;391.0;189.0;0.0;339.0;256.0;1079.0;368.0;5779.0;1485.0;11428.0;2999.0;8779.0;582.0;14061.0;1287.0;561.0;290.0;2549.0;911.0;3639.0;959.0;7000.0;4096.0;12438.0;2803.0;8663.0;364.0;1467.0;257.0;641.0;0.0;6150.0;1812.0;2570.0;1113.0;6752.0;2713.0;702…
343999;5.733316666666667;0.0;0.0;11767.0;2048.0;16592.0;16888.0;1369.0;173.0;985.0;334.0;369.0;331.0;468.0;302.0;1696.0;1043.0;15077.0;3725.0;14660.0;1054.0;647.0;299.0;297.0;0.0;246.0;183.0;1222.0;661.0;6185.0;1796.0;11005.0;3459.0;10106.0;996.0;13250.0;1481.0;923.0;309.0;2736.0;853.0;4327.0;1258.0;7092.0;4220.0;12868.0;2976.0;8547.0;494.0;1484.0;189.0;373.0;204.0;6227.0;2271.0;2847.0;1388.0;712…
344381;5.739683333333334;0.0;0.0;15487.0;2461.0;23712.0;17960.0;1464.0;153.0;1076.0;358.0;377.0;321.0;674.0;294.0;1917.0;1163.0;17480.0;4881.0;24680.0;1250.0;728.0;562.0;324.0;150.0;350.0;205.0;1166.0;458.0;6029.0;2140.0;12562.0;4387.0;17296.0;1290.0;11320.0;1284.0;656.0;405.0;2775.0;869.0;3823.0;1035.0;7737.0;4038.0;13965.0;2916.0;14819.0;1197.0;1532.0;462.0;702.0;313.0;7513.0;2498.0;3685.0;1386…
344763;5.74605;0.0;0.0;22976.0;4599.0;41680.0;19632.0;1279.0;237.0;802.0;516.0;258.0;461.0;623.0;434.0;2410.0;1699.0;25768.0;8842.0;54888.0;3067.0;707.0;451.0;346.0;0.0;357.0;230.0;1457.0;633.0;7116.0;2827.0;18120.0;8390.0;41056.0;2608.0;10774.0;1123.0;688.0;468.0;3721.0;1334.0;4186.0;1482.0;7844.0;5224.0;17336.0;5233.0;30648.0;2183.0;1748.0;266.0;558.0;189.0;8320.0;3052.0;3418.0;1373.0;7661.0;35…
345144;5.7524;0.0;0.0;46728.0;10878.0;99152.0;19248.0;1610.0;284.0;1011.0;509.0;486.0;391.0;1012.0;271.0;3613.0;4134.0;46160.0;20304.0;144448.0;6433.0;676.0;452.0;378.0;0.0;388.0;245.0;2014.0;712.0;10261.0;4969.0;31880.0;19280.0;109672.0;7214.0;10072.0;1124.0;561.0;229.0;3342.0;1191.0;5107.0;1742.0;10248.0;6957.0;27680.0;12592.0;78752.0;5759.0;1589.0;213.0;784.0;214.0;8728.0;3021.0;3753.0;1389.0;…
345526;5.758766666666666;0.0;0.0;84776.0;20720.0;199104.0;22664.0;1640.0;294.0;1056.0;404.0;273.0;471.0;729.0;543.0;5428.0;7530.0;84976.0;43368.0;304576.0;13991.0;756.0;498.0;185.0;0.0;644.0;225.0;2410.0;1053.0;15048.0;9161.0;56176.0;37456.0;233344.0;12818.0;9563.0;1097.0;745.0;422.0;3577.0;1162.0;5628.0;1396.0;11509.0;12332.0;47664.0;24632.0;170944.0;11780.0;1630.0;207.0;436.0;302.0;8953.0;3350.…
345908;5.765133333333333;0.0;4098.0;123872.0;32336.0;294912.0;25472.0;1487.0;179.0;972.0;466.0;412.0;451.0;917.0;474.0;8005.0;10366.0;120424.0;62768.0;468608.0;20488.0;543.0;286.0;163.0;264.0;573.0;488.0;2360.0;1480.0;18712.0;12845.0;81296.0;57328.0;349568.0;20184.0;7816.0;889.0;570.0;288.0;3892.0;1655.0;6725.0;1740.0;13090.0;17208.0;64888.0;37896.0;259200.0;16624.0;1723.0;270.0;528.0;0.0;9366.0;…
346289;5.771483333333333;0.0;0.0;143936.0;34888.0;334784.0;26168.0;1450.0;188.0;805.0;394.0;338.0;681.0;1318.0;674.0;8246.0;12234.0;139840.0;75168.0;545152.0;24144.0;1137.0;464.0;187.0;172.0;514.0;379.0;3261.0;1572.0;22024.0;15862.0;95216.0;64768.0;412928.0;23280.0;8686.0;954.0;591.0;415.0;4414.0;1703.0;6865.0;1751.0;13840.0;19704.0;75288.0;43504.0;300352.0;21496.0;2167.0;412.0;1059.0;311.0;9223.…
346671;5.77785;0.0;0.0;135936.0;33376.0;320064.0;26056.0;1434.0;180.0;771.0;533.0;382.0;625.0;1713.0;739.0;8854.0;12150.0;134144.0;70600.0;513856.0;22944.0;1010.0;261.0;215.0;225.0;941.0;498.0;3590.0;1649.0;20912.0;15232.0;91264.0;64616.0;393344.0;21536.0;7782.0;982.0;798.0;506.0;4581.0;1615.0;6046.0;1500.0;14090.0;18992.0;70408.0;39456.0;295680.0;18688.0;1946.0;532.0;1199.0;361.0;10555.0;4475.0;…
347053;5.784216666666667;0.0;0.0;95168.0;22584.0;216000.0;23536.0;1531.0;217.0;979.0;527.0;310.0;503.0;1414.0;755.0;6710.0;8026.0;95640.0;47224.0;345280.0;15573.0;953.0;374.0;240.0;267.0;1243.0;550.0;4013.0;1395.0;15510.0;10804.0;64384.0;43592.0;261952.0;15228.0;7046.0;862.0;933.0;714.0;5205.0;1396.0;5954.0;1747.0;11579.0;14418.0;50984.0;28488.0;197376.0;13132.0;1814.0;1126.0;1350.0;660.0;11264.0…
347435;5.790583333333333;0.0;0.0;55016.0;12805.0;119696.0;20136.0;1779.0;174.0;687.0;481.0;293.0;755.0;1579.0;449.0;5422.0;5041.0;55784.0;26712.0;185856.0;8625.0;569.0;457.0;380.0;318.0;1321.0;793.0;4224.0;1391.0;10843.0;6583.0;38944.0;22536.0;140160.0;8484.0;6934.0;1060.0;768.0;1210.0;5089.0;1589.0;5034.0;1637.0;9873.0;9140.0;32248.0;16007.0;106512.0;7566.0;1287.0;1044.0;1685.0;811.0;11841.0;450…
347816;5.7969333333333335;0.0;0.0;36744.0;8041.0;73520.0;18056.0;1901.0;325.0;873.0;396.0;420.0;570.0;1295.0;493.0;4348.0;3136.0;37408.0;16968.0;104896.0;4973.0;777.0;536.0;564.0;345.0;1432.0;648.0;4173.0;920.0;8782.0;4290.0;27120.0;14343.0;80344.0;5050.0;6435.0;903.0;986.0;1182.0;5413.0;1688.0;5559.0;1510.0;8942.0;6500.0;23464.0;10570.0;59888.0;3665.0;1528.0;1183.0;1844.0;649.0;12606.0;3783.0;32…
348198;5.8033;0.0;0.0;27704.0;5319.0;55784.0;17768.0;1648.0;183.0;860.0;371.0;386.0;620.0;1490.0;554.0;3432.0;2508.0;31112.0;10995.0;73816.0;3560.0;689.0;538.0;262.0;401.0;1680.0;655.0;3373.0;904.0;7942.0;4057.0;22296.0;10645.0;55216.0;3656.0;5955.0;922.0;1253.0;1217.0;6074.0;1804.0;5141.0;1034.0;8816.0;5736.0;19064.0;8065.0;42600.0;2697.0;1594.0;1052.0;1805.0;954.0;12818.0;3499.0;3514.0;1874.0;8…
348580;5.809666666666667;0.0;0.0;26632.0;4863.0;46776.0;18472.0;1920.0;273.0;779.0;400.0;359.0;483.0;1427.0;649.0;3744.0;1882.0;28248.0;10636.0;56592.0;2952.0;826.0;551.0;339.0;411.0;1431.0;538.0;3463.0;1012.0;7745.0;3266.0;19424.0;9386.0;41432.0;2854.0;5944.0;1217.0;1226.0;927.0;5952.0;2104.0;4753.0;1534.0;9883.0;5643.0;17872.0;5938.0;32176.0;2170.0;1552.0;1014.0;1900.0;722.0;12204.0;3174.0;3682…
348961;5.816016666666667;0.0;0.0;23936.0;4020.0;43128.0;17696.0;1799.0;394.0;1008.0;516.0;291.0;449.0;1160.0;684.0;3075.0;1908.0;25256.0;8167.0;45536.0;2483.0;450.0;329.0;289.0;256.0;942.0;475.0;2893.0;675.0;6944.0;2744.0;17984.0;7922.0;33336.0;1944.0;5081.0;939.0;826.0;911.0;5767.0;2030.0;4681.0;1348.0;9051.0;5363.0;18184.0;5899.0;26880.0;1647.0;1551.0;960.0;1943.0;690.0;11245.0;2766.0;3305.0;16…
349343;5.822383333333334;0.0;0.0;21808.0;3732.0;40080.0;17896.0;1762.0;183.0;953.0;465.0;359.0;477.0;1021.0;518.0;2978.0;1801.0;22024.0;6474.0;35768.0;1793.0;479.0;461.0;297.0;268.0;826.0;468.0;2562.0;806.0;7229.0;2446.0;16130.0;6102.0;27472.0;1640.0;5046.0;787.0;601.0;1031.0;5047.0;1810.0;4817.0;1193.0;9702.0;3768.0;15879.0;5108.0;22584.0;1547.0;941.0;501.0;1563.0;639.0;10512.0;2916.0;2939.0;150…
349725;5.82875;0.0;0.0;20272.0;3207.0;35832.0;17304.0;1267.0;181.0;992.0;571.0;374.0;436.0;860.0;297.0;3001.0;1590.0;20784.0;6191.0;31928.0;2108.0;381.0;230.0;0.0;205.0;875.0;511.0;2273.0;744.0;6874.0;2121.0;15187.0;6115.0;23016.0;1563.0;5096.0;619.0;621.0;791.0;4485.0;1728.0;4501.0;1175.0;9868.0;4513.0;15894.0;4462.0;19640.0;1044.0;655.0;456.0;1367.0;431.0;10229.0;2226.0;2806.0;1508.0;7358.0;357…
350107;5.835116666666667;0.0;0.0;18688.0;2883.0;32272.0;16848.0;1082.0;246.0;908.0;399.0;339.0;462.0;1011.0;360.0;2617.0;1484.0;19736.0;5500.0;29528.0;1608.0;385.0;364.0;0.0;0.0;652.0;476.0;2082.0;831.0;6990.0;2184.0;13855.0;4806.0;21928.0;1174.0;4867.0;789.0;582.0;811.0;4085.0;1437.0;4299.0;1088.0;8706.0;4111.0;14776.0;4050.0;16952.0;1147.0;930.0;167.0;1182.0;392.0;9565.0;2609.0;3109.0;1422.0;74…
350488;5.841466666666666;0.0;0.0;17072.0;2657.0;28840.0;17328.0;988.0;364.0;815.0;413.0;280.0;343.0;861.0;351.0;2337.0;1740.0;18800.0;6346.0;26856.0;1627.0;415.0;307.0;196.0;173.0;471.0;275.0;1840.0;724.0;5900.0;1891.0;12950.0;4931.0;19928.0;1047.0;4454.0;716.0;609.0;463.0;4399.0;1805.0;3815.0;887.0;8843.0;3520.0;14029.0;4079.0;16920.0;1099.0;899.0;288.0;888.0;396.0;8469.0;1776.0;2430.0;1335.0;71…
350870;5.847833333333333;0.0;0.0;14589.0;2444.0;23768.0;17024.0;1131.0;211.0;1123.0;344.0;301.0;229.0;700.0;337.0;1785.0;1070.0;16960.0;4857.0;23720.0;1359.0;289.0;354.0;0.0;0.0;641.0;232.0;1244.0;540.0;6012.0;1739.0;14168.0;4170.0;17952.0;1135.0;3962.0;497.0;486.0;669.0;3181.0;1256.0;3378.0;999.0;6894.0;2926.0;13520.0;3680.0;14231.0;628.0;727.0;323.0;688.0;502.0;6276.0;1638.0;2390.0;1152.0;6380.…
351252;5.8542;0.0;0.0;12829.0;2336.0;20768.0;17552.0;1115.0;205.0;1036.0;405.0;367.0;460.0;762.0;290.0;2181.0;1035.0;15987.0;4609.0;23512.0;1519.0;302.0;214.0;250.0;0.0;393.0;246.0;1278.0;516.0;5170.0;2206.0;12655.0;4551.0;16184.0;845.0;4165.0;639.0;508.0;569.0;3454.0;812.0;3334.0;967.0;6816.0;3654.0;12305.0;3571.0;12648.0;581.0;1148.0;0.0;575.0;239.0;5183.0;1356.0;2468.0;1033.0;6861.0;3036.0;951…
351633;5.86055;0.0;0.0;13094.0;2027.0;19336.0;17224.0;1373.0;157.0;887.0;385.0;353.0;429.0;588.0;279.0;2023.0;1006.0;16210.0;5229.0;21152.0;1252.0;280.0;292.0;0.0;0.0;477.0;305.0;1130.0;465.0;5451.0;1632.0;12133.0;4026.0;15310.0;1035.0;4438.0;550.0;391.0;527.0;2754.0;890.0;3337.0;1177.0;7002.0;3326.0;13185.0;3058.0;12567.0;1063.0;624.0;380.0;555.0;325.0;4753.0;1581.0;2202.0;1144.0;7073.0;2750.0;7…
352015;5.866916666666667;0.0;0.0;11802.0;1948.0;18856.0;17712.0;1181.0;153.0;839.0;465.0;376.0;320.0;436.0;346.0;1866.0;1155.0;15022.0;4108.0;19752.0;1064.0;299.0;183.0;0.0;0.0;429.0;0.0;1293.0;369.0;5587.0;1506.0;11823.0;3842.0;13760.0;969.0;3784.0;706.0;464.0;401.0;2683.0;908.0;3272.0;971.0;6642.0;3115.0;12240.0;2751.0;11397.0;913.0;681.0;213.0;609.0;322.0;4949.0;1397.0;2459.0;920.0;6046.0;2738…
352397;5.873283333333333;0.0;0.0;11442.0;2041.0;17264.0;17096.0;961.0;268.0;863.0;433.0;427.0;544.0;538.0;201.0;1715.0;947.0;14176.0;4335.0;17776.0;1058.0;379.0;221.0;160.0;0.0;619.0;304.0;1171.0;552.0;4798.0;2100.0;11322.0;3909.0;11951.0;1029.0;3333.0;636.0;653.0;325.0;2752.0;981.0;3071.0;1089.0;6784.0;3681.0;13033.0;2578.0;11408.0;640.0;997.0;316.0;399.0;278.0;4774.0;1386.0;2196.0;1349.0;6408.0…
352779;5.87965;0.0;0.0;11587.0;2192.0;16896.0;17552.0;1130.0;227.0;731.0;475.0;453.0;466.0;614.0;285.0;1902.0;1167.0;14298.0;4009.0;17088.0;1103.0;301.0;0.0;167.0;0.0;320.0;198.0;1109.0;462.0;5257.0;1636.0;11847.0;4400.0;12153.0;808.0;3466.0;949.0;589.0;230.0;2368.0;767.0;3153.0;924.0;6015.0;3558.0;12768.0;2897.0;10222.0;652.0;1363.0;200.0;394.0;262.0;4759.0;1121.0;2346.0;1144.0;5947.0;2887.0;900…
353160;5.886;0.0;0.0;12091.0;1802.0;15692.0;16672.0;1157.0;222.0;1092.0;452.0;330.0;311.0;552.0;214.0;1937.0;1089.0;14083.0;3781.0;16155.0;1062.0;426.0;321.0;0.0;0.0;311.0;164.0;1360.0;562.0;5206.0;1715.0;12167.0;4041.0;11607.0;743.0;3107.0;1631.0;552.0;268.0;2170.0;841.0;2782.0;848.0;6260.0;3110.0;11792.0;2695.0;10306.0;700.0;1481.0;298.0;503.0;0.0;4578.0;1126.0;2767.0;925.0;6513.0;2751.0;8313.0…
353542;5.892366666666667;0.0;0.0;10921.0;2265.0;16355.0;16712.0;1309.0;266.0;834.0;439.0;271.0;636.0;593.0;340.0;1703.0;1129.0;14824.0;4123.0;15903.0;992.0;448.0;324.0;200.0;0.0;307.0;213.0;1233.0;537.0;5871.0;1884.0;12236.0;3863.0;10757.0;804.0;3085.0;1723.0;1162.0;347.0;2171.0;870.0;3221.0;923.0;6581.0;2916.0;12805.0;2530.0;10195.0;782.0;2181.0;316.0;472.0;0.0;4621.0;1118.0;2546.0;1321.0;6032.0…
353924;5.898733333333333;0.0;0.0;11025.0;1848.0;16230.0;18824.0;1153.0;196.0;700.0;449.0;359.0;317.0;654.0;183.0;1694.0;807.0;15425.0;3685.0;15580.0;775.0;428.0;397.0;0.0;0.0;314.0;202.0;1139.0;512.0;5187.0;1770.0;11937.0;3686.0;11354.0;655.0;3340.0;2458.0;914.0;292.0;2022.0;821.0;3325.0;882.0;6752.0;3141.0;12640.0;2504.0;9295.0;828.0;2707.0;288.0;450.0;181.0;4537.0;1093.0;2571.0;1094.0;6525.0;30…
354305;5.905083333333334;0.0;0.0;10716.0;1689.0;15967.0;17376.0;856.0;254.0;746.0;358.0;350.0;429.0;461.0;276.0;1655.0;1237.0;13820.0;4096.0;15847.0;688.0;532.0;247.0;0.0;0.0;297.0;0.0;912.0;560.0;4810.0;1348.0;11721.0;4034.0;11205.0;673.0;3382.0;2205.0;1086.0;239.0;1932.0;802.0;3486.0;649.0;6614.0;2935.0;12690.0;2488.0;10626.0;782.0;1788.0;277.0;304.0;0.0;4302.0;1113.0;2612.0;1146.0;6257.0;3298.…
354687;5.91145;0.0;0.0;10083.0;1830.0;14591.0;16760.0;743.0;0.0;818.0;496.0;369.0;286.0;503.0;217.0;1576.0;950.0;12720.0;3592.0;15491.0;1014.0;458.0;505.0;0.0;214.0;388.0;0.0;865.0;417.0;4710.0;1700.0;11104.0;3230.0;9976.0;671.0;3188.0;1722.0;716.0;373.0;1691.0;509.0;2731.0;1103.0;6211.0;2781.0;11459.0;2431.0;9763.0;528.0;1620.0;377.0;389.0;182.0;4265.0;1046.0;2236.0;1173.0;6122.0;3048.0;7732.0;1…
355069;5.917816666666667;0.0;0.0;10479.0;2118.0;13865.0;17736.0;1173.0;0.0;894.0;485.0;340.0;352.0;346.0;152.0;1276.0;1011.0;13005.0;3926.0;14824.0;997.0;475.0;303.0;291.0;0.0;457.0;178.0;1057.0;425.0;5261.0;1425.0;9483.0;3656.0;10585.0;708.0;3559.0;1112.0;582.0;222.0;2145.0;720.0;3183.0;950.0;5720.0;2946.0;11260.0;2168.0;9386.0;643.0;1557.0;0.0;484.0;175.0;4372.0;956.0;2580.0;1320.0;6079.0;2820.…
355451;5.924183333333334;0.0;0.0;10541.0;2157.0;14952.0;17512.0;1124.0;248.0;919.0;458.0;329.0;414.0;781.0;302.0;1876.0;1128.0;13655.0;3714.0;15403.0;930.0;328.0;275.0;166.0;0.0;347.0;234.0;1164.0;380.0;5095.0;1737.0;10914.0;3555.0;10838.0;726.0;3091.0;689.0;706.0;291.0;2030.0;617.0;3525.0;842.0;6643.0;2602.0;11430.0;2543.0;9833.0;628.0;948.0;229.0;581.0;267.0;4291.0;1278.0;2430.0;1279.0;5940.0;2…
355832;5.930533333333333;0.0;0.0;10225.0;2024.0;14208.0;17304.0;1242.0;261.0;762.0;519.0;305.0;388.0;691.0;277.0;1778.0;1055.0;14015.0;3433.0;15018.0;1053.0;294.0;187.0;0.0;0.0;271.0;198.0;1072.0;454.0;4952.0;1869.0;10716.0;3627.0;11171.0;754.0;2966.0;982.0;472.0;355.0;2339.0;792.0;3564.0;758.0;6251.0;2739.0;11484.0;2741.0;10291.0;634.0;1107.0;218.0;513.0;0.0;4270.0;924.0;2575.0;1083.0;6026.0;282…
356214;5.9369;0.0;0.0;10880.0;1588.0;14199.0;17632.0;1029.0;180.0;849.0;401.0;340.0;514.0;418.0;356.0;1530.0;835.0;13222.0;3548.0;15289.0;875.0;437.0;190.0;0.0;171.0;382.0;176.0;1118.0;694.0;5438.0;1660.0;10996.0;3519.0;10208.0;852.0;3151.0;811.0;550.0;343.0;2664.0;697.0;3545.0;1082.0;6910.0;2980.0;11633.0;2743.0;9082.0;844.0;944.0;186.0;623.0;269.0;4386.0;1242.0;2295.0;834.0;5911.0;2526.0;7740.0…
356596;5.943266666666666;0.0;0.0;10306.0;2323.0;14006.0;17712.0;1289.0;237.0;1130.0;477.0;291.0;289.0;365.0;269.0;1390.0;919.0;14131.0;3831.0;15951.0;680.0;492.0;310.0;0.0;205.0;334.0;249.0;898.0;411.0;5145.0;1779.0;10309.0;3333.0;11157.0;998.0;2916.0;642.0;313.0;235.0;2095.0;738.0;3416.0;909.0;6252.0;2537.0;11504.0;2406.0;9501.0;589.0;952.0;0.0;457.0;155.0;4902.0;1101.0;2505.0;1616.0;6971.0;3059…
356978;5.949633333333334;0.0;0.0;10548.0;2070.0;13656.0;17568.0;1186.0;260.0;620.0;441.0;458.0;379.0;448.0;172.0;1655.0;816.0;12915.0;3894.0;14730.0;1057.0;385.0;316.0;0.0;0.0;386.0;187.0;1256.0;482.0;4650.0;1702.0;11010.0;3019.0;9513.0;670.0;2913.0;676.0;440.0;271.0;2404.0;789.0;3328.0;981.0;6142.0;2858.0;11661.0;2416.0;9757.0;528.0;1218.0;184.0;444.0;174.0;4950.0;1115.0;2204.0;1158.0;6331.0;270…
357359;5.955983333333333;0.0;0.0;10147.0;1341.0;13690.0;18568.0;918.0;295.0;782.0;386.0;281.0;407.0;451.0;233.0;1577.0;959.0;12850.0;3452.0;14893.0;712.0;419.0;330.0;152.0;0.0;266.0;178.0;1266.0;545.0;4631.0;1372.0;10171.0;3387.0;10223.0;759.0;2758.0;678.0;448.0;238.0;2454.0;593.0;2970.0;717.0;6259.0;2955.0;11377.0;2370.0;8731.0;600.0;932.0;179.0;298.0;186.0;5114.0;859.0;2354.0;1159.0;6001.0;2711…
357741;5.96235;0.0;0.0;10643.0;1829.0;15181.0;17224.0;1236.0;273.0;861.0;470.0;277.0;304.0;624.0;316.0;1670.0;934.0;12239.0;3254.0;14727.0;938.0;214.0;360.0;0.0;0.0;380.0;190.0;1446.0;508.0;5415.0;1312.0;10213.0;3068.0;8221.0;684.0;3053.0;588.0;531.0;161.0;2524.0;940.0;3158.0;1080.0;6097.0;3037.0;11385.0;2107.0;8751.0;657.0;952.0;259.0;394.0;449.0;4322.0;1283.0;2482.0;934.0;6314.0;2545.0;7625.0;1…
358123;5.9687166666666664;0.0;0.0;10819.0;1288.0;14352.0;17736.0;1104.0;176.0;1028.0;442.0;334.0;457.0;501.0;201.0;1959.0;908.0;12768.0;2949.0;14050.0;861.0;255.0;362.0;0.0;0.0;364.0;249.0;1238.0;419.0;5819.0;1643.0;9329.0;3257.0;9431.0;617.0;2725.0;500.0;427.0;321.0;2289.0;1015.0;2910.0;1013.0;7800.0;2753.0;11304.0;2490.0;8690.0;661.0;784.0;304.0;563.0;195.0;4810.0;1208.0;2857.0;1069.0;6441.0;28…
358504;5.975066666666667;0.0;0.0;10394.0;1518.0;13109.0;18936.0;1179.0;266.0;1143.0;550.0;308.0;473.0;420.0;256.0;1823.0;1102.0;13083.0;3224.0;12319.0;705.0;305.0;234.0;215.0;172.0;298.0;162.0;1244.0;531.0;6127.0;1353.0;9933.0;3189.0;8645.0;685.0;2556.0;429.0;472.0;229.0;2412.0;900.0;3828.0;1010.0;7648.0;2991.0;11618.0;2222.0;9025.0;493.0;969.0;184.0;521.0;193.0;5615.0;1262.0;2669.0;1168.0;6682.0…
358886;5.981433333333333;0.0;0.0;9715.0;1362.0;14787.0;18432.0;1241.0;233.0;870.0;443.0;283.0;309.0;638.0;169.0;1662.0;1046.0;13028.0;3113.0;12895.0;590.0;287.0;299.0;0.0;211.0;284.0;213.0;1273.0;352.0;5873.0;1538.0;10408.0;3120.0;8950.0;528.0;2589.0;617.0;450.0;262.0;2363.0;1108.0;3279.0;1020.0;7951.0;2511.0;11882.0;2623.0;8527.0;556.0;981.0;0.0;794.0;505.0;6254.0;1201.0;2558.0;1297.0;6591.0;281…
359268;5.9878;0.0;0.0;9961.0;1488.0;14654.0;18024.0;1170.0;179.0;840.0;411.0;420.0;559.0;498.0;332.0;1995.0;897.0;13646.0;3260.0;12328.0;1171.0;273.0;364.0;0.0;0.0;352.0;194.0;1434.0;512.0;5906.0;1522.0;10713.0;3049.0;9404.0;668.0;2483.0;741.0;450.0;255.0;2468.0;983.0;3668.0;849.0;7087.0;3340.0;10925.0;2054.0;8452.0;607.0;871.0;169.0;770.0;165.0;5307.0;1236.0;2697.0;1338.0;5956.0;2935.0;7351.0;16…
359650;5.994166666666667;0.0;0.0;10125.0;1733.0;13565.0;18136.0;1208.0;313.0;863.0;383.0;450.0;357.0;520.0;268.0;1508.0;1036.0;13207.0;3578.0;12790.0;720.0;496.0;291.0;0.0;0.0;289.0;293.0;1282.0;431.0;5613.0;1403.0;10262.0;2872.0;9037.0;677.0;2467.0;543.0;447.0;370.0;2241.0;854.0;3561.0;970.0;7731.0;2812.0;11521.0;2400.0;8672.0;484.0;724.0;303.0;582.0;0.0;5171.0;1231.0;2527.0;1566.0;6373.0;2981.0…
360031;6.000516666666667;0.0;0.0;10130.0;1968.0;13602.0;17976.0;1293.0;154.0;712.0;345.0;312.0;360.0;617.0;440.0;1486.0;978.0;12946.0;3403.0;12675.0;694.0;420.0;336.0;195.0;155.0;270.0;254.0;1191.0;466.0;5501.0;2113.0;10014.0;3602.0;8675.0;820.0;2349.0;389.0;330.0;177.0;2142.0;834.0;3460.0;1161.0;6577.0;2877.0;11276.0;2254.0;7859.0;406.0;724.0;155.0;583.0;204.0;4943.0;1219.0;2722.0;1408.0;7043.0;…
360413;6.006883333333334;0.0;0.0;9819.0;1923.0;12687.0;18760.0;919.0;171.0;965.0;438.0;325.0;455.0;615.0;251.0;1836.0;1072.0;14592.0;3330.0;13135.0;824.0;477.0;221.0;187.0;0.0;415.0;248.0;1060.0;499.0;4817.0;1809.0;10955.0;3604.0;9849.0;681.0;2544.0;367.0;329.0;271.0;2261.0;808.0;3870.0;1064.0;6928.0;2615.0;12481.0;2324.0;7767.0;514.0;769.0;160.0;607.0;0.0;4959.0;1184.0;3066.0;1751.0;8232.0;2977.…
360795;6.01325;0.0;0.0;10308.0;1861.0;14122.0;19184.0;1340.0;228.0;985.0;357.0;276.0;399.0;502.0;259.0;2029.0;1228.0;14653.0;3480.0;14619.0;702.0;319.0;371.0;258.0;0.0;390.0;232.0;1144.0;563.0;5608.0;2345.0;10111.0;4147.0;10346.0;661.0;2570.0;644.0;523.0;247.0;2174.0;718.0;3861.0;967.0;6662.0;2894.0;12909.0;2610.0;8838.0;775.0;615.0;165.0;565.0;192.0;4613.0;1062.0;2894.0;1498.0;8384.0;2663.0;7409…
361176;6.0196;0.0;0.0;11768.0;1968.0;15237.0;18648.0;1336.0;224.0;997.0;413.0;352.0;493.0;667.0;350.0;1738.0;1226.0;14933.0;4057.0;15651.0;711.0;416.0;496.0;0.0;0.0;352.0;206.0;1351.0;466.0;5069.0;1944.0;11398.0;4094.0;10914.0;837.0;2400.0;403.0;514.0;440.0;2027.0;907.0;3568.0;941.0;6842.0;2631.0;12054.0;2483.0;9279.0;576.0;644.0;219.0;561.0;256.0;4843.0;983.0;3052.0;1624.0;8381.0;3170.0;7777.0;1…
361558;6.025966666666666;0.0;0.0;11137.0;2054.0;14416.0;17984.0;1374.0;154.0;786.0;489.0;348.0;394.0;557.0;293.0;1835.0;1168.0;14866.0;3985.0;16320.0;974.0;243.0;365.0;0.0;0.0;356.0;230.0;972.0;512.0;5519.0;1912.0;10550.0;3573.0;10565.0;825.0;2297.0;520.0;307.0;301.0;2183.0;874.0;4011.0;1108.0;7071.0;2685.0;12227.0;3046.0;9690.0;749.0;1059.0;324.0;359.0;194.0;4636.0;844.0;2687.0;1562.0;7810.0;306…
361940;6.032333333333334;0.0;0.0;10905.0;1917.0;15345.0;18536.0;1104.0;205.0;925.0;427.0;431.0;404.0;511.0;175.0;1234.0;1041.0;13466.0;3867.0;16608.0;1053.0;493.0;704.0;0.0;0.0;384.0;171.0;1097.0;597.0;5655.0;1678.0;10911.0;3406.0;10776.0;751.0;2086.0;622.0;385.0;358.0;2189.0;834.0;3427.0;870.0;6063.0;3227.0;11491.0;2535.0;9764.0;569.0;688.0;257.0;648.0;0.0;3954.0;1254.0;2540.0;1313.0;6800.0;2964…
362322;6.0387;0.0;0.0;10298.0;1757.0;13826.0;18264.0;770.0;265.0;786.0;374.0;332.0;358.0;401.0;263.0;1287.0;1081.0;13809.0;3572.0;15183.0;815.0;347.0;478.0;180.0;0.0;282.0;0.0;1186.0;363.0;5250.0;1768.0;10805.0;3214.0;10093.0;774.0;2062.0;418.0;511.0;357.0;2294.0;905.0;2719.0;921.0;6282.0;2762.0;11196.0;2532.0;10089.0;755.0;844.0;228.0;756.0;199.0;4441.0;870.0;2349.0;1203.0;6152.0;2378.0;8352.0;1…
362703;6.04505;0.0;0.0;9557.0;1463.0;12879.0;18120.0;1168.0;0.0;897.0;437.0;271.0;268.0;647.0;184.0;1463.0;1045.0;12846.0;3324.0;14123.0;1015.0;581.0;501.0;157.0;0.0;259.0;295.0;998.0;482.0;5068.0;1748.0;10766.0;3633.0;9822.0;733.0;2364.0;465.0;245.0;275.0;1901.0;741.0;3031.0;664.0;6032.0;2748.0;11134.0;2591.0;9253.0;644.0;830.0;295.0;825.0;0.0;4368.0;910.0;2382.0;1400.0;6529.0;2961.0;7675.0;1253…
363085;6.051416666666666;0.0;0.0;9695.0;1773.0;12372.0;18416.0;1100.0;266.0;785.0;419.0;339.0;411.0;547.0;261.0;1530.0;958.0;12749.0;3383.0;13692.0;859.0;1160.0;357.0;165.0;0.0;297.0;150.0;930.0;440.0;5038.0;1385.0;10012.0;3173.0;8663.0;1038.0;1945.0;343.0;460.0;242.0;1803.0;697.0;2518.0;941.0;6434.0;2388.0;12063.0;2382.0;8783.0;677.0;782.0;240.0;706.0;201.0;4166.0;874.0;2219.0;1055.0;6005.0;2906…
363467;6.057783333333333;0.0;0.0;10217.0;1597.0;13423.0;19200.0;968.0;222.0;677.0;432.0;187.0;441.0;455.0;0.0;1706.0;997.0;12270.0;3555.0;13921.0;824.0;2297.0;681.0;194.0;0.0;222.0;200.0;804.0;509.0;4744.0;1643.0;11443.0;3190.0;8467.0;2080.0;1878.0;511.0;349.0;274.0;2056.0;918.0;2876.0;919.0;6159.0;2484.0;12016.0;2664.0;8944.0;697.0;727.0;0.0;749.0;160.0;3929.0;1046.0;1919.0;984.0;5959.0;2896.0;9…
363848;6.064133333333333;0.0;0.0;10859.0;1912.0;13441.0;19320.0;1248.0;190.0;848.0;597.0;362.0;351.0;504.0;298.0;1350.0;1007.0;13574.0;4055.0;15454.0;1004.0;3783.0;878.0;212.0;0.0;243.0;178.0;1217.0;418.0;5288.0;1352.0;10032.0;3216.0;8969.0;2580.0;1659.0;595.0;297.0;305.0;1943.0;693.0;2803.0;928.0;6609.0;2716.0;11253.0;2235.0;8440.0;1166.0;841.0;180.0;779.0;245.0;4260.0;834.0;2382.0;1072.0;5899.0…
364230;6.0705;0.0;0.0;11118.0;1659.0;13002.0;18440.0;1224.0;164.0;920.0;432.0;335.0;399.0;650.0;207.0;2075.0;1162.0;14603.0;3674.0;16023.0;992.0;3947.0;824.0;179.0;0.0;414.0;242.0;1357.0;438.0;5177.0;1427.0;11202.0;3143.0;9225.0;2848.0;2705.0;601.0;347.0;398.0;2412.0;657.0;3133.0;975.0;5612.0;2613.0;11482.0;1984.0;8731.0;1018.0;923.0;262.0;440.0;268.0;4049.0;1107.0;2364.0;1016.0;6395.0;2744.0;931…
364612;6.076866666666667;0.0;0.0;10417.0;1940.0;15008.0;18928.0;1024.0;200.0;966.0;405.0;341.0;401.0;419.0;352.0;1854.0;1091.0;13869.0;3854.0;14201.0;681.0;3926.0;588.0;173.0;0.0;434.0;230.0;1315.0;312.0;5241.0;2017.0;10695.0;3647.0;9406.0;2551.0;2441.0;452.0;378.0;473.0;2289.0;1144.0;2878.0;1156.0;6344.0;3035.0;11601.0;2507.0;8436.0;1183.0;645.0;208.0;642.0;153.0;5379.0;1462.0;2315.0;746.0;5547.…
364994;6.083233333333333;0.0;0.0;11148.0;1819.0;14375.0;18416.0;1479.0;0.0;961.0;479.0;439.0;351.0;709.0;261.0;1689.0;1049.0;13829.0;3983.0;12850.0;691.0;2774.0;586.0;241.0;0.0;518.0;351.0;1471.0;738.0;5043.0;1574.0;10486.0;3247.0;8257.0;1813.0;2125.0;358.0;408.0;528.0;2445.0;761.0;3270.0;1218.0;6617.0;2956.0;11722.0;2331.0;7747.0;659.0;780.0;235.0;583.0;536.0;5915.0;1242.0;2219.0;1216.0;6509.0;2…
365375;6.089583333333334;0.0;0.0;10223.0;1660.0;14341.0;18032.0;1233.0;221.0;952.0;431.0;352.0;363.0;517.0;301.0;1745.0;1086.0;14245.0;3255.0;12310.0;739.0;2549.0;431.0;0.0;0.0;489.0;292.0;1262.0;451.0;5159.0;1934.0;10522.0;3230.0;8437.0;1134.0;2185.0;372.0;305.0;894.0;2708.0;847.0;3454.0;1092.0;6833.0;2809.0;11099.0;2525.0;8768.0;664.0;1256.0;257.0;818.0;411.0;5508.0;1324.0;2322.0;1273.0;5899.0;…
365757;6.09595;0.0;0.0;10463.0;1576.0;13679.0;19208.0;1412.0;225.0;848.0;488.0;217.0;496.0;540.0;263.0;1767.0;1317.0;12372.0;3559.0;12036.0;707.0;1847.0;291.0;338.0;0.0;527.0;284.0;1024.0;589.0;5196.0;1233.0;10267.0;2896.0;8138.0;1111.0;2241.0;302.0;471.0;363.0;2329.0;1028.0;3148.0;734.0;6923.0;3204.0;11399.0;2432.0;7864.0;460.0;749.0;189.0;753.0;270.0;5623.0;1272.0;2602.0;1097.0;5448.0;2988.0;71…
366139;6.102316666666667;0.0;0.0;9953.0;1620.0;12555.0;17944.0;1161.0;204.0;850.0;409.0;312.0;452.0;786.0;201.0;1780.0;1178.0;11638.0;3291.0;11790.0;881.0;1318.0;348.0;230.0;164.0;364.0;239.0;1125.0;637.0;4593.0;1290.0;10104.0;3200.0;8367.0;614.0;2059.0;316.0;453.0;266.0;2235.0;1019.0;2750.0;729.0;5630.0;2665.0;10475.0;2380.0;8458.0;490.0;958.0;254.0;766.0;244.0;5229.0;1138.0;2303.0;1043.0;6374.0…
366520;6.108666666666666;0.0;0.0;8797.0;1530.0;12405.0;18184.0;1202.0;0.0;954.0;401.0;369.0;306.0;461.0;212.0;1283.0;797.0;11656.0;3079.0;11504.0;819.0;978.0;471.0;0.0;0.0;386.0;195.0;1045.0;371.0;4828.0;1699.0;9079.0;3489.0;7671.0;749.0;1794.0;255.0;466.0;328.0;2698.0;765.0;2497.0;1146.0;5401.0;2640.0;11901.0;2371.0;7844.0;432.0;989.0;353.0;581.0;180.0;4108.0;990.0;2326.0;1006.0;6176.0;2261.0;67…
366902;6.115033333333334;0.0;0.0;8218.0;1323.0;11362.0;19536.0;1480.0;196.0;691.0;392.0;312.0;458.0;455.0;231.0;1084.0;1150.0;11601.0;2986.0;12058.0;688.0;515.0;172.0;231.0;0.0;355.0;0.0;673.0;438.0;4260.0;1723.0;9743.0;3094.0;8220.0;656.0;2231.0;344.0;217.0;252.0;1981.0;706.0;2728.0;943.0;5362.0;3307.0;10630.0;2212.0;8050.0;588.0;970.0;201.0;702.0;180.0;4362.0;858.0;2066.0;1033.0;5420.0;2814.0;6…
367284;6.1214;0.0;0.0;8108.0;1644.0;11282.0;19528.0;1150.0;210.0;855.0;405.0;449.0;440.0;595.0;204.0;1415.0;881.0;11627.0;3404.0;11146.0;709.0;375.0;448.0;297.0;0.0;394.0;174.0;750.0;496.0;4301.0;1595.0;9440.0;2354.0;7959.0;536.0;1972.0;309.0;299.0;178.0;1876.0;871.0;2532.0;844.0;5633.0;3085.0;10543.0;2733.0;8139.0;483.0;731.0;213.0;330.0;164.0;3702.0;768.0;2156.0;1006.0;5833.0;2333.0;6568.0;1070…
367666;6.127766666666667;0.0;0.0;8051.0;1517.0;11520.0;18752.0;957.0;194.0;1023.0;499.0;300.0;336.0;370.0;228.0;1338.0;954.0;11646.0;3953.0;12630.0;545.0;466.0;520.0;415.0;0.0;330.0;0.0;822.0;404.0;4456.0;1253.0;9689.0;2951.0;7873.0;647.0;2394.0;591.0;359.0;331.0;1895.0;699.0;1969.0;806.0;5555.0;2843.0;10311.0;2563.0;7493.0;555.0;775.0;0.0;478.0;210.0;4007.0;1023.0;1663.0;1047.0;5889.0;2473.0;647…
368047;6.134116666666666;0.0;0.0;8044.0;1582.0;12012.0;18880.0;994.0;224.0;958.0;443.0;482.0;247.0;620.0;312.0;1194.0;903.0;12539.0;4490.0;11250.0;717.0;374.0;961.0;358.0;0.0;191.0;227.0;1116.0;459.0;4555.0;1518.0;9642.0;3524.0;8416.0;780.0;2554.0;410.0;212.0;321.0;1857.0;574.0;2560.0;1085.0;6013.0;3297.0;11957.0;2654.0;7713.0;399.0;954.0;227.0;338.0;199.0;3649.0;886.0;2252.0;938.0;5648.0;2484.0;…
368429;6.140483333333333;0.0;0.0;9017.0;1903.0;11078.0;18136.0;1091.0;192.0;941.0;452.0;408.0;329.0;564.0;299.0;1278.0;669.0;11600.0;4641.0;12597.0;1015.0;542.0;662.0;313.0;0.0;166.0;0.0;822.0;336.0;4979.0;1780.0;10307.0;2819.0;8176.0;541.0;2225.0;428.0;340.0;0.0;1539.0;624.0;2295.0;778.0;5299.0;3561.0;11110.0;2345.0;8284.0;540.0;731.0;248.0;473.0;209.0;3664.0;888.0;2154.0;919.0;5395.0;2747.0;710…
368811;6.14685;0.0;0.0;10956.0;1789.0;15754.0;20296.0;1177.0;0.0;956.0;563.0;319.0;329.0;387.0;154.0;1463.0;1329.0;12780.0;4990.0;19592.0;1210.0;1668.0;497.0;327.0;0.0;276.0;184.0;1142.0;437.0;4746.0;2000.0;10561.0;3669.0;13900.0;1456.0;2071.0;438.0;276.0;235.0;1649.0;691.0;2523.0;840.0;6280.0;3998.0;13418.0;2930.0;11146.0;894.0;1013.0;215.0;439.0;180.0;3341.0;798.0;1918.0;1035.0;5754.0;2723.0;71…
369192;6.1532;0.0;0.0;20584.0;4513.0;44248.0;21360.0;972.0;152.0;1113.0;356.0;301.0;310.0;512.0;276.0;1674.0;2009.0;24848.0;10477.0;61352.0;2935.0;3179.0;619.0;371.0;0.0;262.0;166.0;1033.0;491.0;6044.0;2664.0;17960.0;8816.0;44592.0;4078.0;2081.0;351.0;413.0;366.0;1843.0;720.0;2494.0;1094.0;6132.0;5400.0;18448.0;5525.0;33080.0;2869.0;989.0;180.0;460.0;150.0;3896.0;756.0;1858.0;947.0;6699.0;3414.0;…
369574;6.159566666666667;0.0;2577.0;56488.0;14211.0;139840.0;22840.0;1326.0;320.0;655.0;418.0;250.0;392.0;621.0;401.0;3437.0;5988.0;61688.0;30880.0;221248.0;10446.0;4729.0;663.0;181.0;0.0;337.0;151.0;1229.0;856.0;10092.0;7184.0;42496.0;26864.0;162304.0;11414.0;2186.0;645.0;320.0;0.0;2073.0;630.0;3151.0;980.0;8826.0;10545.0;36576.0;16175.0;120688.0;9210.0;949.0;415.0;545.0;172.0;3596.0;864.0;2374.…
369956;6.165933333333333;0.0;0.0;143424.0;35928.0;355328.0;29096.0;1286.0;0.0;1068.0;386.0;249.0;379.0;1008.0;545.0;7330.0;12825.0;148480.0;78448.0;578752.0;27024.0;4355.0;676.0;289.0;0.0;500.0;355.0;2338.0;1364.0;20744.0;17000.0;96336.0;67488.0;428608.0;25296.0;2610.0;411.0;490.0;439.0;2004.0;1059.0;5446.0;1574.0;13848.0;20120.0;78424.0;42208.0;314560.0;21904.0;1275.0;391.0;606.0;0.0;4246.0;942.…
370338;6.1723;0.0;6290.0;251712.0;64816.0;636736.0;37872.0;1284.0;237.0;877.0;402.0;406.0;691.0;1055.0;762.0;12673.0;23576.0;260736.0;140608.0;1053696.0;45960.0;3635.0;595.0;208.0;0.0;462.0;189.0;3538.0;2676.0;33464.0;30984.0;175680.0;124448.0;804224.0;46768.0;2836.0;462.0;395.0;242.0;3895.0;1041.0;6753.0;2130.0;18544.0;36688.0;141056.0;81784.0;586624.0;39936.0;2208.0;303.0;319.0;166.0;4547.0;919…
370719;6.17865;0.0;8151.0;320256.0;81440.0;798848.0;41864.0;1240.0;177.0;813.0;433.0;324.0;987.0;1794.0;931.0;16888.0;29712.0;331584.0;178368.0;1344000.0;56720.0;2064.0;212.0;218.0;198.0;495.0;221.0;3637.0;3248.0;44024.0;37208.0;218112.0;159040.0;1019840.0;57984.0;2863.0;543.0;250.0;346.0;4309.0;1116.0;8565.0;2516.0;23000.0;45944.0;178624.0;102832.0;769152.0;50840.0;2479.0;251.0;350.0;197.0;4958.…
371101;6.185016666666667;0.0;0.0;267840.0;69384.0;668608.0;37448.0;1378.0;251.0;764.0;342.0;374.0;765.0;1520.0;949.0;14277.0;23976.0;271552.0;153344.0;1114112.0;48288.0;1095.0;305.0;221.0;0.0;453.0;228.0;3465.0;2898.0;38216.0;31696.0;188480.0;136064.0;865280.0;45936.0;3086.0;383.0;414.0;378.0;4178.0;1135.0;7563.0;2202.0;21864.0;40712.0;150400.0;87648.0;652416.0;42776.0;2100.0;160.0;359.0;178.0;53…
371483;6.1913833333333335;0.0;0.0;154048.0;37664.0;374528.0;29408.0;1378.0;0.0;967.0;430.0;341.0;620.0;932.0;779.0;8674.0;15095.0;160000.0;85344.0;620928.0;28032.0;993.0;390.0;300.0;208.0;701.0;267.0;2426.0;1706.0;23984.0;18416.0;109688.0;74512.0;480384.0;26296.0;2550.0;338.0;243.0;399.0;3579.0;1021.0;5283.0;1494.0;14622.0;23544.0;90336.0;47848.0;364864.0;24032.0;1451.0;233.0;414.0;0.0;5534.0;115…
371865;6.19775;0.0;0.0;90368.0;21456.0;206208.0;23888.0;998.0;375.0;722.0;371.0;343.0;442.0;793.0;346.0;5745.0;7979.0;92256.0;46648.0;342784.0;14561.0;753.0;289.0;200.0;0.0;361.0;0.0;2303.0;1479.0;14891.0;10939.0;62744.0;45080.0;259520.0;12742.0;2127.0;369.0;383.0;199.0;3308.0;1065.0;4626.0;1477.0;11953.0;13719.0;53984.0;28648.0;195648.0;12050.0;1163.0;251.0;343.0;0.0;4853.0;987.0;2688.0;1495.0;8…
372246;6.2041;0.0;0.0;59112.0;14938.0;135296.0;21576.0;1083.0;241.0;722.0;314.0;329.0;422.0;668.0;273.0;3697.0;5532.0;61184.0;30736.0;213504.0;10026.0;578.0;453.0;177.0;0.0;383.0;0.0;1519.0;1046.0;11471.0;6805.0;43664.0;28672.0;165312.0;9811.0;1926.0;421.0;292.0;234.0;2500.0;872.0;4309.0;1285.0;9878.0;10053.0;37216.0;18352.0;122128.0;8002.0;1044.0;238.0;435.0;202.0;4841.0;1167.0;2802.0;1286.0;753…
372628;6.210466666666667;0.0;0.0;42496.0;9998.0;97152.0;19488.0;1136.0;161.0;1014.0;295.0;353.0;501.0;647.0;347.0;3302.0;3989.0;47880.0;22520.0;153152.0;7207.0;265.0;338.0;283.0;0.0;338.0;0.0;1340.0;815.0;9897.0;5465.0;33648.0;19712.0;114480.0;6262.0;2087.0;420.0;314.0;377.0;2752.0;1121.0;4888.0;1155.0;8942.0;7018.0;29408.0;13410.0;87008.0;5523.0;819.0;301.0;448.0;199.0;4856.0;1067.0;2698.0;1053.…
373010;6.216833333333334;0.0;0.0;34576.0;8290.0;73680.0;18920.0;1200.0;262.0;664.0;372.0;255.0;354.0;798.0;410.0;2464.0;3099.0;37056.0;17048.0;114040.0;5520.0;287.0;322.0;334.0;0.0;174.0;0.0;1243.0;833.0;7789.0;4181.0;27240.0;15848.0;84984.0;4757.0;2324.0;366.0;341.0;348.0;2568.0;635.0;3558.0;1123.0;7743.0;6696.0;23672.0;10163.0;66312.0;3646.0;841.0;232.0;472.0;205.0;4989.0;1117.0;2309.0;1096.0;6…
373391;6.223183333333333;0.0;0.0;28912.0;6000.0;60560.0;19048.0;1270.0;253.0;720.0;424.0;256.0;360.0;492.0;349.0;2450.0;2829.0;33224.0;13857.0;93320.0;4238.0;382.0;385.0;229.0;0.0;313.0;0.0;1200.0;796.0;7527.0;3678.0;24560.0;12096.0;69920.0;4114.0;5657.0;589.0;368.0;415.0;2376.0;894.0;3022.0;1026.0;6988.0;5830.0;20928.0;8370.0;52416.0;3541.0;747.0;271.0;518.0;0.0;4335.0;906.0;2519.0;961.0;7217.0;…
373773;6.22955;0.0;0.0;23520.0;5379.0;50496.0;18352.0;1112.0;217.0;834.0;253.0;297.0;464.0;517.0;212.0;2165.0;2743.0;25928.0;11758.0;74376.0;3948.0;737.0;504.0;287.0;0.0;295.0;0.0;1049.0;403.0;6397.0;3423.0;21112.0;10793.0;55416.0;3310.0;24048.0;2251.0;1443.0;193.0;2065.0;788.0;3598.0;1151.0;7282.0;4472.0;18808.0;7244.0;42016.0;2991.0;1033.0;250.0;342.0;0.0;3864.0;1142.0;2484.0;1094.0;6633.0;4244…
374155;6.235916666666666;0.0;0.0;20048.0;4618.0;41752.0;17520.0;1333.0;299.0;765.0;432.0;365.0;450.0;409.0;269.0;1968.0;2093.0;25336.0;10374.0;63224.0;2520.0;1424.0;383.0;0.0;0.0;504.0;315.0;1004.0;467.0;6751.0;3078.0;18752.0;9367.0;45120.0;3262.0;65832.0;5497.0;2656.0;332.0;2266.0;752.0;3001.0;1161.0;7004.0;4367.0;16792.0;6416.0;36920.0;2624.0;1549.0;263.0;498.0;0.0;3868.0;1223.0;1942.0;881.0;66…
374537;6.242283333333333;0.0;0.0;18320.0;4463.0;37040.0;18688.0;1751.0;263.0;749.0;457.0;300.0;297.0;553.0;281.0;1991.0;1731.0;21528.0;8461.0;54768.0;2575.0;1673.0;680.0;208.0;0.0;316.0;153.0;880.0;466.0;6321.0;2549.0;16160.0;7581.0;38496.0;2838.0;108424.0;9130.0;3812.0;320.0;1907.0;771.0;3004.0;859.0;6306.0;4243.0;15658.0;5471.0;32936.0;2530.0;1957.0;291.0;457.0;314.0;3451.0;739.0;2454.0;1222.0;…
374918;6.248633333333333;0.0;0.0;16142.0;4063.0;31272.0;18088.0;1584.0;0.0;984.0;334.0;291.0;321.0;405.0;176.0;1570.0;1611.0;19352.0;8374.0;46152.0;2609.0;1711.0;491.0;202.0;0.0;164.0;0.0;1057.0;812.0;5671.0;2415.0;15094.0;7674.0;35048.0;2643.0;95496.0;8444.0;3977.0;481.0;2147.0;738.0;2854.0;929.0;6331.0;3968.0;15104.0;4557.0;27784.0;1837.0;1761.0;367.0;625.0;205.0;3397.0;767.0;2131.0;946.0;6272.…
375300;6.255;0.0;0.0;15495.0;3155.0;30064.0;17760.0;1393.0;243.0;679.0;359.0;361.0;339.0;641.0;272.0;1488.0;1428.0;18488.0;7547.0;40976.0;2387.0;995.0;477.0;0.0;0.0;169.0;0.0;965.0;634.0;5648.0;2365.0;14775.0;6697.0;30352.0;2259.0;52200.0;4938.0;1945.0;324.0;2394.0;907.0;2631.0;714.0;6683.0;3790.0;14486.0;5060.0;24624.0;1330.0;1454.0;171.0;494.0;194.0;3429.0;989.0;2504.0;1074.0;6092.0;3560.0;1067…
375682;6.2613666666666665;0.0;0.0;15527.0;2737.0;27768.0;17576.0;1153.0;215.0;723.0;391.0;266.0;380.0;407.0;307.0;1475.0;1615.0;17936.0;6890.0;39432.0;1400.0;609.0;404.0;232.0;0.0;303.0;174.0;877.0;680.0;6033.0;2470.0;14335.0;6483.0;29128.0;1807.0;31280.0;2363.0;1376.0;412.0;1768.0;686.0;2716.0;1060.0;6236.0;3947.0;14547.0;4460.0;22432.0;1615.0;1214.0;177.0;443.0;160.0;3622.0;1058.0;2193.0;1005.0…
376063;6.267716666666667;0.0;0.0;13795.0;3170.0;25960.0;16848.0;1112.0;185.0;1040.0;341.0;198.0;323.0;517.0;279.0;1319.0;1417.0;16199.0;6317.0;35456.0;1838.0;525.0;342.0;0.0;0.0;257.0;170.0;924.0;550.0;5226.0;2302.0;12896.0;6319.0;24920.0;1518.0;21984.0;2168.0;875.0;0.0;1970.0;644.0;2788.0;807.0;6122.0;3712.0;13763.0;4174.0;21544.0;1210.0;824.0;169.0;291.0;0.0;3266.0;653.0;2027.0;1163.0;5481.0;29…
376445;6.2740833333333335;0.0;0.0;13319.0;3040.0;22840.0;18592.0;972.0;184.0;707.0;238.0;272.0;324.0;418.0;246.0;1443.0;1467.0;15550.0;6164.0;30760.0;1730.0;503.0;307.0;0.0;0.0;353.0;184.0;962.0;351.0;4902.0;1917.0;13786.0;5324.0;24552.0;1384.0;17464.0;2139.0;930.0;366.0;1819.0;798.0;2816.0;776.0;6197.0;3391.0;13774.0;3946.0;19624.0;874.0;1015.0;154.0;409.0;0.0;3846.0;696.0;2063.0;989.0;6445.0;30…
376827;6.28045;0.0;0.0;13115.0;2283.0;21248.0;17312.0;1258.0;215.0;707.0;404.0;407.0;284.0;476.0;316.0;1457.0;1622.0;15112.0;5535.0;28488.0;1539.0;547.0;285.0;184.0;0.0;209.0;0.0;995.0;300.0;5109.0;2004.0;13389.0;4854.0;22216.0;1217.0;16624.0;1801.0;807.0;226.0;1749.0;614.0;3054.0;1020.0;6335.0;3333.0;12542.0;3280.0;17432.0;1260.0;770.0;264.0;357.0;0.0;4054.0;823.0;1914.0;1106.0;6304.0;2957.0;924…
377209;6.286816666666667;0.0;0.0;11807.0;2510.0;19648.0;18240.0;952.0;258.0;847.0;385.0;352.0;408.0;436.0;188.0;1482.0;1086.0;15546.0;5664.0;27560.0;1126.0;417.0;297.0;150.0;0.0;182.0;252.0;811.0;601.0;4515.0;2240.0;12347.0;4653.0;20048.0;1388.0;15008.0;1503.0;902.0;319.0;1923.0;577.0;2389.0;973.0;6617.0;3017.0;12808.0;3679.0;15579.0;1381.0;938.0;0.0;387.0;0.0;3813.0;913.0;2008.0;881.0;5506.0;288…
377590;6.293166666666667;0.0;0.0;10678.0;2298.0;18600.0;18480.0;1115.0;341.0;747.0;301.0;239.0;399.0;431.0;375.0;1314.0;1071.0;15000.0;4694.0;24992.0;1470.0;545.0;225.0;170.0;0.0;262.0;0.0;821.0;675.0;4877.0;2186.0;11269.0;4900.0;19088.0;1122.0;13668.0;1475.0;772.0;184.0;1884.0;682.0;2526.0;885.0;5719.0;3373.0;12547.0;3062.0;15138.0;1101.0;788.0;269.0;383.0;199.0;3074.0;730.0;2249.0;1005.0;5322.0…
377972;6.299533333333334;0.0;0.0;11626.0;2086.0;18512.0;18456.0;1150.0;0.0;719.0;348.0;356.0;412.0;354.0;289.0;1318.0;1140.0;14804.0;4698.0;23536.0;1582.0;498.0;316.0;0.0;0.0;251.0;0.0;902.0;259.0;4579.0;1854.0;11050.0;4699.0;16768.0;1218.0;12607.0;1128.0;620.0;167.0;1598.0;694.0;2457.0;799.0;6354.0;2921.0;12560.0;3391.0;14270.0;1161.0;863.0;234.0;278.0;0.0;3371.0;937.0;2294.0;929.0;5249.0;2830.0…
378354;6.3059;0.0;0.0;10566.0;2428.0;18192.0;18328.0;896.0;234.0;969.0;362.0;326.0;357.0;512.0;315.0;1463.0;1227.0;13903.0;4145.0;23808.0;1127.0;478.0;310.0;157.0;0.0;316.0;213.0;1201.0;443.0;4898.0;1808.0;11613.0;5119.0;16992.0;1200.0;11430.0;1298.0;634.0;209.0;2105.0;667.0;2758.0;708.0;5626.0;3202.0;12519.0;2999.0;15228.0;1032.0;976.0;0.0;378.0;0.0;2938.0;888.0;1932.0;1078.0;5458.0;2854.0;8945.…
378735;6.31225;0.0;0.0;10717.0;2233.0;17400.0;17936.0;1091.0;245.0;717.0;423.0;266.0;490.0;419.0;294.0;1220.0;979.0;13689.0;4460.0;23488.0;1268.0;351.0;181.0;244.0;0.0;243.0;0.0;679.0;414.0;4626.0;1949.0;10456.0;4207.0;16800.0;1456.0;9824.0;1126.0;679.0;160.0;1571.0;620.0;2607.0;918.0;5742.0;2666.0;12367.0;3041.0;13825.0;906.0;614.0;0.0;355.0;0.0;3029.0;982.0;1935.0;984.0;5593.0;3507.0;8385.0;235…
379117;6.318616666666666;0.0;0.0;10527.0;1983.0;17488.0;17648.0;1028.0;208.0;612.0;392.0;325.0;414.0;513.0;332.0;1344.0;1200.0;13116.0;4304.0;22504.0;1306.0;571.0;205.0;196.0;0.0;364.0;155.0;891.0;463.0;4349.0;1545.0;11541.0;3932.0;16624.0;1112.0;10042.0;837.0;660.0;179.0;1321.0;571.0;2850.0;798.0;6175.0;2656.0;11577.0;2811.0;13495.0;806.0;1016.0;174.0;280.0;0.0;3575.0;883.0;1776.0;1012.0;5055.0;…
379499;6.324983333333333;0.0;0.0;10469.0;1909.0;16504.0;19064.0;1001.0;266.0;741.0;388.0;232.0;291.0;547.0;231.0;1365.0;1216.0;12964.0;4306.0;20984.0;1205.0;389.0;259.0;0.0;154.0;193.0;0.0;956.0;501.0;4302.0;1722.0;10223.0;4010.0;15294.0;946.0;9459.0;854.0;491.0;0.0;1659.0;631.0;2478.0;975.0;5646.0;2913.0;10949.0;2985.0;13781.0;795.0;623.0;161.0;227.0;0.0;2967.0;553.0;2349.0;1097.0;5292.0;3108.0;…
379881;6.33135;0.0;0.0;10165.0;1785.0;15638.0;18168.0;1053.0;187.0;752.0;268.0;197.0;275.0;579.0;0.0;1172.0;1140.0;12667.0;4753.0;20384.0;1207.0;367.0;379.0;154.0;0.0;175.0;163.0;728.0;501.0;4932.0;1697.0;10862.0;3927.0;13621.0;973.0;8554.0;855.0;467.0;215.0;1572.0;564.0;2486.0;904.0;5445.0;3032.0;11737.0;3279.0;13020.0;840.0;652.0;258.0;433.0;0.0;3385.0;711.0;2399.0;1109.0;4927.0;2824.0;7824.0;1…
380262;6.3377;0.0;0.0;9869.0;1984.0;16128.0;19320.0;1220.0;268.0;914.0;385.0;337.0;338.0;465.0;225.0;1120.0;989.0;12435.0;4180.0;19888.0;936.0;442.0;335.0;157.0;0.0;222.0;156.0;1022.0;275.0;4726.0;1505.0;10373.0;3725.0;13912.0;946.0;8992.0;710.0;552.0;0.0;1795.0;447.0;2326.0;850.0;6013.0;3047.0;11666.0;2450.0;11815.0;1006.0;826.0;0.0;271.0;0.0;3296.0;845.0;2169.0;812.0;5188.0;2841.0;7883.0;1618.0…
380644;6.3440666666666665;0.0;0.0;9444.0;1856.0;14448.0;17456.0;1080.0;0.0;600.0;458.0;334.0;352.0;340.0;209.0;1207.0;1164.0;12422.0;4362.0;19200.0;1057.0;432.0;302.0;0.0;0.0;262.0;0.0;896.0;408.0;4914.0;1592.0;10356.0;3968.0;15122.0;698.0;7969.0;976.0;444.0;242.0;1539.0;632.0;2578.0;866.0;5342.0;2675.0;10826.0;2764.0;12300.0;769.0;845.0;208.0;355.0;0.0;3198.0;852.0;1911.0;1078.0;5786.0;2661.0;72…
381026;6.350433333333333;0.0;0.0;9910.0;1892.0;14611.0;18576.0;1149.0;228.0;848.0;271.0;369.0;320.0;363.0;253.0;1318.0;1190.0;12303.0;3740.0;19688.0;881.0;358.0;467.0;0.0;0.0;172.0;184.0;845.0;447.0;4138.0;1665.0;11425.0;3427.0;13475.0;1154.0;7760.0;670.0;590.0;212.0;1775.0;776.0;2159.0;1118.0;5441.0;2732.0;11963.0;2819.0;11253.0;784.0;900.0;208.0;438.0;204.0;2732.0;785.0;1982.0;1036.0;5279.0;320…
381407;6.3567833333333335;0.0;0.0;9807.0;1938.0;14256.0;18112.0;937.0;288.0;869.0;343.0;323.0;401.0;401.0;260.0;1463.0;949.0;12688.0;3806.0;18136.0;1005.0;382.0;416.0;150.0;0.0;219.0;205.0;851.0;449.0;5025.0;1385.0;10453.0;3508.0;13186.0;1030.0;6674.0;818.0;390.0;0.0;1640.0;469.0;2082.0;692.0;5671.0;2577.0;11730.0;2205.0;10334.0;839.0;1019.0;294.0;258.0;255.0;2884.0;793.0;1889.0;1108.0;5209.0;264…
381789;6.36315;0.0;0.0;8254.0;1777.0;14191.0;19616.0;1231.0;212.0;836.0;336.0;332.0;410.0;392.0;321.0;1316.0;1065.0;11394.0;3584.0;17592.0;1210.0;361.0;368.0;0.0;0.0;272.0;171.0;783.0;265.0;4590.0;1403.0;9770.0;3515.0;13137.0;911.0;7060.0;662.0;537.0;178.0;1818.0;621.0;2299.0;690.0;5613.0;2308.0;11352.0;2729.0;10759.0;896.0;1211.0;152.0;354.0;0.0;3277.0;840.0;1724.0;959.0;6162.0;3144.0;6820.0;183…
382171;6.369516666666667;0.0;0.0;8978.0;2047.0;14089.0;19328.0;1039.0;292.0;729.0;356.0;293.0;308.0;383.0;235.0;1253.0;802.0;13044.0;3637.0;17592.0;1084.0;414.0;255.0;183.0;0.0;283.0;158.0;891.0;220.0;4505.0;1097.0;9977.0;3227.0;12278.0;956.0;6279.0;803.0;472.0;0.0;1676.0;606.0;1970.0;1099.0;4970.0;2581.0;11650.0;2885.0;10911.0;769.0;679.0;156.0;257.0;0.0;2985.0;771.0;2128.0;808.0;5470.0;2655.0;7…
382553;6.375883333333333;0.0;0.0;9322.0;1793.0;12810.0;19152.0;1102.0;259.0;737.0;368.0;342.0;308.0;343.0;220.0;1151.0;1088.0;10985.0;3354.0;16290.0;796.0;648.0;352.0;0.0;0.0;185.0;196.0;831.0;372.0;4614.0;1364.0;9688.0;3647.0;11881.0;801.0;6034.0;686.0;410.0;0.0;1539.0;706.0;2486.0;846.0;5706.0;2524.0;11571.0;2888.0;10152.0;679.0;709.0;254.0;296.0;160.0;2760.0;816.0;1902.0;892.0;5701.0;2826.0;76…
382934;6.382233333333334;0.0;0.0;9303.0;1960.0;13676.0;18920.0;958.0;200.0;688.0;373.0;252.0;221.0;312.0;181.0;1251.0;1103.0;11308.0;3457.0;15768.0;971.0;388.0;427.0;185.0;0.0;254.0;0.0;860.0;461.0;4563.0;1432.0;9238.0;3465.0;11179.0;755.0;6192.0;637.0;560.0;305.0;1746.0;645.0;2235.0;698.0;5002.0;2359.0;11173.0;2596.0;9701.0;849.0;908.0;299.0;366.0;0.0;2817.0;701.0;1940.0;1273.0;5290.0;2663.0;816…
383316;6.3886;0.0;0.0;9365.0;1731.0;13108.0;19336.0;1033.0;236.0;866.0;523.0;348.0;555.0;436.0;383.0;1260.0;858.0;11149.0;3603.0;16370.0;809.0;386.0;348.0;164.0;0.0;185.0;177.0;1006.0;376.0;4636.0;1550.0;9194.0;3417.0;10795.0;926.0;6340.0;572.0;525.0;219.0;1737.0;541.0;2635.0;1024.0;5114.0;2667.0;10967.0;2541.0;9308.0;696.0;714.0;175.0;430.0;0.0;3492.0;863.0;1659.0;979.0;5541.0;2981.0;7586.0;1712…
383698;6.394966666666667;0.0;0.0;9103.0;1606.0;13829.0;18200.0;873.0;202.0;645.0;375.0;388.0;277.0;322.0;184.0;1321.0;1058.0;12832.0;3571.0;16078.0;832.0;448.0;285.0;226.0;0.0;209.0;247.0;1112.0;389.0;4644.0;1368.0;10617.0;3389.0;10495.0;846.0;5866.0;582.0;511.0;0.0;1834.0;548.0;2483.0;629.0;5506.0;2313.0;11101.0;2736.0;9817.0;532.0;823.0;222.0;260.0;0.0;3260.0;940.0;1935.0;1083.0;5660.0;2886.0;7…
384080;6.4013333333333335;0.0;0.0;8981.0;1770.0;14669.0;18880.0;1159.0;215.0;868.0;409.0;224.0;379.0;527.0;198.0;1308.0;907.0;11946.0;3298.0;15991.0;970.0;315.0;338.0;176.0;0.0;263.0;0.0;889.0;478.0;4624.0;1752.0;11327.0;3730.0;11602.0;704.0;5170.0;648.0;470.0;329.0;1595.0;683.0;2178.0;677.0;5260.0;2839.0;11503.0;2742.0;9989.0;905.0;722.0;164.0;367.0;0.0;3968.0;841.0;2127.0;1058.0;5256.0;2718.0;7…
384461;6.407683333333333;0.0;0.0;9759.0;1652.0;16416.0;19640.0;1125.0;255.0;1041.0;317.0;360.0;450.0;367.0;257.0;1550.0;1037.0;12409.0;3812.0;18352.0;889.0;312.0;237.0;0.0;0.0;171.0;0.0;787.0;451.0;4510.0;1650.0;10535.0;4020.0;12293.0;798.0;4975.0;506.0;391.0;276.0;1841.0;782.0;2902.0;881.0;6120.0;3107.0;11875.0;2701.0;10712.0;788.0;707.0;0.0;339.0;0.0;3318.0;792.0;1960.0;1133.0;5559.0;2468.0;788…
384843;6.41405;0.0;0.0;9436.0;2666.0;18840.0;19240.0;1326.0;207.0;868.0;391.0;267.0;416.0;337.0;274.0;1267.0;1071.0;13650.0;4876.0;23600.0;1397.0;383.0;275.0;0.0;0.0;268.0;207.0;821.0;521.0;4863.0;1672.0;10558.0;4243.0;16081.0;1068.0;4717.0;628.0;438.0;156.0;1691.0;869.0;2403.0;904.0;5874.0;2918.0;11332.0;2806.0;13681.0;941.0;591.0;0.0;425.0;0.0;3054.0;686.0;1924.0;878.0;5794.0;3219.0;8905.0;1896…
385225;6.420416666666667;0.0;0.0;11786.0;3030.0;23024.0;19936.0;1096.0;298.0;921.0;377.0;341.0;413.0;498.0;0.0;1442.0;1348.0;15604.0;5710.0;29160.0;1523.0;268.0;360.0;0.0;0.0;211.0;0.0;1125.0;425.0;4957.0;1877.0;12119.0;4882.0;19792.0;1174.0;4337.0;645.0;416.0;262.0;1310.0;805.0;2172.0;966.0;6168.0;3148.0;12829.0;3391.0;16504.0;1190.0;588.0;0.0;267.0;0.0;3206.0;624.0;2018.0;1133.0;5369.0;3572.0;9…
385606;6.4267666666666665;0.0;0.0;11629.0;2738.0;22616.0;19408.0;1154.0;240.0;695.0;325.0;401.0;264.0;459.0;198.0;1242.0;1298.0;15435.0;6278.0;28976.0;1231.0;290.0;327.0;177.0;0.0;299.0;164.0;735.0;481.0;4969.0;1872.0;12824.0;4933.0;20904.0;1098.0;4882.0;772.0;518.0;384.0;1771.0;712.0;3031.0;790.0;6248.0;3339.0;12223.0;3034.0;17232.0;1006.0;764.0;0.0;509.0;0.0;3444.0;689.0;1995.0;1118.0;6125.0;32…
385988;6.433133333333333;0.0;0.0;10884.0;2462.0;19464.0;19816.0;1287.0;238.0;775.0;438.0;413.0;443.0;509.0;192.0;1282.0;927.0;14250.0;5667.0;23696.0;1384.0;400.0;265.0;0.0;0.0;240.0;0.0;485.0;348.0;4887.0;1789.0;11554.0;4404.0;16608.0;1353.0;4786.0;612.0;445.0;235.0;1757.0;851.0;2883.0;947.0;6031.0;2914.0;12764.0;2753.0;14235.0;958.0;906.0;198.0;515.0;0.0;3369.0;766.0;2105.0;1050.0;5604.0;2984.0;…
386370;6.4395;0.0;0.0;10020.0;2299.0;16784.0;18944.0;1228.0;232.0;948.0;353.0;374.0;320.0;468.0;228.0;1148.0;1033.0;12875.0;4554.0;20328.0;879.0;466.0;358.0;0.0;0.0;184.0;0.0;1013.0;415.0;4688.0;1596.0;10274.0;4149.0;13849.0;873.0;4548.0;707.0;332.0;214.0;1730.0;779.0;2455.0;1069.0;5952.0;2902.0;11419.0;2145.0;12392.0;866.0;886.0;238.0;530.0;205.0;2950.0;854.0;2124.0;1064.0;5147.0;2990.0;7811.0;1…
386752;6.445866666666666;0.0;0.0;9270.0;1972.0;15505.0;19248.0;983.0;248.0;954.0;549.0;368.0;351.0;456.0;190.0;1196.0;1222.0;11261.0;4347.0;17792.0;1232.0;244.0;281.0;0.0;0.0;261.0;0.0;785.0;378.0;4892.0;1488.0;10114.0;3445.0;13290.0;854.0;4406.0;450.0;287.0;282.0;1486.0;573.0;2788.0;1125.0;5959.0;2869.0;11059.0;2545.0;11581.0;829.0;1382.0;154.0;322.0;0.0;3290.0;724.0;2176.0;1028.0;5334.0;2657.0;…
387133;6.452216666666667;0.0;0.0;9078.0;1952.0;14684.0;19672.0;1139.0;289.0;1115.0;346.0;382.0;339.0;351.0;159.0;1134.0;1181.0;12231.0;4726.0;18392.0;1012.0;292.0;343.0;0.0;0.0;167.0;159.0;1050.0;433.0;4110.0;1650.0;9928.0;3526.0;12871.0;975.0;4119.0;545.0;320.0;0.0;1249.0;627.0;2597.0;670.0;5974.0;3043.0;11114.0;2307.0;10666.0;638.0;2131.0;233.0;323.0;0.0;3244.0;687.0;1796.0;1031.0;5790.0;2321.0…
387515;6.458583333333333;0.0;0.0;9968.0;1972.0;14712.0;19224.0;1465.0;295.0;698.0;396.0;253.0;340.0;432.0;459.0;1324.0;937.0;12626.0;4871.0;17960.0;853.0;455.0;437.0;230.0;0.0;0.0;0.0;802.0;381.0;4646.0;1579.0;10140.0;4111.0;11811.0;938.0;4214.0;575.0;398.0;0.0;1472.0;799.0;2793.0;813.0;5983.0;2768.0;10254.0;2423.0;11406.0;1008.0;1680.0;176.0;426.0;208.0;3277.0;970.0;1991.0;757.0;6009.0;2682.0;76…
387897;6.46495;0.0;0.0;8807.0;1704.0;14911.0;20856.0;1021.0;232.0;669.0;464.0;270.0;240.0;320.0;193.0;1539.0;1107.0;12632.0;4852.0;18456.0;1160.0;428.0;315.0;155.0;0.0;245.0;174.0;857.0;464.0;4557.0;1514.0;10021.0;3721.0;12070.0;880.0;3969.0;544.0;446.0;225.0;1623.0;666.0;2204.0;882.0;5885.0;2863.0;11179.0;2417.0;10443.0;877.0;1139.0;185.0;286.0;164.0;3385.0;772.0;1669.0;991.0;5396.0;2603.0;6844.…
388278;6.4713;0.0;0.0;9479.0;1446.0;15693.0;19776.0;1001.0;292.0;662.0;539.0;340.0;339.0;503.0;158.0;999.0;848.0;12052.0;4280.0;17912.0;1099.0;347.0;265.0;0.0;0.0;176.0;0.0;746.0;395.0;4450.0;1616.0;9754.0;4064.0;12674.0;876.0;3815.0;370.0;435.0;466.0;2034.0;951.0;2621.0;772.0;5375.0;2678.0;10586.0;2762.0;10510.0;1008.0;802.0;152.0;308.0;0.0;3714.0;1070.0;2080.0;916.0;5440.0;2453.0;6642.0;1545.0;…
388660;6.477666666666667;0.0;0.0;8986.0;1680.0;13899.0;19856.0;1084.0;228.0;884.0;411.0;290.0;394.0;444.0;262.0;979.0;974.0;11630.0;3802.0;16616.0;1106.0;353.0;393.0;0.0;0.0;176.0;0.0;822.0;338.0;4436.0;1455.0;9353.0;3601.0;10879.0;653.0;3837.0;439.0;400.0;221.0;2237.0;573.0;2695.0;725.0;4976.0;2469.0;10862.0;2378.0;10199.0;713.0;647.0;182.0;457.0;0.0;4982.0;795.0;2100.0;1022.0;5248.0;2757.0;6556…
389042;6.4840333333333335;0.0;0.0;9463.0;1991.0;13242.0;19736.0;1057.0;346.0;735.0;516.0;179.0;315.0;510.0;197.0;1103.0;1155.0;10850.0;3895.0;15550.0;995.0;403.0;430.0;204.0;0.0;348.0;337.0;957.0;316.0;4070.0;1343.0;9126.0;3746.0;10617.0;653.0;4016.0;553.0;375.0;278.0;2353.0;995.0;2543.0;1025.0;5022.0;2302.0;10713.0;2258.0;9134.0;680.0;960.0;172.0;387.0;0.0;9381.0;1354.0;1848.0;823.0;5576.0;2783.…
389424;6.4904;0.0;0.0;8261.0;1744.0;12369.0;20848.0;1138.0;216.0;615.0;313.0;179.0;524.0;706.0;150.0;1196.0;848.0;11096.0;3762.0;14951.0;1089.0;292.0;465.0;182.0;0.0;323.0;153.0;1569.0;408.0;4301.0;1498.0;8973.0;3504.0;8956.0;851.0;3706.0;381.0;620.0;310.0;2244.0;1211.0;2290.0;911.0;5349.0;2537.0;10052.0;2129.0;9297.0;775.0;867.0;322.0;703.0;168.0;15821.0;1653.0;2013.0;728.0;5747.0;2448.0;6284.0;…
389805;6.49675;0.0;0.0;8142.0;1665.0;12103.0;19360.0;1546.0;203.0;858.0;394.0;246.0;323.0;849.0;339.0;1085.0;845.0;11385.0;3257.0;15373.0;843.0;451.0;348.0;172.0;0.0;439.0;199.0;2051.0;468.0;4503.0;1562.0;9098.0;3462.0;10016.0;712.0;4261.0;490.0;490.0;435.0;2657.0;1229.0;2303.0;758.0;5532.0;2222.0;9550.0;2498.0;9502.0;829.0;848.0;199.0;1164.0;271.0;25088.0;2688.0;1780.0;1107.0;5626.0;2424.0;7532.…
390187;6.503116666666667;0.0;0.0;7972.0;1621.0;12326.0;20192.0;1683.0;200.0;617.0;337.0;269.0;358.0;938.0;273.0;1181.0;1023.0;10921.0;3537.0;16416.0;817.0;407.0;233.0;214.0;0.0;366.0;182.0;1799.0;538.0;4411.0;1645.0;9763.0;3734.0;10433.0;663.0;4295.0;471.0;410.0;477.0;2587.0;1032.0;2251.0;554.0;5794.0;2495.0;9850.0;2619.0;8394.0;675.0;807.0;339.0;1005.0;0.0;25584.0;2579.0;1921.0;848.0;5632.0;2954…
390569;6.509483333333334;0.0;0.0;8316.0;1754.0;12226.0;19872.0;1475.0;271.0;727.0;418.0;266.0;383.0;735.0;251.0;1215.0;788.0;11299.0;3741.0;15178.0;1062.0;485.0;326.0;172.0;0.0;281.0;371.0;1834.0;393.0;4652.0;1829.0;10113.0;2980.0;9413.0;399.0;3862.0;723.0;355.0;337.0;2258.0;991.0;2841.0;855.0;5321.0;3073.0;11075.0;2304.0;7986.0;482.0;958.0;169.0;1039.0;274.0;18008.0;1889.0;1906.0;755.0;5808.0;25…
390950;6.515833333333333;0.0;0.0;8526.0;1577.0;12046.0;20464.0;1004.0;320.0;821.0;345.0;375.0;366.0;573.0;246.0;1081.0;1123.0;11767.0;4160.0;14570.0;747.0;236.0;381.0;212.0;0.0;462.0;0.0;1259.0;326.0;4942.0;2003.0;9730.0;3754.0;8465.0;527.0;4429.0;697.0;520.0;413.0;1916.0;745.0;2175.0;1064.0;5154.0;3049.0;9820.0;2566.0;8486.0;449.0;724.0;405.0;799.0;0.0;9375.0;1263.0;2171.0;988.0;5341.0;2667.0;73…
391332;6.5222;0.0;0.0;8292.0;1519.0;11839.0;19176.0;943.0;193.0;750.0;384.0;223.0;531.0;503.0;230.0;1071.0;797.0;11169.0;4468.0;13832.0;802.0;338.0;209.0;0.0;0.0;216.0;0.0;836.0;397.0;4357.0;2654.0;9041.0;3693.0;8909.0;610.0;3697.0;476.0;600.0;421.0;1930.0;949.0;2805.0;759.0;4967.0;2903.0;10612.0;2214.0;8877.0;469.0;550.0;249.0;573.0;237.0;5994.0;984.0;1707.0;1014.0;4873.0;2735.0;7664.0;1665.0;19…
391714;6.528566666666666;0.0;0.0;7846.0;1830.0;11226.0;19216.0;801.0;307.0;738.0;450.0;387.0;398.0;534.0;171.0;1072.0;847.0;11435.0;4196.0;13709.0;726.0;445.0;245.0;0.0;0.0;170.0;0.0;848.0;563.0;4132.0;1926.0;9333.0;3166.0;8923.0;792.0;3462.0;440.0;452.0;394.0;1906.0;625.0;2361.0;897.0;5358.0;2662.0;10162.0;2092.0;7774.0;516.0;668.0;281.0;623.0;0.0;3861.0;961.0;2042.0;874.0;5459.0;2268.0;6587.0;1…
392096;6.534933333333333;0.0;0.0;8190.0;1685.0;10748.0;19528.0;877.0;299.0;763.0;292.0;250.0;303.0;445.0;175.0;1042.0;1098.0;10516.0;3295.0;13516.0;640.0;225.0;0.0;0.0;0.0;351.0;197.0;872.0;451.0;4611.0;1661.0;9283.0;3514.0;9230.0;703.0;3548.0;350.0;493.0;296.0;2097.0;571.0;2361.0;943.0;5738.0;2736.0;10261.0;2286.0;7173.0;494.0;731.0;0.0;366.0;0.0;3538.0;604.0;1986.0;718.0;5253.0;2501.0;6888.0;17…
392477;6.541283333333333;0.0;0.0;9037.0;1655.0;14906.0;20488.0;1018.0;207.0;778.0;324.0;204.0;425.0;327.0;290.0;1365.0;1117.0;11829.0;4648.0;18064.0;943.0;388.0;183.0;0.0;0.0;155.0;0.0;708.0;330.0;4233.0;1608.0;9932.0;3340.0;12069.0;1112.0;3171.0;457.0;327.0;320.0;1718.0;934.0;2248.0;736.0;5463.0;3381.0;11974.0;2392.0;10628.0;887.0;615.0;154.0;426.0;168.0;3236.0;803.0;1675.0;1005.0;4732.0;2162.0;…
392859;6.54765;0.0;0.0;19040.0;4067.0;37448.0;20872.0;1085.0;220.0;855.0;512.0;419.0;414.0;644.0;150.0;1484.0;1510.0;22616.0;8719.0;57168.0;2727.0;317.0;0.0;0.0;0.0;180.0;196.0;775.0;413.0;5577.0;2708.0;16472.0;8195.0;39592.0;2940.0;3353.0;333.0;228.0;324.0;1789.0;845.0;2607.0;809.0;5528.0;5724.0;17368.0;5269.0;31544.0;2203.0;579.0;197.0;399.0;180.0;3053.0;588.0;1657.0;979.0;6664.0;3507.0;11549.0…
393241;6.554016666666667;0.0;0.0;52416.0;13770.0;133312.0;24552.0;834.0;201.0;780.0;348.0;327.0;493.0;701.0;322.0;3041.0;4740.0;61664.0;31088.0;212032.0;10106.0;512.0;297.0;0.0;0.0;367.0;0.0;1286.0;734.0;9993.0;6798.0;42704.0;25952.0;156160.0;8794.0;3479.0;395.0;284.0;207.0;2491.0;815.0;2869.0;1270.0;7509.0;11351.0;36680.0;16375.0;112064.0;7947.0;783.0;262.0;502.0;176.0;4126.0;600.0;1786.0;1017.0…
393622;6.560366666666667;0.0;4719.0;150848.0;37904.0;386240.0;31400.0;1058.0;0.0;827.0;399.0;258.0;520.0;1107.0;565.0;7683.0;15066.0;161344.0;85992.0;640768.0;30048.0;805.0;251.0;0.0;0.0;250.0;0.0;2007.0;1620.0;23456.0;18096.0;108416.0;75336.0;465472.0;27712.0;3791.0;458.0;305.0;563.0;2515.0;1010.0;4947.0;1508.0;14435.0;25272.0;88904.0;47392.0;339904.0;23136.0;1174.0;327.0;463.0;0.0;3567.0;669.0;…
394004;6.5667333333333335;0.0;0.0;319808.0;81456.0;831872.0;46168.0;1264.0;0.0;563.0;342.0;364.0;815.0;1454.0;1006.0;15054.0;31200.0;341696.0;183872.0;1386496.0;63984.0;1367.0;0.0;201.0;0.0;348.0;158.0;3905.0;3763.0;46136.0;39120.0;230464.0;166848.0;1054208.0;57072.0;4245.0;475.0;428.0;223.0;4220.0;1069.0;7503.0;2401.0;25288.0;50336.0;191040.0;107312.0;784128.0;54056.0;2269.0;387.0;405.0;0.0;4140…
394386;6.5731;0.0;11558.0;485504.0;125720.0;1248256.0;55832.0;1270.0;165.0;589.0;277.0;394.0;1241.0;2269.0;1346.0;24488.0;48024.0;519040.0;278848.0;2101760.0;93776.0;1865.0;228.0;191.0;156.0;714.0;0.0;5217.0;4312.0;65712.0;60776.0;352064.0;249984.0;1637376.0;88560.0;5046.0;475.0;359.0;259.0;5330.0;1359.0;11136.0;3130.0;36704.0;76968.0;291904.0;164096.0;1235456.0;82784.0;3027.0;0.0;424.0;0.0;5014.…
394768;6.579466666666667;0.0;10614.0;392768.0;101384.0;1027648.0;48968.0;1295.0;205.0;652.0;461.0;316.0;989.0;1813.0;1336.0;20640.0;38568.0;431360.0;228288.0;1731072.0;74880.0;1797.0;371.0;0.0;159.0;558.0;298.0;4166.0;4221.0;57384.0;50912.0;299712.0;208256.0;1346048.0;73912.0;4388.0;498.0;326.0;420.0;4799.0;1139.0;9212.0;2601.0;30440.0;64656.0;247104.0;139456.0;1022336.0;67456.0;2645.0;0.0;403.0;…
395149;6.585816666666667;0.0;5976.0;216256.0;55392.0;547904.0;35232.0;915.0;0.0;864.0;319.0;219.0;776.0;1438.0;781.0;11576.0;20816.0;235712.0;126536.0;923008.0;39776.0;1108.0;261.0;0.0;0.0;422.0;286.0;2682.0;2516.0;33232.0;27048.0;160896.0;114176.0;705984.0;38480.0;3611.0;229.0;400.0;223.0;3117.0;891.0;6425.0;1821.0;18776.0;35624.0;134848.0;74152.0;543424.0;34488.0;1770.0;211.0;284.0;172.0;4123.0…
395531;6.592183333333334;0.0;0.0;130872.0;34320.0;325696.0;28688.0;941.0;177.0;555.0;364.0;322.0;676.0;1117.0;542.0;7062.0;12806.0;141504.0;75144.0;546624.0;23848.0;581.0;0.0;0.0;0.0;380.0;0.0;1830.0;1260.0;21120.0;16728.0;96464.0;68416.0;419584.0;22464.0;3342.0;406.0;459.0;305.0;2689.0;814.0;4231.0;1524.0;12474.0;21976.0;83144.0;40864.0;316864.0;20680.0;1276.0;217.0;368.0;0.0;3247.0;763.0;2243.0…
395913;6.59855;0.0;0.0;90376.0;22464.0;229952.0;25136.0;910.0;182.0;685.0;331.0;332.0;528.0;637.0;478.0;5150.0;9526.0;96520.0;50928.0;372672.0;15546.0;481.0;195.0;198.0;166.0;223.0;0.0;1695.0;1051.0;16848.0;12063.0;67768.0;46544.0;283072.0;15825.0;3038.0;414.0;387.0;210.0;2113.0;719.0;3793.0;951.0;10821.0;14862.0;57184.0;29216.0;211328.0;13577.0;1128.0;163.0;385.0;0.0;3171.0;662.0;1744.0;869.0;79…
396294;6.6049;0.0;2689.0;69000.0;17512.0;166080.0;24144.0;931.0;0.0;818.0;347.0;388.0;375.0;634.0;514.0;3642.0;7604.0;78672.0;38848.0;276288.0;12175.0;547.0;165.0;162.0;0.0;292.0;0.0;1335.0;887.0;12264.0;8950.0;52760.0;36120.0;211392.0;12173.0;2996.0;348.0;370.0;312.0;1878.0;627.0;3336.0;971.0;9349.0;11693.0;45520.0;22936.0;155264.0;10494.0;932.0;0.0;402.0;0.0;3278.0;772.0;1659.0;1089.0;6806.0;73…
396676;6.611266666666666;0.0;0.0;54728.0;14179.0;134720.0;22656.0;709.0;0.0;800.0;277.0;406.0;580.0;560.0;361.0;3301.0;5633.0;60528.0;30912.0;208512.0;9900.0;648.0;229.0;0.0;0.0;431.0;0.0;1318.0;889.0;10443.0;7259.0;41704.0;28768.0;157696.0;9524.0;2955.0;406.0;261.0;365.0;1783.0;718.0;2682.0;1059.0;8160.0;9197.0;38512.0;18616.0;117688.0;7820.0;1078.0;210.0;312.0;0.0;3062.0;741.0;1747.0;939.0;5801…
397058;6.617633333333333;0.0;0.0;43592.0;11056.0;104032.0;22200.0;732.0;195.0;680.0;494.0;239.0;544.0;556.0;305.0;2799.0;4442.0;49888.0;24976.0;172544.0;7877.0;327.0;363.0;153.0;0.0;282.0;0.0;1209.0;858.0;9300.0;5660.0;35216.0;22272.0;128200.0;7476.0;3120.0;425.0;270.0;180.0;1735.0;548.0;2826.0;1053.0;7544.0;7764.0;31320.0;15250.0;97856.0;6224.0;928.0;276.0;291.0;0.0;3169.0;703.0;1852.0;999.0;646…
397440;6.624;0.0;0.0;38792.0;9234.0;86712.0;20768.0;732.0;218.0;621.0;354.0;349.0;376.0;752.0;276.0;2370.0;3465.0;41856.0;21072.0;138944.0;6503.0;340.0;224.0;0.0;0.0;0.0;175.0;953.0;604.0;7456.0;5469.0;30248.0;18080.0;105832.0;6094.0;2568.0;303.0;389.0;200.0;1582.0;692.0;2785.0;1053.0;6761.0;6984.0;26176.0;11952.0;78872.0;5015.0;531.0;0.0;365.0;169.0;2609.0;663.0;1690.0;942.0;5811.0;5621.0;21712.…
397821;6.63035;0.0;0.0;33744.0;8299.0;76048.0;19800.0;864.0;256.0;744.0;447.0;337.0;284.0;542.0;301.0;2232.0;3365.0;36272.0;17984.0;119840.0;5648.0;433.0;353.0;0.0;0.0;223.0;0.0;1025.0;636.0;7510.0;4752.0;26080.0;16504.0;85960.0;5248.0;2864.0;274.0;232.0;223.0;2007.0;819.0;2680.0;946.0;6605.0;6761.0;23824.0;10291.0;65336.0;4539.0;923.0;0.0;363.0;0.0;3166.0;397.0;1603.0;888.0;6364.0;4627.0;19048.0…
398203;6.636716666666667;0.0;0.0;30328.0;6780.0;64536.0;21864.0;573.0;189.0;683.0;380.0;411.0;278.0;533.0;296.0;2098.0;3296.0;33808.0;16212.0;104704.0;5006.0;410.0;735.0;191.0;0.0;206.0;213.0;1205.0;624.0;6852.0;3643.0;23736.0;13853.0;75408.0;4805.0;2685.0;464.0;420.0;263.0;1939.0;840.0;2994.0;1063.0;6695.0;5594.0;21952.0;7728.0;56432.0;3901.0;690.0;180.0;584.0;0.0;3345.0;652.0;1967.0;882.0;5808.…
398585;6.643083333333333;0.0;0.0;31024.0;6193.0;56320.0;19600.0;868.0;249.0;673.0;344.0;257.0;468.0;958.0;451.0;2396.0;2825.0;31208.0;15651.0;100576.0;4649.0;422.0;1416.0;0.0;0.0;373.0;285.0;1509.0;806.0;6528.0;3598.0;22136.0;12574.0;63488.0;4337.0;2526.0;666.0;433.0;514.0;2975.0;860.0;3355.0;937.0;5870.0;5056.0;20696.0;7682.0;49760.0;3301.0;775.0;0.0;1092.0;439.0;5239.0;668.0;2074.0;1161.0;6772.…
398967;6.64945;0.0;0.0;30912.0;5895.0;52328.0;20008.0;797.0;211.0;829.0;346.0;333.0;558.0;1079.0;476.0;2627.0;2808.0;29672.0;14451.0;99552.0;4639.0;584.0;1592.0;0.0;153.0;688.0;351.0;2039.0;902.0;6512.0;3905.0;19472.0;11502.0;55864.0;3369.0;2924.0;691.0;273.0;587.0;4238.0;1251.0;3962.0;843.0;6659.0;5344.0;19344.0;7436.0;42448.0;2514.0;831.0;437.0;1622.0;425.0;7944.0;1386.0;1883.0;1143.0;6629.0;50…
399348;6.6558;0.0;0.0;30024.0;5319.0;46896.0;20144.0;898.0;225.0;669.0;296.0;246.0;490.0;1103.0;502.0;2427.0;2283.0;26848.0;12616.0;90504.0;4170.0;496.0;1344.0;0.0;216.0;812.0;315.0;2190.0;889.0;7011.0;3136.0;19336.0;10787.0;51840.0;3465.0;2743.0;827.0;473.0;595.0;3815.0;1635.0;3510.0;983.0;6016.0;4880.0;17008.0;6943.0;38848.0;2910.0;617.0;810.0;1705.0;512.0;9055.0;1423.0;2151.0;1153.0;6102.0;468…
399730;6.662166666666667;0.0;0.0;25608.0;4945.0;39712.0;20448.0;1036.0;190.0;1036.0;277.0;291.0;593.0;837.0;354.0;2496.0;2284.0;24864.0;10697.0;78048.0;3768.0;406.0;647.0;0.0;0.0;386.0;438.0;1638.0;823.0;6265.0;2659.0;17784.0;8908.0;45408.0;2874.0;2430.0;669.0;519.0;442.0;3555.0;1125.0;3380.0;1103.0;5972.0;5134.0;16400.0;5929.0;33640.0;2392.0;563.0;557.0;1375.0;459.0;6355.0;1280.0;2056.0;1103.0;6…
400112;6.668533333333333;0.0;0.0;19992.0;4280.0;36784.0;19608.0;665.0;206.0;663.0;344.0;290.0;549.0;936.0;364.0;1944.0;2022.0;21328.0;10086.0;62288.0;2918.0;361.0;296.0;0.0;0.0;458.0;222.0;1205.0;657.0;5306.0;2423.0;16728.0;8625.0;40312.0;2477.0;2559.0;596.0;426.0;308.0;2568.0;1021.0;2930.0;986.0;6428.0;4183.0;15652.0;5707.0;32368.0;1940.0;696.0;0.0;823.0;211.0;4560.0;807.0;1645.0;1228.0;5283.0;3…
400493;6.674883333333334;0.0;0.0;18616.0;3797.0;34448.0;20504.0;898.0;315.0;883.0;313.0;307.0;430.0;548.0;383.0;1772.0;2098.0;20576.0;8744.0;52800.0;2289.0;277.0;0.0;0.0;0.0;297.0;196.0;1168.0;708.0;5464.0;2506.0;14874.0;7954.0;36616.0;2028.0;2890.0;402.0;319.0;301.0;2060.0;658.0;2489.0;933.0;5525.0;3922.0;16003.0;5145.0;28136.0;2185.0;598.0;0.0;393.0;253.0;2960.0;814.0;1151.0;1093.0;5750.0;3297.…
400875;6.68125;0.0;0.0;16624.0;3628.0;30568.0;19632.0;736.0;204.0;672.0;330.0;293.0;508.0;589.0;264.0;1724.0;1803.0;19480.0;8267.0;48176.0;2378.0;365.0;289.0;0.0;153.0;248.0;318.0;964.0;448.0;5073.0;2469.0;14770.0;7070.0;35480.0;2011.0;2099.0;416.0;319.0;387.0;1905.0;762.0;2425.0;566.0;5245.0;3621.0;15405.0;4439.0;26496.0;1876.0;625.0;0.0;377.0;194.0;2936.0;712.0;1653.0;753.0;4881.0;3032.0;11396.…
401257;6.687616666666667;0.0;0.0;15293.0;3103.0;29024.0;19664.0;753.0;243.0;816.0;373.0;286.0;519.0;514.0;202.0;1451.0;1724.0;17696.0;7949.0;44744.0;2144.0;357.0;318.0;0.0;0.0;237.0;164.0;794.0;502.0;5029.0;2294.0;13284.0;6982.0;33456.0;1929.0;2307.0;455.0;433.0;309.0;1654.0;678.0;2139.0;835.0;5823.0;3754.0;15303.0;4954.0;25456.0;1605.0;673.0;0.0;399.0;0.0;3171.0;655.0;1881.0;858.0;5390.0;3316.0;…
401639;6.693983333333334;0.0;0.0;14107.0;3482.0;27504.0;20512.0;846.0;287.0;780.0;515.0;355.0;310.0;612.0;326.0;1530.0;1966.0;18848.0;7731.0;41728.0;2045.0;222.0;183.0;0.0;0.0;174.0;189.0;739.0;390.0;4878.0;2308.0;12982.0;6892.0;29400.0;1724.0;2356.0;559.0;436.0;265.0;1665.0;756.0;2516.0;822.0;5762.0;3706.0;14225.0;4050.0;23328.0;1471.0;729.0;0.0;349.0;0.0;2572.0;494.0;1675.0;840.0;5325.0;2725.0;…
402020;6.700333333333333;0.0;0.0;13858.0;3292.0;26608.0;19720.0;703.0;194.0;812.0;321.0;250.0;414.0;433.0;270.0;1296.0;1780.0;17528.0;7225.0;39888.0;1907.0;370.0;184.0;0.0;0.0;188.0;191.0;979.0;463.0;5407.0;2333.0;13360.0;6511.0;28528.0;2073.0;2251.0;490.0;417.0;227.0;1244.0;856.0;2237.0;670.0;5432.0;3807.0;13314.0;4267.0;22544.0;1873.0;597.0;233.0;179.0;0.0;3005.0;606.0;1500.0;833.0;5226.0;3405.…
402402;6.7067;0.0;0.0;14243.0;3295.0;25184.0;20312.0;755.0;0.0;650.0;485.0;255.0;369.0;545.0;219.0;1223.0;1861.0;16290.0;6811.0;38320.0;1913.0;349.0;0.0;0.0;0.0;181.0;178.0;724.0;539.0;4969.0;2034.0;11781.0;5313.0;27728.0;1451.0;2344.0;386.0;401.0;152.0;1725.0;692.0;2340.0;795.0;5367.0;3301.0;13998.0;3946.0;20416.0;1307.0;613.0;0.0;235.0;0.0;2771.0;588.0;1460.0;1086.0;5430.0;3045.0;9416.0;2393.0;…
402784;6.713066666666666;0.0;0.0;12330.0;3083.0;23664.0;19720.0;901.0;202.0;848.0;543.0;410.0;305.0;340.0;322.0;1297.0;1634.0;15173.0;6651.0;35408.0;1415.0;298.0;0.0;0.0;0.0;298.0;0.0;624.0;340.0;4370.0;1855.0;11776.0;5555.0;24480.0;1472.0;2334.0;379.0;322.0;259.0;1533.0;597.0;2117.0;706.0;4794.0;4004.0;11818.0;3547.0;20064.0;858.0;604.0;0.0;212.0;0.0;2877.0;527.0;1584.0;966.0;4648.0;3128.0;9800.…
403165;6.719416666666667;0.0;0.0;11278.0;2510.0;22040.0;18952.0;992.0;184.0;691.0;370.0;329.0;305.0;531.0;0.0;1476.0;1425.0;14735.0;5939.0;33456.0;1598.0;213.0;226.0;0.0;0.0;341.0;232.0;837.0;372.0;4423.0;2016.0;11439.0;5728.0;24760.0;1596.0;2310.0;311.0;0.0;253.0;1322.0;512.0;1951.0;934.0;5534.0;2982.0;11323.0;3322.0;18352.0;1116.0;503.0;0.0;341.0;0.0;2841.0;711.0;1452.0;894.0;4920.0;2845.0;9816…
403547;6.725783333333333;0.0;0.0;11467.0;2400.0;21264.0;19376.0;872.0;0.0;698.0;350.0;236.0;355.0;618.0;164.0;1091.0;1451.0;14247.0;5045.0;30768.0;1475.0;264.0;175.0;155.0;0.0;254.0;169.0;736.0;474.0;4829.0;1663.0;10528.0;5481.0;22104.0;1581.0;2552.0;394.0;325.0;155.0;1898.0;865.0;2206.0;516.0;4722.0;3017.0;11452.0;3296.0;16728.0;1054.0;628.0;0.0;465.0;0.0;3115.0;615.0;1623.0;1063.0;4726.0;2829.0…
403929;6.73215;0.0;0.0;11580.0;2359.0;20720.0;20032.0;795.0;248.0;898.0;367.0;274.0;382.0;599.0;245.0;1143.0;1096.0;14423.0;5338.0;28968.0;1323.0;443.0;155.0;0.0;0.0;254.0;179.0;697.0;439.0;4678.0;1659.0;10547.0;4586.0;21256.0;1211.0;2252.0;332.0;201.0;319.0;1580.0;765.0;2400.0;718.0;5353.0;3330.0;12161.0;3113.0;15865.0;1013.0;505.0;179.0;662.0;0.0;3768.0;729.0;1552.0;665.0;4607.0;2512.0;8484.0;2…
404311;6.7385166666666665;0.0;0.0;11049.0;2132.0;19160.0;20328.0;764.0;265.0;740.0;351.0;389.0;416.0;879.0;256.0;1275.0;1440.0;14333.0;5429.0;27768.0;1202.0;244.0;193.0;0.0;0.0;343.0;0.0;1039.0;597.0;4083.0;2004.0;10564.0;4912.0;20304.0;916.0;2314.0;284.0;259.0;342.0;1875.0;1061.0;2367.0;922.0;5467.0;3160.0;10801.0;3207.0;15488.0;1218.0;645.0;192.0;384.0;244.0;4756.0;751.0;1226.0;724.0;5003.0;269…
404692;6.744866666666667;0.0;0.0;11293.0;2495.0;18768.0;20264.0;576.0;166.0;715.0;377.0;285.0;342.0;686.0;270.0;1353.0;966.0;13546.0;5270.0;27064.0;1242.0;330.0;237.0;0.0;0.0;351.0;305.0;889.0;412.0;4140.0;1596.0;10930.0;4302.0;19328.0;1264.0;2452.0;291.0;435.0;531.0;1850.0;900.0;2508.0;598.0;4723.0;3002.0;10521.0;3215.0;15318.0;1137.0;560.0;195.0;461.0;0.0;5048.0;730.0;1513.0;1052.0;5089.0;3362.…
405074;6.751233333333333;0.0;0.0;11084.0;2308.0;18488.0;19360.0;769.0;171.0;728.0;305.0;223.0;289.0;610.0;360.0;1359.0;1207.0;13928.0;4933.0;25440.0;1279.0;0.0;168.0;0.0;0.0;376.0;0.0;1122.0;419.0;4821.0;1555.0;10551.0;5099.0;17560.0;1267.0;2074.0;379.0;214.0;391.0;2519.0;866.0;2306.0;636.0;4107.0;3197.0;11064.0;3264.0;14717.0;822.0;703.0;0.0;487.0;160.0;4213.0;852.0;1559.0;757.0;4719.0;3020.0;79…
405456;6.7576;0.0;0.0;11605.0;2182.0;18304.0;19584.0;849.0;316.0;646.0;415.0;186.0;512.0;556.0;311.0;1274.0;1192.0;14476.0;4845.0;27632.0;1580.0;238.0;186.0;0.0;0.0;350.0;0.0;1045.0;391.0;4169.0;1694.0;9600.0;4579.0;17152.0;1155.0;2214.0;229.0;501.0;250.0;2041.0;848.0;2632.0;817.0;5078.0;2596.0;10581.0;2923.0;14174.0;918.0;658.0;201.0;451.0;0.0;4012.0;724.0;1706.0;695.0;4188.0;2938.0;8539.0;1777.…
405837;6.76395;0.0;2050.0;11269.0;2247.0;17920.0;19528.0;793.0;211.0;694.0;282.0;308.0;393.0;357.0;233.0;1356.0;1245.0;13664.0;5151.0;30432.0;1631.0;267.0;202.0;0.0;0.0;437.0;150.0;837.0;615.0;3978.0;1490.0;9582.0;4653.0;16392.0;1146.0;2077.0;486.0;404.0;270.0;1963.0;869.0;2418.0;795.0;4708.0;2871.0;10077.0;3321.0;14060.0;963.0;570.0;185.0;600.0;0.0;3561.0;753.0;1908.0;861.0;5091.0;2985.0;7462.0;…
406219;6.770316666666667;0.0;0.0;12596.0;2299.0;17536.0;19160.0;1111.0;228.0;507.0;390.0;299.0;487.0;623.0;214.0;1262.0;1219.0;13616.0;5239.0;30912.0;1702.0;541.0;162.0;170.0;0.0;300.0;0.0;1062.0;400.0;3697.0;1559.0;9988.0;4654.0;16135.0;1343.0;2135.0;430.0;334.0;281.0;1763.0;881.0;2346.0;958.0;5014.0;2877.0;10518.0;3342.0;13989.0;668.0;592.0;0.0;784.0;266.0;4345.0;949.0;1414.0;866.0;4470.0;2964.…
406601;6.776683333333334;0.0;0.0;11364.0;2233.0;17000.0;19720.0;1767.0;0.0;520.0;339.0;332.0;283.0;459.0;313.0;1496.0;1077.0;13406.0;4522.0;27624.0;1301.0;430.0;0.0;157.0;0.0;250.0;0.0;827.0;521.0;4024.0;1542.0;9629.0;4265.0;15474.0;1210.0;3980.0;653.0;482.0;462.0;1869.0;741.0;2294.0;681.0;5020.0;2422.0;9903.0;2983.0;13243.0;1021.0;777.0;391.0;1005.0;268.0;2988.0;651.0;1686.0;876.0;4761.0;2924.0;…
406983;6.78305;0.0;0.0;10217.0;2325.0;15778.0;19712.0;1725.0;0.0;722.0;480.0;255.0;525.0;470.0;303.0;1396.0;1009.0;13232.0;4329.0;24992.0;1502.0;514.0;150.0;0.0;0.0;242.0;0.0;780.0;754.0;3748.0;1933.0;10213.0;4617.0;15514.0;948.0;17224.0;1679.0;951.0;583.0;1750.0;754.0;2258.0;716.0;5368.0;2780.0;11410.0;3275.0;12904.0;868.0;1128.0;483.0;1227.0;242.0;3061.0;662.0;1764.0;1050.0;4807.0;2504.0;8124.0…
407364;6.7894;0.0;0.0;10472.0;2240.0;17176.0;19608.0;1542.0;255.0;689.0;352.0;341.0;369.0;488.0;307.0;1060.0;1093.0;13163.0;5275.0;24768.0;1403.0;964.0;190.0;0.0;0.0;244.0;0.0;918.0;301.0;4097.0;1902.0;10184.0;4815.0;16616.0;1305.0;56168.0;5153.0;2302.0;610.0;1637.0;563.0;2433.0;789.0;5063.0;2913.0;10931.0;3227.0;12012.0;957.0;1233.0;253.0;1040.0;265.0;2235.0;704.0;1610.0;865.0;5334.0;3016.0;8903…
407746;6.795766666666666;0.0;0.0;10660.0;2240.0;18328.0;19320.0;1685.0;199.0;867.0;333.0;331.0;344.0;431.0;159.0;1406.0;1284.0;13947.0;5352.0;24568.0;1338.0;1359.0;275.0;189.0;0.0;271.0;167.0;770.0;534.0;4359.0;1723.0;10142.0;5976.0;17912.0;1319.0;93480.0;8628.0;3838.0;589.0;1580.0;676.0;1861.0;758.0;4760.0;3098.0;10713.0;3296.0;14251.0;865.0;1421.0;261.0;825.0;153.0;2996.0;507.0;1651.0;979.0;504…
408128;6.802133333333333;0.0;0.0;13787.0;3199.0;23696.0;19488.0;1308.0;235.0;713.0;290.0;276.0;558.0;756.0;193.0;1542.0;1492.0;17448.0;7173.0;35624.0;1649.0;1049.0;256.0;0.0;0.0;234.0;177.0;1118.0;431.0;4456.0;1814.0;12441.0;7756.0;25480.0;1946.0;72232.0;6121.0;2624.0;772.0;1574.0;662.0;1997.0;744.0;5220.0;3122.0;12919.0;4194.0;17912.0;1486.0;1634.0;407.0;716.0;205.0;2694.0;729.0;1794.0;933.0;473…
408509;6.808483333333333;0.0;0.0;19392.0;4977.0;40256.0;21776.0;1184.0;213.0;653.0;328.0;312.0;613.0;656.0;349.0;1703.0;1922.0;23008.0;12166.0;57456.0;2554.0;754.0;345.0;202.0;0.0;250.0;229.0;1031.0;534.0;5234.0;2680.0;16968.0;13248.0;39936.0;2871.0;34240.0;2738.0;1413.0;1484.0;1761.0;788.0;2037.0;897.0;6168.0;4137.0;17128.0;6293.0;27088.0;1906.0;786.0;312.0;507.0;0.0;2357.0;520.0;1682.0;1065.0;5…
408891;6.81485;0.0;0.0;24672.0;5576.0;49344.0;21848.0;826.0;0.0;774.0;479.0;237.0;777.0;663.0;283.0;2539.0;2508.0;30272.0;14573.0;73240.0;3424.0;557.0;326.0;0.0;0.0;376.0;157.0;1637.0;611.0;6002.0;3729.0;19776.0;18344.0;52352.0;3132.0;18264.0;2021.0;968.0;1966.0;1825.0;737.0;2299.0;780.0;6071.0;5063.0;19200.0;7823.0;33496.0;2172.0;764.0;280.0;358.0;0.0;2827.0;561.0;2514.0;784.0;5597.0;3862.0;1424…
409273;6.8212166666666665;0.0;0.0;23296.0;5852.0;44584.0;20824.0;984.0;201.0;641.0;326.0;307.0;495.0;813.0;248.0;2363.0;2396.0;26848.0;12887.0;65496.0;3188.0;442.0;296.0;272.0;0.0;443.0;0.0;1718.0;616.0;6311.0;3011.0;20032.0;16112.0;45968.0;2947.0;13165.0;1363.0;682.0;2138.0;2069.0;779.0;2169.0;664.0;6137.0;4621.0;18328.0;6743.0;30192.0;1755.0;848.0;305.0;421.0;284.0;2409.0;636.0;1911.0;1057.0;52…
409655;6.827583333333333;0.0;0.0;18808.0;4469.0;32792.0;20256.0;1171.0;161.0;709.0;344.0;276.0;760.0;635.0;254.0;1801.0;1668.0;21080.0;10051.0;50200.0;2570.0;566.0;264.0;0.0;0.0;297.0;0.0;1132.0;323.0;5240.0;2277.0;15939.0;12027.0;35264.0;2323.0;10071.0;1381.0;792.0;1555.0;1503.0;863.0;2498.0;1004.0;5330.0;3823.0;16480.0;5451.0;22400.0;1652.0;552.0;406.0;354.0;0.0;2555.0;679.0;1815.0;782.0;5096.0…
410036;6.833933333333333;0.0;0.0;14959.0;3709.0;27016.0;20648.0;892.0;161.0;914.0;366.0;185.0;557.0;686.0;326.0;1555.0;1635.0;19400.0;7434.0;39680.0;2136.0;379.0;312.0;0.0;0.0;273.0;0.0;1102.0;677.0;4747.0;1898.0;12978.0;9470.0;27648.0;1850.0;10528.0;1232.0;781.0;961.0;1688.0;616.0;2155.0;809.0;5309.0;3289.0;13794.0;3767.0;21136.0;1345.0;705.0;301.0;418.0;0.0;2559.0;530.0;1639.0;965.0;5300.0;2899…
410418;6.8403;0.0;0.0;14076.0;2994.0;23536.0;20504.0;947.0;228.0;748.0;283.0;220.0;600.0;574.0;213.0;1637.0;1397.0;17208.0;6885.0;36536.0;1860.0;373.0;159.0;0.0;0.0;327.0;0.0;942.0;394.0;4912.0;1571.0;13098.0;8570.0;23792.0;1664.0;9936.0;1157.0;721.0;678.0;1606.0;695.0;2016.0;911.0;4856.0;3382.0;13515.0;3644.0;17984.0;1056.0;860.0;239.0;369.0;239.0;2651.0;638.0;1439.0;668.0;4772.0;2538.0;8655.0;2…
410800;6.846666666666667;0.0;0.0;13930.0;2965.0;22920.0;19880.0;852.0;264.0;852.0;315.0;213.0;698.0;386.0;271.0;1377.0;1456.0;16464.0;8298.0;35976.0;1886.0;446.0;237.0;0.0;0.0;344.0;0.0;694.0;466.0;4398.0;1767.0;11912.0;7619.0;24344.0;1819.0;8902.0;1033.0;531.0;974.0;1338.0;631.0;1980.0;680.0;5127.0;2991.0;12444.0;3574.0;16856.0;1333.0;690.0;202.0;314.0;0.0;2374.0;577.0;1438.0;792.0;5418.0;2708.0…
411182;6.853033333333333;0.0;0.0;13443.0;3135.0;23288.0;20168.0;1148.0;158.0;595.0;359.0;309.0;625.0;583.0;0.0;1504.0;1247.0;16132.0;8615.0;36096.0;1483.0;318.0;268.0;0.0;0.0;264.0;0.0;761.0;454.0;4791.0;2208.0;12448.0;7533.0;25720.0;1713.0;9283.0;978.0;745.0;832.0;1584.0;587.0;2223.0;746.0;4796.0;2819.0;13301.0;3550.0;16760.0;1155.0;875.0;192.0;410.0;161.0;2360.0;577.0;1841.0;905.0;5439.0;3067.0…
411563;6.859383333333334;0.0;0.0;12627.0;2752.0;23536.0;20584.0;1033.0;183.0;526.0;377.0;396.0;697.0;420.0;200.0;1494.0;1292.0;16480.0;9405.0;37176.0;1900.0;331.0;242.0;209.0;0.0;205.0;152.0;694.0;412.0;4603.0;2177.0;12467.0;7249.0;23576.0;1487.0;8520.0;786.0;542.0;764.0;1851.0;680.0;1925.0;804.0;4721.0;3492.0;13410.0;4025.0;17904.0;1384.0;555.0;250.0;418.0;0.0;2759.0;591.0;1464.0;707.0;5022.0;28…
411945;6.86575;0.0;0.0;12245.0;2791.0;21016.0;21288.0;811.0;218.0;503.0;396.0;414.0;426.0;425.0;228.0;1217.0;1334.0;16380.0;8467.0;32200.0;1817.0;440.0;209.0;248.0;0.0;346.0;207.0;884.0;392.0;4157.0;1989.0;11656.0;7867.0;22592.0;1522.0;7540.0;851.0;583.0;513.0;1696.0;773.0;2124.0;542.0;4873.0;3200.0;11894.0;3397.0;16672.0;1092.0;542.0;182.0;242.0;0.0;2637.0;479.0;1282.0;887.0;4492.0;2945.0;9168.0…
412327;6.872116666666667;0.0;0.0;11772.0;2688.0;19376.0;20992.0;938.0;182.0;795.0;359.0;298.0;421.0;513.0;217.0;1161.0;1326.0;13913.0;6867.0;29280.0;1305.0;385.0;0.0;244.0;0.0;307.0;151.0;663.0;302.0;4581.0;1523.0;11100.0;6709.0;17448.0;1108.0;7550.0;945.0;607.0;611.0;1242.0;583.0;1863.0;850.0;4636.0;2671.0;11487.0;3210.0;15263.0;1015.0;578.0;0.0;361.0;0.0;2347.0;565.0;1351.0;838.0;5341.0;2716.0;…
412708;6.878466666666666;0.0;0.0;10427.0;2389.0;18624.0;21648.0;797.0;154.0;860.0;390.0;342.0;455.0;504.0;261.0;1075.0;1302.0;13609.0;5803.0;26680.0;1476.0;390.0;297.0;196.0;0.0;223.0;0.0;554.0;562.0;4365.0;1672.0;10342.0;6308.0;17208.0;1317.0;6926.0;844.0;554.0;644.0;1332.0;687.0;2371.0;874.0;5254.0;3027.0;11623.0;2865.0;13843.0;1075.0;565.0;197.0;323.0;0.0;2618.0;436.0;1532.0;907.0;4721.0;2887.…
413090;6.884833333333333;0.0;0.0;10231.0;2314.0;17288.0;20952.0;715.0;235.0;738.0;402.0;333.0;341.0;420.0;0.0;1241.0;1141.0;13943.0;6209.0;23568.0;1304.0;608.0;234.0;0.0;0.0;0.0;183.0;780.0;367.0;4212.0;1879.0;10952.0;5672.0;16039.0;1358.0;6486.0;712.0;486.0;609.0;1325.0;582.0;1769.0;697.0;5054.0;2646.0;11188.0;3067.0;12871.0;949.0;557.0;265.0;439.0;164.0;2385.0;536.0;1415.0;782.0;5115.0;2342.0;8…
413472;6.8912;0.0;0.0;9803.0;2359.0;16316.0;20872.0;966.0;267.0;747.0;310.0;324.0;455.0;598.0;234.0;1296.0;907.0;13049.0;5718.0;21640.0;1122.0;615.0;200.0;0.0;0.0;182.0;156.0;760.0;411.0;3672.0;1318.0;10531.0;5489.0;16081.0;1175.0;5872.0;815.0;482.0;506.0;1197.0;511.0;1911.0;666.0;5555.0;2610.0;10423.0;3305.0;11924.0;752.0;462.0;303.0;257.0;0.0;2917.0;446.0;1510.0;794.0;4401.0;2599.0;8153.0;2068.…
413854;6.897566666666667;0.0;0.0;9552.0;1950.0;16042.0;20536.0;1025.0;209.0;705.0;342.0;220.0;485.0;463.0;289.0;1054.0;1084.0;12764.0;4739.0;21832.0;1336.0;622.0;421.0;0.0;173.0;334.0;157.0;548.0;268.0;4063.0;1371.0;11056.0;5447.0;14648.0;1172.0;6100.0;691.0;489.0;566.0;1577.0;662.0;2064.0;512.0;4824.0;2883.0;10697.0;2809.0;11289.0;765.0;865.0;267.0;368.0;0.0;3125.0;715.0;1557.0;782.0;4356.0;2549…
414235;6.9039166666666665;0.0;0.0;8959.0;2555.0;15295.0;21424.0;1258.0;228.0;702.0;252.0;300.0;548.0;521.0;170.0;1271.0;1039.0;13078.0;5173.0;21168.0;1211.0;576.0;363.0;0.0;0.0;208.0;0.0;899.0;429.0;3708.0;1572.0;9506.0;5103.0;14206.0;1032.0;5668.0;586.0;654.0;559.0;1630.0;686.0;2147.0;693.0;4564.0;2416.0;10269.0;3049.0;10916.0;758.0;762.0;345.0;604.0;0.0;5733.0;874.0;1367.0;864.0;4941.0;2457.0;7…
414617;6.910283333333333;0.0;0.0;8450.0;1798.0;15170.0;21768.0;974.0;0.0;726.0;313.0;238.0;400.0;713.0;225.0;1019.0;899.0;12921.0;4501.0;20080.0;1027.0;354.0;216.0;0.0;0.0;181.0;192.0;820.0;275.0;4004.0;1652.0;10250.0;4892.0;13445.0;935.0;5779.0;678.0;513.0;485.0;1769.0;765.0;2200.0;615.0;5354.0;2486.0;10185.0;3124.0;11381.0;793.0;612.0;344.0;494.0;159.0;7615.0;895.0;1458.0;759.0;4858.0;2826.0;73…
414999;6.91665;0.0;0.0;8517.0;1965.0;14354.0;20816.0;885.0;273.0;582.0;423.0;199.0;358.0;450.0;334.0;1211.0;1243.0;12507.0;4541.0;18912.0;980.0;312.0;184.0;0.0;0.0;166.0;0.0;650.0;356.0;3664.0;2122.0;9829.0;4599.0;12510.0;1259.0;5041.0;510.0;389.0;557.0;2009.0;837.0;2200.0;895.0;5066.0;2654.0;10489.0;2606.0;10160.0;623.0;463.0;309.0;642.0;0.0;7290.0;881.0;1443.0;695.0;5283.0;2479.0;7569.0;1774.0;…
415380;6.923;0.0;0.0;9006.0;1817.0;14497.0;21344.0;896.0;0.0;594.0;372.0;397.0;444.0;432.0;216.0;1078.0;1065.0;11797.0;4678.0;18832.0;1002.0;297.0;199.0;0.0;0.0;294.0;0.0;950.0;348.0;4078.0;2854.0;9777.0;4592.0;11892.0;1052.0;5112.0;691.0;664.0;471.0;1546.0;749.0;2232.0;754.0;4900.0;2721.0;11275.0;2771.0;10326.0;957.0;462.0;0.0;257.0;0.0;6160.0;545.0;1475.0;870.0;5271.0;1934.0;7309.0;1484.0;3324.…
415762;6.929366666666667;0.0;0.0;8315.0;2155.0;13002.0;21040.0;884.0;193.0;800.0;506.0;341.0;455.0;376.0;321.0;1260.0;1201.0;11783.0;3995.0;18752.0;936.0;310.0;290.0;0.0;0.0;270.0;245.0;634.0;219.0;3567.0;2382.0;9395.0;4429.0;11933.0;868.0;4748.0;534.0;690.0;453.0;1877.0;820.0;1991.0;486.0;4851.0;2486.0;10519.0;2411.0;9922.0;882.0;693.0;0.0;174.0;0.0;3604.0;720.0;1399.0;881.0;4560.0;2514.0;7905.0…
416144;6.935733333333333;0.0;0.0;9166.0;1995.0;13461.0;21080.0;854.0;212.0;593.0;421.0;354.0;470.0;452.0;241.0;1237.0;1154.0;11017.0;5037.0;18056.0;1043.0;308.0;154.0;150.0;0.0;312.0;295.0;460.0;199.0;4233.0;2033.0;9684.0;4764.0;11923.0;963.0;5086.0;799.0;595.0;485.0;1475.0;650.0;1744.0;719.0;4803.0;2819.0;9594.0;2911.0;9636.0;546.0;433.0;178.0;323.0;0.0;2990.0;703.0;1467.0;977.0;4599.0;2616.0;72…
416526;6.9421;0.0;0.0;10943.0;2222.0;18304.0;21440.0;899.0;156.0;772.0;619.0;312.0;436.0;479.0;249.0;1274.0;1463.0;13946.0;5452.0;26688.0;1417.0;303.0;294.0;199.0;0.0;484.0;606.0;765.0;429.0;4028.0;1807.0;11057.0;5272.0;18328.0;1333.0;5368.0;545.0;451.0;415.0;1674.0;458.0;2271.0;560.0;4558.0;2933.0;11796.0;3088.0;14485.0;1069.0;533.0;171.0;343.0;338.0;3404.0;487.0;1239.0;902.0;4990.0;2594.0;8049.…
416907;6.94845;0.0;0.0;22032.0;5010.0;50344.0;22688.0;812.0;192.0;792.0;419.0;307.0;507.0;603.0;331.0;1857.0;2720.0;27152.0;12291.0;80432.0;3951.0;320.0;295.0;205.0;0.0;332.0;577.0;896.0;524.0;6046.0;3214.0;19840.0;10588.0;56696.0;3805.0;4621.0;671.0;474.0;603.0;1532.0;752.0;2464.0;692.0;5817.0;5486.0;17808.0;7700.0;42744.0;3030.0;702.0;251.0;332.0;292.0;5342.0;528.0;1571.0;1036.0;5690.0;3857.0;1…
417289;6.954816666666667;0.0;0.0;60168.0;15403.0;161344.0;25168.0;858.0;299.0;708.0;490.0;217.0;579.0;602.0;473.0;3400.0;5765.0;69896.0;37136.0;257472.0;12202.0;427.0;232.0;239.0;0.0;448.0;725.0;1139.0;790.0;11199.0;9047.0;50672.0;32496.0;194048.0;12110.0;4680.0;553.0;419.0;497.0;2501.0;976.0;3193.0;965.0;8495.0;11167.0;41312.0;19832.0;138752.0;9835.0;814.0;428.0;366.0;360.0;9290.0;1111.0;1290.0;…
417671;6.9611833333333335;0.0;0.0;150912.0;39560.0;412608.0;33496.0;791.0;190.0;644.0;513.0;370.0;600.0;1258.0;466.0;7991.0;15187.0;170304.0;91896.0;687424.0;30600.0;775.0;0.0;187.0;0.0;433.0;399.0;2400.0;2006.0;24120.0;21920.0;121096.0;81680.0;514304.0;29528.0;4497.0;565.0;345.0;468.0;2928.0;872.0;5139.0;1585.0;14498.0;26792.0;99680.0;50512.0;373824.0;25312.0;1477.0;254.0;469.0;0.0;14248.0;1178.…
418052;6.967533333333333;0.0;0.0;307456.0;82336.0;836096.0;44720.0;992.0;244.0;667.0;429.0;280.0;974.0;1586.0;894.0;14337.0;31616.0;348352.0;186240.0;1413120.0;63376.0;1323.0;159.0;0.0;256.0;672.0;397.0;4093.0;3113.0;46544.0;42872.0;244224.0;165184.0;1072640.0;59064.0;4933.0;512.0;506.0;570.0;4331.0;1528.0;8011.0;2241.0;24608.0;54848.0;202176.0;108384.0;788992.0;53592.0;2226.0;203.0;480.0;164.0;1…
418434;6.9739;0.0;10867.0;456128.0;118440.0;1218560.0;56520.0;1183.0;202.0;586.0;298.0;391.0;1414.0;2154.0;1235.0;22136.0;45864.0;515136.0;281472.0;2067456.0;92056.0;1784.0;327.0;164.0;0.0;684.0;303.0;4975.0;4695.0;67488.0;63336.0;363072.0;245568.0;1602560.0;88000.0;6126.0;560.0;484.0;526.0;4901.0;1344.0;11297.0;2937.0;37280.0;81144.0;304896.0;162816.0;1218048.0;82008.0;2866.0;237.0;350.0;0.0;983…
418816;6.980266666666667;0.0;9974.0;388288.0;102960.0;1049088.0;50048.0;1252.0;0.0;617.0;396.0;264.0;1413.0;2187.0;1223.0;19616.0;40672.0;442240.0;235648.0;1782272.0;77264.0;1518.0;0.0;231.0;0.0;592.0;256.0;4603.0;4307.0;57352.0;52832.0;317312.0;216128.0;1378304.0;74944.0;5275.0;645.0;592.0;421.0;4526.0;1395.0;10107.0;3226.0;32120.0;71648.0;267264.0;141568.0;1062912.0;68976.0;2404.0;227.0;418.0;0…
419198;6.986633333333334;0.0;6385.0;234688.0;61992.0;618432.0;37976.0;859.0;0.0;541.0;401.0;365.0;1008.0;1219.0;869.0;11677.0;24648.0;265216.0;140864.0;1053696.0;45872.0;1267.0;246.0;183.0;0.0;557.0;299.0;3077.0;2762.0;37480.0;33360.0;190400.0;127160.0;806080.0;44432.0;4716.0;528.0;551.0;597.0;2976.0;1022.0;6596.0;2207.0;20992.0;42064.0;158528.0;84624.0;625344.0;39544.0;1562.0;198.0;297.0;0.0;566…
419579;6.992983333333333;0.0;5099.0;156352.0;40136.0;410112.0;31128.0;804.0;244.0;766.0;225.0;295.0;783.0;1150.0;507.0;7630.0;16061.0;176768.0;93280.0;683072.0;30072.0;1053.0;240.0;164.0;0.0;472.0;214.0;2149.0;1671.0;24688.0;22352.0;125272.0;82600.0;521664.0;28344.0;4475.0;543.0;459.0;449.0;2756.0;1185.0;5105.0;1594.0;15740.0;26688.0;104016.0;52840.0;393664.0;24512.0;1344.0;226.0;313.0;0.0;5859.0…
419961;6.99935;0.0;0.0;116008.0;30984.0;298432.0;26832.0;824.0;256.0;579.0;371.0;419.0;732.0;1069.0;480.0;5762.0;12207.0;129312.0;69760.0;498112.0;20816.0;862.0;195.0;0.0;0.0;307.0;0.0;1559.0;1010.0;18864.0;15461.0;91928.0;61480.0;379328.0;20208.0;4623.0;470.0;386.0;259.0;2297.0;895.0;4519.0;1376.0;11910.0;20616.0;77304.0;39136.0;285824.0;19640.0;799.0;184.0;390.0;0.0;5736.0;1139.0;1792.0;954.0;7…
420343;7.005716666666666;0.0;0.0;87408.0;22856.0;231872.0;27184.0;914.0;0.0;687.0;388.0;397.0;814.0;891.0;473.0;5142.0;9392.0;99576.0;53392.0;386432.0;16664.0;685.0;285.0;0.0;0.0;267.0;183.0;1365.0;1153.0;15086.0;12717.0;75000.0;47720.0;287232.0;15063.0;3564.0;533.0;484.0;482.0;1653.0;632.0;3347.0;1184.0;9995.0;15486.0;62704.0;29576.0;214912.0;14126.0;758.0;168.0;295.0;0.0;4283.0;740.0;1384.0;908…
420724;7.012066666666667;0.0;0.0;71368.0;19000.0;185792.0;25568.0;737.0;236.0;707.0;368.0;274.0;495.0;459.0;400.0;4362.0;7341.0;81136.0;44920.0;306624.0;13271.0;309.0;163.0;257.0;0.0;188.0;0.0;1396.0;1059.0;12759.0;9985.0;60592.0;37904.0;231104.0;13344.0;4355.0;482.0;375.0;400.0;1468.0;760.0;3573.0;1012.0;9119.0;14336.0;51304.0;24840.0;172800.0;12578.0;785.0;168.0;0.0;0.0;3101.0;606.0;1511.0;767.…
421106;7.018433333333333;0.0;0.0;58648.0;15702.0;155072.0;23888.0;878.0;191.0;738.0;227.0;269.0;444.0;723.0;346.0;3399.0;6598.0;69456.0;35800.0;253312.0;10119.0;332.0;0.0;0.0;154.0;294.0;193.0;1102.0;984.0;10937.0;8979.0;49400.0;32392.0;187968.0;9959.0;4013.0;444.0;521.0;286.0;1727.0;650.0;2834.0;1059.0;7952.0;10964.0;43536.0;19872.0;142528.0;8934.0;626.0;0.0;366.0;0.0;3362.0;795.0;2009.0;777.0;6…
421488;7.0248;0.0;0.0;49776.0;13252.0;130736.0;23608.0;625.0;0.0;654.0;341.0;256.0;754.0;630.0;225.0;3274.0;5341.0;57824.0;28840.0;211136.0;9027.0;289.0;0.0;0.0;0.0;318.0;0.0;849.0;854.0;9461.0;7268.0;43312.0;28184.0;160384.0;8369.0;3541.0;372.0;412.0;317.0;1749.0;781.0;2709.0;739.0;7825.0;10231.0;36496.0;17048.0;120648.0;7430.0;703.0;223.0;227.0;158.0;4656.0;886.0;1116.0;1089.0;6374.0;6736.0;313…
421870;7.031166666666667;0.0;0.0;44712.0;11194.0;110440.0;23832.0;661.0;0.0;590.0;367.0;248.0;488.0;719.0;417.0;2815.0;5544.0;50760.0;26736.0;182336.0;7769.0;374.0;167.0;175.0;0.0;355.0;0.0;1246.0;696.0;9411.0;6004.0;36456.0;23568.0;135872.0;7409.0;3742.0;557.0;454.0;338.0;1697.0;751.0;2476.0;726.0;7791.0;9056.0;33576.0;15207.0;101056.0;7059.0;644.0;152.0;340.0;0.0;5248.0;597.0;1431.0;841.0;5701.…
422251;7.037516666666667;0.0;0.0;39824.0;9557.0;99136.0;21928.0;815.0;204.0;654.0;243.0;303.0;552.0;469.0;344.0;2925.0;3897.0;45208.0;22920.0;157504.0;6792.0;576.0;214.0;0.0;0.0;475.0;0.0;1024.0;783.0;8355.0;5571.0;35320.0;20664.0;117296.0;6236.0;3417.0;471.0;432.0;362.0;1936.0;645.0;2653.0;922.0;6239.0;7975.0;29392.0;13283.0;88032.0;5949.0;808.0;0.0;307.0;0.0;5400.0;499.0;1366.0;786.0;5726.0;582…
422633;7.0438833333333335;0.0;0.0;33832.0;7931.0;84576.0;21288.0;745.0;0.0;676.0;336.0;298.0;521.0;609.0;338.0;2073.0;3894.0;40888.0;19640.0;138112.0;6087.0;276.0;203.0;0.0;0.0;212.0;0.0;1178.0;682.0;8348.0;4644.0;30616.0;18080.0;102480.0;6320.0;3771.0;477.0;405.0;269.0;1853.0;827.0;2515.0;747.0;6315.0;6340.0;26848.0;11595.0;80248.0;5164.0;802.0;0.0;201.0;0.0;4484.0;563.0;1466.0;788.0;4824.0;5104…
423015;7.05025;0.0;0.0;32592.0;7848.0;74392.0;22360.0;741.0;195.0;757.0;424.0;247.0;513.0;430.0;181.0;2112.0;3802.0;36008.0;18584.0;123048.0;5491.0;358.0;0.0;0.0;0.0;362.0;241.0;655.0;417.0;7058.0;4174.0;27080.0;15432.0;88400.0;5322.0;3421.0;354.0;335.0;294.0;1277.0;653.0;2043.0;1001.0;6600.0;5679.0;24856.0;11485.0;69280.0;4391.0;544.0;0.0;266.0;0.0;3290.0;562.0;1391.0;1073.0;5077.0;5137.0;19792.…
423396;7.0566;0.0;0.0;28632.0;7535.0;69104.0;21960.0;724.0;174.0;539.0;298.0;264.0;362.0;779.0;346.0;1819.0;2997.0;33264.0;15618.0;111224.0;5251.0;272.0;232.0;0.0;0.0;158.0;0.0;837.0;522.0;6409.0;4091.0;24400.0;14333.0;82536.0;4365.0;3354.0;455.0;231.0;316.0;1593.0;766.0;2208.0;779.0;6434.0;5500.0;22432.0;10349.0;62960.0;3926.0;671.0;247.0;286.0;0.0;2782.0;496.0;1289.0;997.0;4800.0;4544.0;18560.0…
423778;7.062966666666667;0.0;0.0;25656.0;6572.0;63232.0;22080.0;782.0;227.0;576.0;297.0;359.0;364.0;596.0;343.0;1687.0;2823.0;30808.0;14752.0;99096.0;4470.0;286.0;0.0;0.0;0.0;0.0;0.0;883.0;624.0;6788.0;3704.0;23760.0;13659.0;74816.0;4352.0;4196.0;500.0;334.0;462.0;1402.0;875.0;2065.0;650.0;5830.0;5406.0;21296.0;9011.0;55008.0;3457.0;565.0;0.0;300.0;209.0;2418.0;565.0;1096.0;1009.0;5099.0;4571.0;1…
424160;7.069333333333334;0.0;0.0;24624.0;5884.0;58136.0;20952.0;970.0;0.0;479.0;269.0;254.0;374.0;553.0;259.0;1829.0;2785.0;28736.0;13853.0;88560.0;4154.0;325.0;325.0;0.0;0.0;383.0;189.0;862.0;486.0;5664.0;3924.0;21496.0;12457.0;65912.0;3378.0;3463.0;493.0;413.0;362.0;1316.0;506.0;2432.0;883.0;5729.0;4717.0;20224.0;7640.0;51216.0;3703.0;700.0;197.0;165.0;0.0;2241.0;540.0;1331.0;1034.0;4736.0;4311…
424542;7.0757;0.0;0.0;22056.0;5495.0;50680.0;21944.0;958.0;303.0;710.0;209.0;413.0;543.0;502.0;310.0;1443.0;2426.0;28664.0;11472.0;82552.0;4348.0;325.0;526.0;0.0;0.0;265.0;225.0;751.0;444.0;5946.0;3445.0;19808.0;11725.0;61440.0;3385.0;3721.0;325.0;373.0;285.0;1430.0;713.0;1883.0;706.0;5897.0;4599.0;18368.0;8098.0;45184.0;3127.0;661.0;0.0;208.0;0.0;2326.0;680.0;1676.0;937.0;4972.0;3979.0;14600.0;4…
424923;7.08205;0.0;0.0;21304.0;5306.0;48512.0;20896.0;985.0;152.0;735.0;256.0;263.0;266.0;469.0;368.0;1434.0;2269.0;25184.0;11830.0;76936.0;3113.0;242.0;368.0;0.0;0.0;305.0;161.0;757.0;385.0;5908.0;3287.0;19216.0;10690.0;54920.0;3272.0;3328.0;287.0;346.0;328.0;1513.0;679.0;1829.0;583.0;5345.0;5047.0;19200.0;7196.0;42544.0;3017.0;635.0;161.0;263.0;0.0;2012.0;618.0;1429.0;958.0;4496.0;3734.0;14581.…
425305;7.088416666666666;0.0;0.0;20400.0;4764.0;43752.0;20952.0;1086.0;246.0;784.0;308.0;348.0;356.0;358.0;221.0;1526.0;2334.0;24160.0;11057.0;71888.0;3496.0;340.0;220.0;181.0;0.0;215.0;157.0;815.0;350.0;6082.0;3282.0;18816.0;10717.0;51896.0;3043.0;3380.0;387.0;367.0;340.0;1258.0;674.0;2172.0;768.0;5579.0;5197.0;17736.0;6134.0;39320.0;2350.0;628.0;158.0;427.0;0.0;1767.0;582.0;1694.0;735.0;4965.0;…
425687;7.094783333333333;0.0;0.0;18864.0;4940.0;42320.0;20440.0;924.0;0.0;707.0;259.0;233.0;440.0;527.0;170.0;1409.0;2175.0;23048.0;9949.0;65984.0;2710.0;380.0;0.0;0.0;0.0;204.0;0.0;754.0;489.0;5359.0;2896.0;17512.0;9509.0;47016.0;2874.0;3615.0;354.0;307.0;310.0;1165.0;655.0;2025.0;763.0;5262.0;5040.0;16848.0;6051.0;37928.0;2309.0;580.0;164.0;447.0;0.0;1915.0;418.0;1338.0;693.0;5411.0;3539.0;1228…
426069;7.10115;0.0;0.0;18200.0;3999.0;38256.0;22544.0;780.0;253.0;605.0;301.0;280.0;424.0;505.0;304.0;1390.0;1812.0;22872.0;10074.0;61232.0;2932.0;290.0;0.0;0.0;0.0;309.0;0.0;573.0;657.0;5588.0;2506.0;17528.0;9500.0;45328.0;2166.0;2660.0;441.0;390.0;181.0;1247.0;485.0;1959.0;639.0;5463.0;4174.0;17496.0;6139.0;33688.0;2385.0;598.0;0.0;265.0;0.0;1832.0;516.0;1167.0;764.0;4385.0;3889.0;12315.0;4615.…
426450;7.1075;0.0;0.0;18016.0;4140.0;39248.0;22656.0;917.0;220.0;592.0;347.0;246.0;485.0;363.0;182.0;1319.0;2219.0;20816.0;9840.0;57568.0;2805.0;434.0;0.0;0.0;0.0;154.0;0.0;636.0;439.0;5334.0;2662.0;16840.0;8216.0;42816.0;2525.0;3511.0;428.0;349.0;159.0;1246.0;597.0;1588.0;801.0;5012.0;4498.0;15567.0;5811.0;33784.0;2106.0;388.0;0.0;249.0;0.0;1857.0;415.0;1410.0;884.0;4730.0;3575.0;13204.0;4079.0;…
426832;7.113866666666667;0.0;0.0;15551.0;4002.0;34032.0;21520.0;828.0;171.0;592.0;221.0;0.0;355.0;404.0;346.0;1420.0;2173.0;20016.0;8813.0;55840.0;2638.0;298.0;155.0;0.0;0.0;221.0;0.0;675.0;370.0;5100.0;2183.0;15377.0;8426.0;42224.0;2822.0;3228.0;410.0;397.0;227.0;1133.0;585.0;1895.0;538.0;5330.0;4401.0;15340.0;5105.0;30480.0;2274.0;501.0;152.0;446.0;0.0;1984.0;462.0;1188.0;920.0;4737.0;3005.0;11…
427214;7.120233333333333;0.0;0.0;16094.0;3603.0;33928.0;20896.0;723.0;169.0;617.0;291.0;231.0;335.0;445.0;288.0;1115.0;2140.0;18024.0;8175.0;51696.0;2600.0;0.0;0.0;0.0;0.0;212.0;0.0;522.0;786.0;4835.0;2447.0;14543.0;7774.0;38608.0;2260.0;2937.0;346.0;331.0;355.0;1239.0;559.0;1629.0;916.0;5406.0;4000.0;15299.0;4319.0;28336.0;2468.0;478.0;0.0;254.0;0.0;1877.0;461.0;1303.0;532.0;4696.0;3607.0;12850.…
427595;7.1265833333333335;0.0;0.0;14705.0;3562.0;30200.0;21040.0;770.0;221.0;607.0;269.0;245.0;429.0;438.0;182.0;1045.0;1680.0;18384.0;8233.0;49552.0;2100.0;280.0;0.0;0.0;0.0;165.0;160.0;638.0;369.0;5355.0;2365.0;13995.0;7527.0;35088.0;2325.0;3077.0;430.0;191.0;249.0;1156.0;465.0;1755.0;579.0;5533.0;3998.0;14239.0;5096.0;27512.0;1968.0;494.0;0.0;245.0;0.0;1721.0;327.0;1034.0;812.0;4780.0;3355.0;1…
427977;7.13295;0.0;0.0;13745.0;3124.0;29480.0;22136.0;669.0;176.0;668.0;357.0;283.0;362.0;432.0;293.0;1455.0;1549.0;17248.0;7951.0;45824.0;2313.0;293.0;0.0;0.0;0.0;249.0;164.0;545.0;390.0;4150.0;2301.0;13275.0;7195.0;32216.0;1762.0;2963.0;314.0;348.0;392.0;965.0;655.0;1598.0;372.0;5204.0;4187.0;14364.0;4684.0;26208.0;1911.0;477.0;0.0;282.0;0.0;1835.0;629.0;1108.0;803.0;4692.0;3351.0;10953.0;3246.…
428359;7.139316666666667;0.0;0.0;13386.0;3561.0;27864.0;21672.0;721.0;222.0;501.0;237.0;364.0;345.0;474.0;309.0;1210.0;1622.0;17072.0;7314.0;43368.0;2149.0;430.0;0.0;0.0;0.0;255.0;0.0;724.0;432.0;4111.0;2391.0;13641.0;6797.0;31576.0;1784.0;2530.0;224.0;501.0;398.0;1165.0;375.0;1838.0;601.0;5018.0;3074.0;13753.0;4691.0;23720.0;1720.0;624.0;170.0;361.0;0.0;2140.0;303.0;1112.0;717.0;4734.0;3624.0;96…
428741;7.145683333333333;0.0;0.0;12833.0;3166.0;27192.0;22080.0;828.0;213.0;782.0;350.0;266.0;434.0;353.0;0.0;1129.0;1565.0;15831.0;6761.0;40656.0;1899.0;453.0;0.0;186.0;0.0;0.0;0.0;522.0;554.0;4451.0;2298.0;13014.0;6595.0;29936.0;2020.0;3063.0;344.0;233.0;275.0;963.0;683.0;1658.0;846.0;4833.0;3668.0;13437.0;4597.0;24616.0;1302.0;444.0;0.0;280.0;0.0;1765.0;451.0;1425.0;758.0;4150.0;2930.0;10208.0…
429122;7.152033333333334;0.0;0.0;12070.0;3034.0;26576.0;21064.0;730.0;170.0;651.0;315.0;469.0;423.0;414.0;213.0;967.0;1481.0;16105.0;6170.0;39136.0;2282.0;155.0;190.0;0.0;0.0;230.0;158.0;719.0;379.0;4395.0;2308.0;12663.0;6277.0;30272.0;1848.0;2807.0;453.0;370.0;205.0;1150.0;692.0;1405.0;737.0;4454.0;3184.0;11662.0;4250.0;23216.0;1494.0;539.0;0.0;215.0;0.0;1810.0;437.0;1238.0;630.0;4466.0;3012.0;1…
429504;7.1584;0.0;0.0;12222.0;3040.0;23872.0;20648.0;613.0;0.0;690.0;378.0;291.0;332.0;374.0;0.0;1393.0;1355.0;14978.0;6258.0;37256.0;1877.0;231.0;160.0;0.0;0.0;207.0;0.0;420.0;491.0;4276.0;1887.0;12484.0;6094.0;28344.0;1548.0;2680.0;478.0;412.0;253.0;1262.0;537.0;1523.0;762.0;4722.0;3248.0;12028.0;4409.0;21824.0;1519.0;527.0;0.0;343.0;0.0;1817.0;367.0;1123.0;880.0;4412.0;2668.0;9321.0;3056.0;642…
429886;7.164766666666667;0.0;0.0;11595.0;2459.0;23576.0;20368.0;853.0;0.0;586.0;417.0;241.0;375.0;432.0;181.0;787.0;1248.0;14697.0;6593.0;36216.0;1616.0;275.0;301.0;0.0;0.0;276.0;0.0;633.0;409.0;4145.0;1660.0;11746.0;5381.0;25056.0;1567.0;2639.0;340.0;395.0;371.0;1109.0;365.0;1829.0;830.0;4412.0;3005.0;12304.0;4011.0;21160.0;1304.0;439.0;213.0;155.0;0.0;1593.0;668.0;1195.0;632.0;4395.0;2818.0;891…
430267;7.171116666666666;0.0;0.0;11396.0;2560.0;23280.0;20664.0;855.0;224.0;733.0;395.0;235.0;322.0;390.0;191.0;1282.0;1500.0;14819.0;6433.0;35368.0;1369.0;165.0;0.0;0.0;0.0;335.0;0.0;580.0;358.0;3740.0;1678.0;12138.0;5469.0;25152.0;1592.0;2351.0;386.0;372.0;264.0;1208.0;571.0;1637.0;659.0;4309.0;2871.0;11234.0;4193.0;20600.0;1284.0;582.0;0.0;349.0;0.0;1749.0;491.0;1182.0;505.0;3780.0;2926.0;8717…
430649;7.177483333333333;0.0;0.0;10745.0;2669.0;23480.0;20680.0;810.0;169.0;676.0;308.0;280.0;279.0;199.0;0.0;1093.0;1233.0;13806.0;6230.0;34200.0;1634.0;296.0;0.0;0.0;0.0;208.0;167.0;515.0;333.0;3653.0;1959.0;10836.0;5688.0;24696.0;1451.0;2750.0;332.0;494.0;242.0;1264.0;709.0;1613.0;683.0;4552.0;3262.0;11606.0;4056.0;20800.0;1361.0;479.0;0.0;332.0;0.0;1998.0;273.0;1307.0;642.0;4032.0;3097.0;9027…
431031;7.18385;0.0;0.0;10277.0;3206.0;21248.0;21032.0;807.0;0.0;621.0;327.0;241.0;465.0;291.0;222.0;862.0;1354.0;14688.0;5559.0;33168.0;1541.0;302.0;0.0;179.0;0.0;214.0;225.0;598.0;299.0;3613.0;1786.0;11420.0;5303.0;23872.0;1360.0;2610.0;421.0;318.0;310.0;976.0;722.0;1795.0;460.0;4973.0;2956.0;11312.0;3828.0;19984.0;1392.0;516.0;0.0;257.0;0.0;1990.0;461.0;1207.0;598.0;4552.0;2728.0;8428.0;2592.0;…
431413;7.190216666666666;0.0;0.0;9665.0;2577.0;20280.0;21296.0;713.0;230.0;701.0;154.0;292.0;333.0;443.0;250.0;859.0;1116.0;13812.0;5261.0;32376.0;1677.0;193.0;191.0;0.0;0.0;192.0;0.0;480.0;379.0;3707.0;1567.0;10754.0;5937.0;22568.0;1425.0;2883.0;295.0;359.0;317.0;966.0;382.0;1808.0;615.0;5053.0;3176.0;11704.0;4036.0;18232.0;1326.0;426.0;0.0;318.0;0.0;1673.0;488.0;1254.0;508.0;4999.0;2545.0;8009.…
431794;7.196566666666667;0.0;0.0;11264.0;2833.0;21688.0;20872.0;663.0;193.0;599.0;252.0;222.0;385.0;421.0;0.0;1045.0;1177.0;13742.0;5837.0;31232.0;1303.0;332.0;0.0;0.0;0.0;0.0;163.0;614.0;332.0;3688.0;1956.0;11605.0;5719.0;24280.0;1477.0;2454.0;379.0;328.0;314.0;786.0;484.0;1541.0;574.0;4608.0;2771.0;11738.0;3995.0;18792.0;1134.0;497.0;187.0;262.0;0.0;2105.0;221.0;1063.0;869.0;4464.0;2550.0;7983.…
432176;7.202933333333333;0.0;0.0;10893.0;2446.0;22592.0;21824.0;888.0;218.0;703.0;382.0;173.0;466.0;488.0;214.0;1356.0;1328.0;15115.0;6290.0;34000.0;1820.0;208.0;0.0;0.0;0.0;166.0;0.0;691.0;463.0;4488.0;1574.0;11970.0;7860.0;25224.0;1703.0;2496.0;408.0;336.0;279.0;1247.0;658.0;1582.0;632.0;4431.0;3017.0;11599.0;3741.0;19144.0;1351.0;537.0;0.0;435.0;0.0;1818.0;448.0;1058.0;875.0;4673.0;2562.0;9251…
432558;7.2093;0.0;0.0;11846.0;2812.0;25336.0;21008.0;978.0;0.0;574.0;324.0;194.0;406.0;227.0;241.0;1068.0;1495.0;15246.0;6399.0;37168.0;1775.0;351.0;156.0;0.0;0.0;0.0;154.0;618.0;358.0;4163.0;1942.0;12948.0;7630.0;28328.0;1806.0;2725.0;253.0;231.0;284.0;974.0;592.0;1643.0;563.0;4434.0;3368.0;12608.0;3905.0;20760.0;1481.0;598.0;159.0;251.0;0.0;1737.0;486.0;1347.0;916.0;4619.0;2767.0;9132.0;2534.0;…
432939;7.21565;0.0;0.0;13067.0;3738.0;33088.0;21440.0;466.0;235.0;648.0;337.0;290.0;317.0;256.0;155.0;1147.0;1632.0;18032.0;8632.0;48088.0;2453.0;229.0;0.0;0.0;0.0;0.0;181.0;601.0;441.0;5205.0;2269.0;14534.0;8624.0;36688.0;1823.0;2566.0;403.0;418.0;162.0;1269.0;577.0;1605.0;566.0;4519.0;3663.0;13680.0;5040.0;27536.0;2014.0;628.0;191.0;207.0;0.0;1517.0;302.0;1249.0;858.0;4559.0;3454.0;11392.0;2891…
433321;7.222016666666667;0.0;0.0;17864.0;5229.0;48208.0;21760.0;674.0;245.0;604.0;367.0;295.0;341.0;479.0;217.0;1202.0;2479.0;23880.0;12879.0;71704.0;3873.0;289.0;0.0;0.0;0.0;197.0;0.0;478.0;359.0;5758.0;3446.0;18784.0;11783.0;50312.0;2671.0;2436.0;305.0;197.0;221.0;1247.0;676.0;1816.0;565.0;5441.0;4256.0;16856.0;6402.0;39080.0;2278.0;478.0;0.0;162.0;0.0;1659.0;481.0;1434.0;770.0;4922.0;4032.0;14…
433703;7.228383333333333;0.0;0.0;22680.0;6043.0;57176.0;22048.0;658.0;0.0;545.0;350.0;295.0;472.0;319.0;178.0;1653.0;2622.0;27256.0;15062.0;83864.0;4098.0;178.0;0.0;0.0;0.0;153.0;192.0;806.0;470.0;5901.0;3080.0;21984.0;11716.0;58480.0;2907.0;2376.0;375.0;277.0;233.0;1090.0;564.0;1829.0;764.0;5750.0;4963.0;19752.0;6974.0;46264.0;2687.0;448.0;0.0;214.0;0.0;2029.0;390.0;1287.0;851.0;5025.0;4371.0;16…
434085;7.23475;0.0;0.0;19384.0;5881.0;49120.0;21480.0;503.0;153.0;599.0;316.0;288.0;367.0;454.0;0.0;1455.0;2318.0;24904.0;13709.0;72024.0;3005.0;252.0;0.0;0.0;0.0;242.0;0.0;715.0;468.0;5926.0;3473.0;20288.0;11589.0;54488.0;3127.0;2454.0;315.0;292.0;334.0;1044.0;710.0;1811.0;652.0;4997.0;4857.0;18400.0;5983.0;39968.0;2733.0;512.0;0.0;273.0;0.0;1548.0;358.0;1278.0;709.0;4948.0;3974.0;14979.0;3880.0…
434466;7.2411;0.0;0.0;15312.0;4553.0;41104.0;20776.0;657.0;294.0;697.0;415.0;278.0;458.0;272.0;245.0;1335.0;1793.0;20664.0;10713.0;58376.0;2581.0;269.0;279.0;161.0;0.0;161.0;0.0;794.0;378.0;5129.0;2853.0;16616.0;10200.0;41976.0;2374.0;2740.0;476.0;342.0;164.0;1072.0;615.0;2007.0;617.0;5687.0;3848.0;16520.0;5172.0;32080.0;1885.0;442.0;0.0;157.0;0.0;1837.0;373.0;1200.0;610.0;4899.0;3482.0;11920.0;4…
434848;7.247466666666667;0.0;0.0;14466.0;3635.0;33072.0;21208.0;924.0;284.0;435.0;301.0;358.0;350.0;443.0;0.0;1347.0;1964.0;19576.0;9131.0;48432.0;2046.0;258.0;0.0;0.0;0.0;196.0;0.0;613.0;503.0;4703.0;2649.0;15273.0;7752.0;36512.0;1950.0;2553.0;405.0;314.0;377.0;1079.0;504.0;1843.0;617.0;4596.0;3810.0;14998.0;4292.0;27040.0;1636.0;429.0;0.0;291.0;0.0;2151.0;445.0;1331.0;599.0;4039.0;2958.0;11563.…
435230;7.253833333333334;0.0;0.0;14148.0;3570.0;30504.0;22080.0;595.0;222.0;703.0;197.0;167.0;265.0;255.0;202.0;1058.0;1514.0;18368.0;8756.0;44128.0;1868.0;306.0;0.0;0.0;0.0;153.0;0.0;650.0;320.0;4593.0;2675.0;14364.0;8463.0;31504.0;2351.0;2479.0;304.0;238.0;302.0;1258.0;642.0;1425.0;718.0;5072.0;3320.0;12717.0;4285.0;23936.0;1483.0;690.0;0.0;172.0;0.0;2236.0;352.0;1495.0;910.0;4270.0;3194.0;1067…
435611;7.260183333333333;0.0;0.0;13814.0;3301.0;29056.0;22656.0;609.0;263.0;536.0;319.0;318.0;314.0;406.0;0.0;1131.0;1406.0;17352.0;9511.0;45536.0;2078.0;203.0;0.0;0.0;0.0;241.0;0.0;649.0;497.0;4264.0;2423.0;13983.0;7870.0;30992.0;1613.0;2126.0;232.0;188.0;214.0;837.0;688.0;1808.0;800.0;5314.0;3159.0;14494.0;4255.0;23936.0;1790.0;506.0;0.0;237.0;0.0;1624.0;474.0;1427.0;943.0;4599.0;2914.0;9908.0;…
435993;7.26655;0.0;0.0;14432.0;3597.0;31664.0;21352.0;856.0;0.0;768.0;349.0;312.0;315.0;428.0;171.0;1404.0;1559.0;17552.0;11552.0;49344.0;2295.0;240.0;0.0;225.0;0.0;165.0;0.0;522.0;389.0;4515.0;1956.0;14924.0;7859.0;33984.0;1905.0;2409.0;364.0;417.0;239.0;830.0;379.0;1806.0;585.0;5547.0;3449.0;14252.0;4570.0;25256.0;1782.0;538.0;0.0;302.0;0.0;1944.0;558.0;1076.0;931.0;4779.0;2595.0;9794.0;2531.0;…
436375;7.272916666666666;0.0;0.0;16472.0;4466.0;35296.0;21864.0;788.0;227.0;505.0;383.0;249.0;356.0;317.0;230.0;1224.0;1815.0;20824.0;13890.0;56072.0;2678.0;306.0;0.0;0.0;0.0;162.0;169.0;529.0;342.0;5002.0;2518.0;16472.0;9117.0;36728.0;2448.0;2343.0;316.0;272.0;553.0;825.0;618.0;1984.0;548.0;5304.0;3357.0;14618.0;4812.0;29264.0;1583.0;441.0;204.0;237.0;0.0;2002.0;374.0;1398.0;699.0;4312.0;3257.0;…
436757;7.279283333333334;0.0;0.0;16317.0;3863.0;33784.0;22632.0;783.0;211.0;827.0;275.0;334.0;400.0;358.0;270.0;1354.0;1787.0;19064.0;14611.0;56544.0;2408.0;266.0;0.0;0.0;0.0;215.0;160.0;732.0;393.0;5330.0;2673.0;15105.0;8764.0;37544.0;2372.0;2174.0;457.0;306.0;402.0;1276.0;658.0;1967.0;776.0;4854.0;3550.0;15411.0;4936.0;27552.0;1768.0;409.0;0.0;235.0;0.0;1810.0;409.0;1558.0;817.0;4493.0;3603.0;1…
437138;7.285633333333333;0.0;0.0;13581.0;4014.0;31136.0;21320.0;706.0;204.0;662.0;321.0;165.0;485.0;483.0;188.0;1469.0;1637.0;19120.0;12151.0;49200.0;2230.0;229.0;159.0;205.0;0.0;235.0;222.0;664.0;363.0;4602.0;2453.0;13943.0;7594.0;33216.0;1911.0;2500.0;409.0;294.0;357.0;1185.0;543.0;1709.0;615.0;4858.0;3195.0;13954.0;4284.0;24384.0;1525.0;495.0;0.0;166.0;0.0;2016.0;502.0;1297.0;805.0;4903.0;3045…
437520;7.292;0.0;0.0;12848.0;2968.0;26144.0;20712.0;891.0;242.0;687.0;302.0;231.0;303.0;374.0;0.0;1236.0;1632.0;16536.0;9242.0;41056.0;1991.0;211.0;254.0;0.0;0.0;262.0;204.0;550.0;486.0;3963.0;2107.0;13728.0;6782.0;27808.0;1775.0;2307.0;225.0;224.0;300.0;1191.0;479.0;1720.0;678.0;4469.0;2833.0;12632.0;3794.0;21408.0;1633.0;620.0;0.0;364.0;0.0;1804.0;507.0;1293.0;841.0;4117.0;2900.0;9856.0;2551.0;…
437902;7.2983666666666664;0.0;0.0;12455.0;2918.0;24168.0;20768.0;735.0;234.0;649.0;360.0;251.0;329.0;479.0;0.0;1493.0;1455.0;15214.0;9418.0;37032.0;1756.0;236.0;0.0;0.0;155.0;167.0;0.0;517.0;348.0;4021.0;1753.0;12143.0;6404.0;26400.0;1566.0;2300.0;269.0;292.0;369.0;1252.0;480.0;1987.0;765.0;4274.0;2968.0;13072.0;3363.0;19480.0;1373.0;611.0;0.0;227.0;0.0;1871.0;337.0;1302.0;602.0;3920.0;2710.0;850…
438283;7.304716666666667;0.0;0.0;11495.0;2943.0;21176.0;21408.0;541.0;266.0;453.0;283.0;308.0;491.0;434.0;180.0;992.0;1333.0;14523.0;8057.0;33632.0;1997.0;293.0;264.0;0.0;0.0;170.0;154.0;659.0;382.0;4746.0;2069.0;11741.0;6032.0;24040.0;1272.0;2510.0;326.0;289.0;277.0;1126.0;710.0;1713.0;773.0;4559.0;2314.0;11705.0;3531.0;18568.0;1314.0;568.0;159.0;270.0;0.0;1844.0;456.0;1126.0;556.0;4641.0;2462.0…
438665;7.311083333333333;0.0;0.0;10656.0;2214.0;21600.0;20864.0;623.0;185.0;801.0;263.0;275.0;236.0;374.0;179.0;1004.0;1364.0;13969.0;7534.0;32352.0;1588.0;331.0;0.0;183.0;0.0;224.0;158.0;534.0;354.0;4340.0;2234.0;11455.0;5420.0;23288.0;1412.0;2373.0;260.0;345.0;260.0;1325.0;531.0;1348.0;515.0;4541.0;2725.0;11280.0;3019.0;17096.0;1368.0;457.0;0.0;211.0;0.0;1737.0;336.0;1301.0;534.0;4455.0;2315.0;…
439047;7.31745;0.0;0.0;10987.0;3003.0;20104.0;21184.0;747.0;185.0;459.0;288.0;321.0;364.0;302.0;213.0;1144.0;1193.0;13782.0;7327.0;31544.0;1290.0;150.0;179.0;0.0;0.0;152.0;0.0;466.0;447.0;3546.0;1983.0;11205.0;5619.0;22192.0;1169.0;2318.0;274.0;242.0;222.0;1235.0;505.0;1788.0;628.0;4053.0;2793.0;11434.0;3249.0;17032.0;1128.0;510.0;0.0;183.0;0.0;1789.0;429.0;1215.0;764.0;3839.0;2449.0;7765.0;2072.…
439429;7.323816666666667;0.0;0.0;10520.0;2224.0;20000.0;20912.0;729.0;244.0;738.0;338.0;239.0;356.0;415.0;230.0;815.0;1306.0;13494.0;6518.0;30808.0;1723.0;364.0;160.0;0.0;0.0;222.0;0.0;558.0;317.0;4279.0;1788.0;11185.0;5176.0;19256.0;1316.0;2407.0;237.0;194.0;391.0;1191.0;660.0;1643.0;522.0;4432.0;2486.0;11244.0;2978.0;16188.0;1101.0;448.0;0.0;213.0;0.0;2000.0;443.0;1203.0;664.0;4773.0;2074.0;798…
439810;7.330166666666667;0.0;0.0;9244.0;2374.0;20200.0;21008.0;953.0;190.0;429.0;253.0;269.0;435.0;270.0;230.0;975.0;1116.0;12428.0;6007.0;27008.0;1662.0;249.0;0.0;0.0;0.0;0.0;0.0;708.0;242.0;3606.0;1695.0;11809.0;4970.0;18112.0;990.0;2145.0;290.0;327.0;378.0;1288.0;474.0;1879.0;645.0;4440.0;3056.0;11040.0;2615.0;15002.0;882.0;377.0;193.0;0.0;0.0;1615.0;567.0;1439.0;682.0;4313.0;2319.0;8210.0;188…
440192;7.336533333333334;0.0;0.0;9239.0;2379.0;17856.0;22488.0;1019.0;219.0;681.0;272.0;250.0;387.0;331.0;181.0;972.0;1126.0;13389.0;6128.0;26848.0;1234.0;320.0;0.0;0.0;0.0;0.0;0.0;529.0;271.0;3822.0;1606.0;10843.0;5138.0;17584.0;1238.0;2328.0;228.0;271.0;326.0;905.0;531.0;1905.0;419.0;4424.0;2490.0;10339.0;3096.0;13702.0;801.0;576.0;0.0;228.0;0.0;1696.0;427.0;1127.0;569.0;4304.0;2514.0;8153.0;21…
440574;7.3429;0.0;0.0;9251.0;2531.0;17704.0;22992.0;698.0;158.0;524.0;463.0;300.0;322.0;456.0;0.0;852.0;874.0;12161.0;6060.0;25888.0;1248.0;354.0;0.0;0.0;0.0;231.0;154.0;423.0;339.0;3823.0;2129.0;9912.0;4985.0;17864.0;949.0;2496.0;441.0;201.0;407.0;915.0;650.0;1545.0;724.0;4584.0;2756.0;11747.0;3235.0;14028.0;863.0;488.0;0.0;267.0;0.0;2020.0;401.0;1216.0;620.0;4375.0;2668.0;7378.0;2310.0;3803.0;4…
440956;7.349266666666667;0.0;0.0;9903.0;2184.0;18504.0;21808.0;593.0;240.0;580.0;209.0;228.0;249.0;520.0;155.0;983.0;1291.0;12897.0;6585.0;25096.0;1487.0;179.0;210.0;0.0;0.0;154.0;0.0;752.0;283.0;3926.0;3211.0;11672.0;5098.0;17264.0;1234.0;2444.0;270.0;302.0;262.0;1263.0;541.0;1556.0;660.0;5129.0;3440.0;12592.0;2744.0;13278.0;952.0;497.0;0.0;207.0;0.0;1828.0;522.0;1257.0;818.0;4336.0;2569.0;8222.…
441337;7.355616666666666;0.0;0.0;9160.0;2476.0;18304.0;22328.0;771.0;272.0;479.0;357.0;224.0;427.0;445.0;265.0;854.0;1233.0;13110.0;6089.0;24752.0;1115.0;157.0;212.0;0.0;0.0;222.0;185.0;509.0;370.0;4631.0;4087.0;12483.0;4964.0;17192.0;1056.0;2754.0;255.0;280.0;319.0;1088.0;498.0;2052.0;637.0;4663.0;3579.0;12247.0;3329.0;14010.0;940.0;442.0;0.0;345.0;0.0;1863.0;439.0;1376.0;836.0;3754.0;2647.0;919…
441719;7.361983333333334;0.0;0.0;10055.0;2321.0;16656.0;21344.0;756.0;230.0;724.0;393.0;222.0;474.0;402.0;194.0;1255.0;1396.0;12381.0;6063.0;25072.0;1175.0;282.0;0.0;0.0;0.0;157.0;0.0;373.0;386.0;4171.0;4115.0;11183.0;5600.0;17760.0;1107.0;5830.0;686.0;400.0;397.0;1158.0;664.0;1523.0;531.0;4837.0;3099.0;12193.0;3521.0;14171.0;1096.0;509.0;213.0;305.0;0.0;1706.0;499.0;1312.0;582.0;4521.0;2916.0;78…
442101;7.36835;0.0;0.0;11117.0;2664.0;23936.0;22488.0;798.0;231.0;466.0;298.0;228.0;410.0;457.0;186.0;1063.0;1700.0;15337.0;7220.0;36368.0;1843.0;604.0;162.0;0.0;0.0;156.0;207.0;667.0;267.0;4123.0;3900.0;12930.0;6178.0;25736.0;1897.0;23352.0;2090.0;1112.0;345.0;921.0;424.0;1822.0;774.0;4717.0;3737.0;12818.0;3696.0;17960.0;1328.0;652.0;0.0;207.0;0.0;1873.0;432.0;1232.0;626.0;4578.0;3135.0;9675.0;2…
442482;7.3747;0.0;0.0;21448.0;5736.0;53576.0;23424.0;942.0;0.0;756.0;317.0;264.0;493.0;369.0;162.0;1351.0;2378.0;27784.0;13700.0;86904.0;4320.0;718.0;166.0;0.0;0.0;231.0;0.0;570.0;455.0;6101.0;5242.0;20864.0;11276.0;63536.0;3639.0;59264.0;5627.0;2410.0;251.0;1132.0;618.0;2220.0;895.0;5746.0;5353.0;19664.0;7587.0;46464.0;3685.0;847.0;224.0;267.0;0.0;1660.0;389.0;1240.0;874.0;5177.0;3756.0;14638.0;…
442864;7.381066666666666;0.0;0.0;49832.0;13748.0;136448.0;24752.0;1189.0;179.0;737.0;277.0;264.0;485.0;621.0;370.0;2282.0;5278.0;61208.0;33272.0;227648.0;10887.0;1138.0;247.0;0.0;0.0;235.0;0.0;847.0;779.0;9969.0;8446.0;45152.0;29064.0;169408.0;10316.0;73360.0;6647.0;2976.0;240.0;1393.0;578.0;2388.0;1120.0;7806.0;10530.0;38720.0;17896.0;124344.0;8310.0;1240.0;251.0;254.0;0.0;1632.0;484.0;1346.0;75…
443246;7.387433333333333;0.0;0.0;114168.0;29472.0;316480.0;31272.0;1107.0;291.0;488.0;240.0;245.0;422.0;623.0;381.0;5468.0;11708.0;134144.0;70856.0;523520.0;25736.0;1192.0;196.0;159.0;0.0;185.0;0.0;1553.0;1225.0;20520.0;17920.0;98704.0;61360.0;395008.0;23440.0;44760.0;4100.0;1785.0;226.0;1678.0;743.0;3545.0;1472.0;12526.0;21848.0;80112.0;39512.0;284800.0;19232.0;1279.0;258.0;341.0;0.0;2329.0;439.…
443628;7.3938;0.0;0.0;212416.0;56704.0;600832.0;36872.0;797.0;176.0;578.0;373.0;253.0;611.0;1145.0;701.0;9498.0;22808.0;252288.0;137024.0;1024448.0;45400.0;1104.0;0.0;0.0;0.0;245.0;227.0;2594.0;2193.0;35256.0;31480.0;181632.0;120064.0;771840.0;41312.0;19816.0;1777.0;1078.0;398.0;2606.0;806.0;5391.0;1571.0;20336.0;40296.0;154688.0;78320.0;572992.0;39384.0;1731.0;215.0;276.0;0.0;2945.0;413.0;1812.0…
444009;7.40015;0.0;8554.0;330240.0;91408.0;918784.0;47728.0;966.0;245.0;569.0;283.0;237.0;660.0;1458.0;1109.0;15307.0;33848.0;387456.0;211840.0;1576448.0;72472.0;1460.0;161.0;0.0;0.0;313.0;169.0;3615.0;3429.0;52640.0;48992.0;279040.0;189376.0;1215488.0;66120.0;11699.0;952.0;520.0;452.0;3363.0;970.0;9274.0;3103.0;29024.0;64128.0;241792.0;126608.0;920000.0;59792.0;2494.0;0.0;0.0;260.0;3498.0;626.0;…
444391;7.406516666666667;0.0;0.0;334848.0;90424.0;936192.0;47952.0;1027.0;190.0;762.0;260.0;422.0;836.0;1539.0;943.0;16496.0;35192.0;398464.0;212672.0;1606144.0;70312.0;1664.0;257.0;0.0;0.0;462.0;198.0;3987.0;3706.0;54552.0;48480.0;296832.0;194304.0;1236992.0;67832.0;9290.0;649.0;616.0;345.0;3669.0;1029.0;8545.0;2722.0;29992.0;69384.0;254784.0;127288.0;948288.0;62992.0;1970.0;0.0;364.0;0.0;3459.0…
444773;7.412883333333333;0.0;0.0;224896.0;60120.0;623552.0;38656.0;1054.0;183.0;566.0;413.0;275.0;532.0;1025.0;717.0;10904.0;24240.0;270080.0;140800.0;1064960.0;47368.0;931.0;0.0;0.0;0.0;311.0;216.0;2710.0;2473.0;36928.0;33152.0;199168.0;128632.0;821248.0;45888.0;7681.0;701.0;457.0;340.0;2703.0;1187.0;6221.0;2034.0;21408.0;47592.0;169984.0;86624.0;617280.0;40096.0;1642.0;0.0;227.0;0.0;3452.0;864.…
445154;7.419233333333334;0.0;0.0;161600.0;42384.0;435392.0;33792.0;677.0;236.0;752.0;334.0;294.0;505.0;1023.0;528.0;7504.0;17384.0;188096.0;100856.0;737536.0;31680.0;728.0;213.0;0.0;0.0;419.0;200.0;2296.0;1874.0;25896.0;24520.0;137216.0;91448.0;563072.0;30560.0;7722.0;767.0;431.0;363.0;2188.0;923.0;5408.0;1947.0;16073.0;33160.0;121192.0;58952.0;414976.0;28152.0;1063.0;151.0;336.0;0.0;3296.0;922.0…
445536;7.4256;0.0;0.0;123128.0;32128.0;332096.0;31064.0;755.0;292.0;706.0;279.0;271.0;477.0;793.0;552.0;6330.0;13270.0;144512.0;74136.0;554880.0;23568.0;624.0;0.0;0.0;0.0;244.0;226.0;1922.0;1370.0;20920.0;18352.0;104080.0;68504.0;429696.0;23184.0;6322.0;571.0;433.0;241.0;1824.0;711.0;4188.0;1394.0;13484.0;24936.0;93304.0;45416.0;318912.0;20232.0;991.0;0.0;236.0;0.0;3170.0;602.0;1690.0;1200.0;8599…
445918;7.431966666666667;0.0;0.0;97672.0;25240.0;264192.0;28088.0;940.0;187.0;592.0;372.0;218.0;581.0;805.0;372.0;5108.0;10408.0;114264.0;62632.0;448704.0;19200.0;567.0;0.0;0.0;0.0;167.0;0.0;1920.0;1152.0;16384.0;13926.0;85616.0;55928.0;338944.0;18200.0;5413.0;637.0;438.0;321.0;1815.0;962.0;3759.0;1337.0;11315.0;20144.0;73432.0;36208.0;256320.0;15636.0;876.0;0.0;209.0;0.0;2544.0;499.0;1836.0;833.…
446300;7.4383333333333335;0.0;3509.0;82496.0;22360.0;221824.0;27744.0;776.0;199.0;536.0;376.0;358.0;530.0;748.0;430.0;4412.0;8634.0;96728.0;52056.0;370816.0;16608.0;596.0;0.0;202.0;0.0;219.0;0.0;1158.0;926.0;15403.0;12190.0;71400.0;45352.0;277184.0;15533.0;5387.0;615.0;352.0;207.0;1425.0;802.0;2647.0;1097.0;10231.0;16188.0;62080.0;29288.0;206784.0;14021.0;1025.0;0.0;151.0;157.0;2712.0;467.0;1683.…
446681;7.444683333333334;0.0;0.0;69376.0;19080.0;186432.0;26272.0;801.0;228.0;638.0;242.0;335.0;317.0;575.0;377.0;4094.0;8069.0;82144.0;42976.0;311424.0;13956.0;454.0;209.0;0.0;0.0;158.0;0.0;966.0;1194.0;13482.0;10623.0;59488.0;40248.0;236032.0;12879.0;5081.0;512.0;293.0;301.0;1616.0;558.0;2621.0;865.0;9141.0;14096.0;54352.0;25680.0;176768.0;10989.0;1046.0;0.0;260.0;0.0;2062.0;443.0;1401.0;908.0;…
447063;7.45105;0.0;0.0;59528.0;16544.0;162624.0;25024.0;674.0;194.0;529.0;249.0;216.0;478.0;652.0;279.0;3562.0;6849.0;72192.0;38440.0;267136.0;11831.0;485.0;350.0;0.0;0.0;307.0;161.0;1136.0;965.0;11505.0;9334.0;51664.0;33752.0;199808.0;11644.0;4976.0;375.0;355.0;337.0;1471.0;658.0;2880.0;1018.0;8355.0;12463.0;43896.0;22520.0;149312.0;10268.0;957.0;0.0;164.0;0.0;2017.0;489.0;1280.0;944.0;6326.0;76…
447445;7.457416666666667;0.0;0.0;53472.0;13697.0;139840.0;23768.0;657.0;184.0;628.0;307.0;258.0;508.0;568.0;377.0;2458.0;5915.0;63544.0;32632.0;231232.0;10291.0;393.0;371.0;0.0;0.0;172.0;193.0;1250.0;1001.0;10897.0;7916.0;46040.0;29240.0;174976.0;9523.0;4855.0;634.0;478.0;504.0;1538.0;677.0;2320.0;1002.0;7850.0;10512.0;41584.0;19664.0;131328.0;8995.0;752.0;0.0;158.0;0.0;1901.0;679.0;1181.0;954.0;…
447826;7.463766666666666;0.0;0.0;47576.0;12383.0;123944.0;23904.0;742.0;296.0;604.0;281.0;178.0;687.0;645.0;346.0;2619.0;5237.0;55824.0;28312.0;202432.0;9070.0;419.0;251.0;0.0;163.0;248.0;0.0;1617.0;753.0;9525.0;7329.0;42184.0;27280.0;153664.0;8891.0;4430.0;362.0;506.0;779.0;1265.0;842.0;2393.0;814.0;7783.0;10205.0;37096.0;17560.0;113768.0;7928.0;638.0;240.0;284.0;0.0;2088.0;560.0;1465.0;748.0;55…
448208;7.470133333333333;0.0;0.0;42072.0;11105.0;109048.0;24352.0;697.0;293.0;714.0;301.0;256.0;698.0;623.0;276.0;2483.0;4765.0;51784.0;26056.0;185344.0;8573.0;341.0;247.0;0.0;0.0;246.0;0.0;1648.0;842.0;9465.0;6799.0;37984.0;22512.0;134912.0;7279.0;4577.0;451.0;822.0;868.0;1546.0;693.0;2551.0;1186.0;6407.0;9041.0;32080.0;16057.0;101968.0;6830.0;767.0;0.0;194.0;203.0;2007.0;481.0;1289.0;860.0;5861…
448590;7.4765;0.0;0.0;39240.0;10327.0;100856.0;22944.0;875.0;196.0;566.0;296.0;282.0;523.0;684.0;219.0;2479.0;4468.0;46496.0;23568.0;167680.0;7635.0;507.0;235.0;0.0;0.0;278.0;0.0;1350.0;643.0;8349.0;6595.0;35808.0;21528.0;124688.0;6873.0;3951.0;418.0;471.0;799.0;1530.0;698.0;2296.0;618.0;6702.0;8543.0;30960.0;14344.0;94208.0;6040.0;685.0;0.0;226.0;0.0;1847.0;443.0;1686.0;726.0;4785.0;5913.0;28608…
448972;7.482866666666666;0.0;0.0;34920.0;9092.0;90264.0;22232.0;803.0;183.0;650.0;269.0;260.0;446.0;455.0;264.0;2334.0;3735.0;42160.0;21016.0;151296.0;7609.0;485.0;387.0;0.0;0.0;255.0;0.0;1246.0;532.0;7215.0;5443.0;31776.0;19304.0;111456.0;5884.0;4277.0;442.0;374.0;332.0;1294.0;726.0;2245.0;825.0;6625.0;8503.0;28000.0;11620.0;84728.0;5520.0;644.0;0.0;213.0;0.0;2058.0;471.0;1398.0;524.0;5016.0;545…
449353;7.489216666666667;0.0;0.0;31936.0;8817.0;82744.0;22760.0;970.0;165.0;775.0;207.0;257.0;383.0;449.0;230.0;1825.0;3504.0;39912.0;20440.0;136576.0;6310.0;355.0;240.0;0.0;0.0;171.0;0.0;941.0;564.0;6850.0;5160.0;28680.0;18392.0;99096.0;5421.0;4522.0;338.0;200.0;339.0;1137.0;596.0;2397.0;689.0;6516.0;7254.0;27168.0;11015.0;75648.0;4795.0;578.0;0.0;246.0;0.0;2020.0;605.0;1382.0;1090.0;4760.0;5708…
449735;7.495583333333333;0.0;0.0;29912.0;7835.0;74800.0;22960.0;707.0;209.0;540.0;317.0;226.0;414.0;603.0;241.0;1935.0;3444.0;37088.0;18352.0;124088.0;5681.0;473.0;0.0;0.0;0.0;318.0;0.0;849.0;521.0;6966.0;4442.0;29072.0;15809.0;91888.0;5430.0;4075.0;390.0;492.0;301.0;1274.0;499.0;2368.0;717.0;6189.0;6860.0;26136.0;10794.0;71376.0;4399.0;495.0;0.0;213.0;0.0;2047.0;418.0;1597.0;792.0;5128.0;4457.0;…
450117;7.50195;0.0;0.0;27296.0;7785.0;70176.0;24352.0;657.0;400.0;638.0;273.0;326.0;531.0;436.0;330.0;1688.0;3158.0;33600.0;18088.0;114720.0;5184.0;150.0;243.0;0.0;0.0;223.0;0.0;894.0;485.0;6786.0;4434.0;26656.0;14896.0;85736.0;4334.0;4093.0;610.0;277.0;371.0;1383.0;746.0;2005.0;877.0;5522.0;6019.0;24552.0;9865.0;64128.0;4636.0;613.0;190.0;0.0;0.0;1705.0;380.0;1170.0;953.0;4946.0;4196.0;19656.0;7…
450498;7.5083;0.0;0.0;26696.0;6630.0;66680.0;22440.0;814.0;230.0;547.0;395.0;305.0;661.0;509.0;259.0;1990.0;3243.0;31744.0;15468.0;106160.0;4814.0;277.0;196.0;0.0;0.0;0.0;159.0;873.0;751.0;5855.0;4424.0;23448.0;14108.0;78232.0;4401.0;3999.0;397.0;204.0;326.0;1430.0;710.0;2144.0;780.0;5855.0;5673.0;22416.0;8867.0;59784.0;4128.0;497.0;153.0;324.0;0.0;1836.0;288.0;1071.0;836.0;4828.0;4349.0;17688.0;…
450880;7.514666666666667;0.0;0.0;24360.0;6341.0;58536.0;23024.0;756.0;291.0;495.0;309.0;187.0;455.0;550.0;300.0;1882.0;2994.0;28992.0;15851.0;97512.0;4459.0;294.0;436.0;0.0;0.0;194.0;0.0;625.0;515.0;5925.0;4420.0;23784.0;12643.0;72792.0;4469.0;3374.0;388.0;333.0;224.0;975.0;475.0;2026.0;881.0;5691.0;5006.0;21856.0;8621.0;54040.0;3868.0;454.0;0.0;203.0;0.0;2063.0;703.0;961.0;827.0;4635.0;4313.0;16…
451262;7.5210333333333335;0.0;0.0;24040.0;5776.0;56744.0;21960.0;568.0;177.0;533.0;393.0;362.0;495.0;466.0;194.0;1536.0;2822.0;27824.0;14994.0;90504.0;4514.0;369.0;1315.0;0.0;0.0;169.0;0.0;873.0;416.0;7397.0;4246.0;21536.0;13644.0;67784.0;4010.0;3544.0;565.0;320.0;476.0;1226.0;686.0;1908.0;949.0;5638.0;5728.0;20480.0;8610.0;50064.0;2868.0;586.0;0.0;310.0;0.0;2194.0;429.0;1185.0;663.0;4912.0;3716.…
451644;7.5274;0.0;0.0;22968.0;6068.0;57768.0;22912.0;761.0;258.0;794.0;399.0;228.0;355.0;551.0;375.0;1834.0;3596.0;30296.0;17792.0;90624.0;3991.0;603.0;4167.0;207.0;0.0;0.0;195.0;801.0;476.0;6720.0;4059.0;21984.0;12327.0;65480.0;5002.0;3595.0;555.0;285.0;209.0;1374.0;651.0;1978.0;631.0;5670.0;6453.0;21536.0;7821.0;50808.0;3373.0;536.0;198.0;205.0;0.0;1917.0;642.0;1465.0;1015.0;4313.0;4221.0;14829…
452025;7.53375;0.0;0.0;25112.0;6755.0;58592.0;24568.0;953.0;190.0;458.0;280.0;248.0;406.0;410.0;330.0;2369.0;3373.0;32120.0;21992.0;85512.0;3806.0;1202.0;7537.0;435.0;0.0;279.0;0.0;1057.0;755.0;7917.0;3730.0;21864.0;13108.0;62720.0;5192.0;4309.0;887.0;319.0;175.0;1013.0;766.0;2349.0;843.0;6598.0;6859.0;21984.0;7936.0;46520.0;4134.0;486.0;411.0;251.0;0.0;1866.0;745.0;1363.0;848.0;5127.0;4553.0;165…
452407;7.540116666666667;0.0;0.0;26640.0;6022.0;58880.0;22104.0;809.0;167.0;653.0;282.0;310.0;493.0;541.0;294.0;1992.0;3562.0;34352.0;22936.0;83992.0;4132.0;1651.0;11368.0;351.0;0.0;198.0;151.0;703.0;481.0;9078.0;3974.0;22232.0;13007.0;60344.0;6045.0;3740.0;1231.0;497.0;300.0;1014.0;707.0;2230.0;1000.0;7722.0;7378.0;23832.0;8809.0;46360.0;3392.0;612.0;498.0;0.0;0.0;2170.0;518.0;1357.0;686.0;5489.…
452789;7.546483333333334;0.0;0.0;24248.0;5503.0;51264.0;22000.0;714.0;331.0;598.0;447.0;214.0;447.0;601.0;193.0;2102.0;2710.0;31744.0;20400.0;75936.0;3946.0;1151.0;8392.0;304.0;0.0;0.0;209.0;951.0;875.0;8060.0;3271.0;20696.0;12080.0;55288.0;5699.0;3632.0;1109.0;509.0;296.0;1566.0;649.0;2307.0;852.0;6582.0;7919.0;22320.0;7834.0;43608.0;3347.0;717.0;565.0;162.0;0.0;1833.0;429.0;1121.0;628.0;5028.0;…
453171;7.55285;0.0;0.0;19656.0;5633.0;48544.0;23056.0;968.0;161.0;510.0;336.0;199.0;366.0;437.0;229.0;1477.0;2859.0;26048.0;15411.0;73208.0;2993.0;641.0;3390.0;276.0;0.0;261.0;250.0;644.0;457.0;7242.0;3240.0;18512.0;11344.0;52568.0;3874.0;3268.0;608.0;497.0;418.0;1036.0;630.0;1860.0;686.0;6323.0;6776.0;18968.0;7093.0;39968.0;3055.0;789.0;289.0;151.0;0.0;1814.0;537.0;1294.0;927.0;4522.0;4000.0;145…
453552;7.5592;0.0;0.0;18504.0;4682.0;42952.0;20920.0;750.0;224.0;599.0;346.0;233.0;341.0;505.0;196.0;1334.0;2863.0;23616.0;12495.0;68240.0;3452.0;379.0;1033.0;0.0;0.0;164.0;0.0;893.0;419.0;6118.0;3101.0;18488.0;10110.0;48256.0;2974.0;3901.0;581.0;236.0;326.0;1044.0;699.0;2109.0;718.0;5664.0;5474.0;18712.0;5997.0;36552.0;2630.0;540.0;0.0;267.0;0.0;1773.0;487.0;1319.0;664.0;4190.0;3913.0;14482.0;50…
453934;7.565566666666666;0.0;0.0;17344.0;3963.0;39640.0;22560.0;970.0;206.0;577.0;248.0;203.0;538.0;373.0;255.0;955.0;2703.0;22328.0;10351.0;65072.0;3244.0;261.0;462.0;152.0;0.0;224.0;174.0;729.0;397.0;6454.0;2914.0;17976.0;8916.0;44480.0;2788.0;2932.0;361.0;333.0;282.0;967.0;518.0;1850.0;698.0;4656.0;5700.0;17648.0;6203.0;36000.0;2397.0;610.0;0.0;276.0;0.0;1867.0;466.0;1204.0;902.0;4719.0;3834.0…
454316;7.571933333333333;0.0;0.0;16196.0;4114.0;38432.0;22008.0;716.0;206.0;663.0;380.0;193.0;275.0;829.0;255.0;1181.0;2354.0;20880.0;11093.0;59560.0;2880.0;231.0;330.0;0.0;0.0;384.0;0.0;622.0;609.0;6134.0;2825.0;16008.0;9148.0;44464.0;2542.0;3217.0;373.0;301.0;292.0;1330.0;668.0;2067.0;809.0;4817.0;4811.0;16704.0;6082.0;33528.0;1779.0;725.0;173.0;236.0;0.0;1569.0;461.0;1402.0;726.0;4150.0;4037.0…
454697;7.578283333333333;0.0;0.0;15791.0;3830.0;36008.0;21552.0;647.0;0.0;403.0;377.0;341.0;406.0;514.0;238.0;1323.0;2672.0;20120.0;9485.0;59296.0;2991.0;261.0;402.0;239.0;0.0;235.0;0.0;659.0;373.0;5343.0;2773.0;15407.0;9009.0;42168.0;2517.0;3222.0;309.0;366.0;0.0;1266.0;651.0;1772.0;760.0;5159.0;4367.0;15892.0;6165.0;30840.0;2055.0;587.0;0.0;223.0;0.0;1702.0;335.0;1424.0;644.0;4574.0;4099.0;1341…
455079;7.58465;0.0;0.0;16014.0;3555.0;35080.0;22600.0;724.0;262.0;809.0;349.0;275.0;305.0;478.0;232.0;1287.0;2185.0;20440.0;9115.0;55000.0;2657.0;308.0;310.0;167.0;0.0;157.0;153.0;597.0;483.0;5329.0;2599.0;15789.0;8231.0;40520.0;2256.0;3068.0;501.0;414.0;318.0;1291.0;713.0;1830.0;584.0;4723.0;4656.0;15039.0;5499.0;30904.0;1711.0;572.0;0.0;253.0;0.0;1565.0;481.0;1268.0;867.0;4336.0;4027.0;12514.0;…
455461;7.5910166666666665;0.0;0.0;15106.0;3586.0;32864.0;21864.0;643.0;178.0;619.0;300.0;268.0;457.0;339.0;219.0;1309.0;1807.0;19392.0;9029.0;53736.0;2257.0;338.0;360.0;0.0;0.0;0.0;0.0;593.0;332.0;5061.0;2611.0;13863.0;8253.0;38816.0;2707.0;2838.0;548.0;425.0;258.0;1044.0;675.0;2225.0;546.0;5772.0;4131.0;13729.0;5184.0;30288.0;1764.0;535.0;0.0;161.0;0.0;1524.0;469.0;1063.0;673.0;4422.0;3700.0;128…
455843;7.597383333333333;0.0;0.0;14727.0;3829.0;33032.0;21336.0;678.0;207.0;554.0;222.0;233.0;364.0;592.0;170.0;1468.0;2254.0;20048.0;8131.0;50968.0;2423.0;245.0;220.0;0.0;0.0;180.0;0.0;640.0;435.0;5655.0;2407.0;14291.0;7867.0;38624.0;2104.0;3019.0;373.0;547.0;230.0;847.0;731.0;1634.0;655.0;5186.0;4010.0;14032.0;5371.0;27648.0;2005.0;404.0;0.0;154.0;0.0;2101.0;555.0;1606.0;665.0;4218.0;3438.0;115…
456224;7.6037333333333335;0.0;0.0;13706.0;3421.0;31688.0;22712.0;475.0;209.0;557.0;258.0;221.0;305.0;385.0;264.0;1335.0;2077.0;18752.0;8234.0;49480.0;2352.0;241.0;336.0;0.0;0.0;216.0;0.0;651.0;455.0;5163.0;2578.0;13799.0;7738.0;34840.0;2483.0;3203.0;333.0;510.0;403.0;950.0;530.0;1839.0;633.0;5678.0;4035.0;13792.0;5059.0;28744.0;1844.0;412.0;0.0;350.0;0.0;1713.0;372.0;1174.0;729.0;4006.0;2955.0;10…
456606;7.6101;0.0;0.0;13543.0;3254.0;31696.0;23096.0;791.0;0.0;810.0;320.0;309.0;445.0;531.0;224.0;1149.0;1921.0;17488.0;8618.0;47648.0;2475.0;259.0;261.0;0.0;0.0;241.0;0.0;577.0;446.0;4650.0;2584.0;14544.0;7456.0;33536.0;1580.0;2757.0;537.0;311.0;275.0;1234.0;753.0;1774.0;426.0;5064.0;3941.0;14107.0;6222.0;26240.0;1790.0;419.0;0.0;250.0;0.0;1900.0;400.0;1300.0;598.0;4569.0;3721.0;10167.0;3568.0;…
456988;7.616466666666667;0.0;0.0;13516.0;3656.0;29592.0;22024.0;833.0;224.0;541.0;201.0;262.0;322.0;373.0;207.0;1150.0;1636.0;18520.0;8927.0;48072.0;2465.0;299.0;405.0;0.0;0.0;251.0;181.0;828.0;374.0;5159.0;2592.0;12824.0;7344.0;34504.0;1853.0;2494.0;322.0;248.0;167.0;864.0;654.0;1932.0;578.0;4815.0;3516.0;13830.0;6186.0;26496.0;1727.0;528.0;0.0;321.0;0.0;1665.0;520.0;1151.0;824.0;5167.0;3150.0;1…
457369;7.622816666666667;0.0;0.0;14524.0;3697.0;30496.0;21224.0;908.0;216.0;617.0;342.0;224.0;337.0;377.0;190.0;1149.0;1811.0;17408.0;8125.0;44632.0;2274.0;207.0;276.0;0.0;0.0;250.0;0.0;704.0;328.0;4915.0;2201.0;13890.0;7115.0;33192.0;1923.0;2616.0;457.0;390.0;557.0;1129.0;608.0;1484.0;576.0;4674.0;3872.0;13070.0;6180.0;25968.0;1942.0;459.0;0.0;0.0;0.0;1613.0;517.0;1209.0;821.0;4188.0;2919.0;1048…
457751;7.629183333333334;0.0;0.0;13511.0;3440.0;28104.0;22816.0;929.0;182.0;426.0;307.0;247.0;284.0;405.0;283.0;1170.0;2408.0;16240.0;7505.0;42576.0;2144.0;240.0;283.0;0.0;0.0;162.0;0.0;700.0;385.0;4657.0;2099.0;12582.0;7001.0;30624.0;1884.0;3065.0;412.0;305.0;356.0;1001.0;532.0;1593.0;480.0;5011.0;3965.0;13542.0;5303.0;26056.0;1577.0;638.0;0.0;236.0;0.0;1593.0;340.0;1095.0;674.0;4151.0;2949.0;10…
458133;7.63555;0.0;0.0;12854.0;2827.0;26160.0;22064.0;752.0;258.0;672.0;301.0;267.0;668.0;318.0;234.0;1125.0;1508.0;16808.0;7620.0;41800.0;1791.0;276.0;170.0;0.0;150.0;156.0;0.0;746.0;304.0;4188.0;2450.0;12910.0;6776.0;29416.0;1894.0;2540.0;413.0;312.0;419.0;1259.0;594.0;1681.0;610.0;5150.0;3480.0;12819.0;4775.0;22208.0;1777.0;480.0;0.0;253.0;0.0;1805.0;433.0;1210.0;613.0;3891.0;3063.0;9290.0;351…
458515;7.641916666666667;0.0;0.0;12492.0;3300.0;28416.0;22656.0;918.0;0.0;526.0;323.0;246.0;422.0;479.0;224.0;1093.0;1949.0;17944.0;7957.0;41232.0;1875.0;285.0;0.0;0.0;0.0;0.0;155.0;786.0;317.0;4636.0;1830.0;12378.0;7800.0;30232.0;2075.0;2595.0;258.0;394.0;343.0;1105.0;743.0;1643.0;556.0;4376.0;2923.0;12940.0;4502.0;22328.0;1679.0;386.0;0.0;164.0;0.0;1609.0;368.0;910.0;696.0;4061.0;2955.0;10065.0…
458896;7.648266666666666;0.0;0.0;12511.0;3669.0;29896.0;22872.0;957.0;269.0;672.0;390.0;347.0;376.0;445.0;175.0;1080.0;1862.0;16712.0;7555.0;43808.0;2371.0;309.0;159.0;0.0;0.0;194.0;205.0;340.0;486.0;4815.0;2095.0;13542.0;9823.0;33096.0;1761.0;2637.0;400.0;337.0;313.0;1148.0;920.0;2015.0;607.0;4596.0;3780.0;13315.0;5146.0;25024.0;1447.0;462.0;0.0;276.0;0.0;1560.0;325.0;1238.0;601.0;3890.0;3185.0;…
459278;7.654633333333333;0.0;0.0;13297.0;3427.0;31080.0;21896.0;1065.0;0.0;532.0;345.0;171.0;355.0;344.0;200.0;1133.0;1846.0;17952.0;8102.0;46424.0;2663.0;0.0;208.0;0.0;0.0;169.0;0.0;649.0;491.0;4840.0;2550.0;13620.0;13411.0;35800.0;1892.0;3082.0;316.0;482.0;462.0;1119.0;567.0;1839.0;694.0;4961.0;4381.0;14750.0;4971.0;24368.0;1870.0;646.0;190.0;675.0;0.0;1217.0;480.0;1013.0;549.0;4591.0;3649.0;11…
459660;7.661;0.0;0.0;15715.0;4284.0;38920.0;22720.0;1489.0;170.0;766.0;250.0;203.0;509.0;370.0;197.0;1083.0;2015.0;20112.0;11070.0;53024.0;2857.0;331.0;0.0;168.0;0.0;216.0;194.0;965.0;518.0;4838.0;2527.0;15622.0;14594.0;41608.0;1998.0;2760.0;344.0;378.0;467.0;1231.0;592.0;1843.0;774.0;4701.0;4336.0;15360.0;5798.0;31152.0;1934.0;519.0;251.0;788.0;0.0;1588.0;357.0;1226.0;818.0;4531.0;3218.0;10955.0…
460041;7.66735;0.0;0.0;19400.0;5527.0;49568.0;22216.0;935.0;159.0;498.0;402.0;205.0;562.0;423.0;183.0;1275.0;2412.0;25432.0;11983.0;71848.0;3872.0;292.0;268.0;0.0;0.0;252.0;0.0;762.0;536.0;5515.0;3406.0;19392.0;15647.0;55104.0;3369.0;2894.0;332.0;320.0;551.0;1317.0;492.0;2136.0;882.0;4748.0;4525.0;18200.0;6904.0;38528.0;2610.0;812.0;259.0;603.0;0.0;1484.0;457.0;1244.0;632.0;4242.0;3781.0;14688.0;…
460423;7.6737166666666665;0.0;0.0;23448.0;6951.0;62616.0;22608.0;933.0;202.0;616.0;296.0;279.0;434.0;394.0;271.0;2031.0;2522.0;29328.0;17376.0;97408.0;4211.0;240.0;0.0;0.0;0.0;0.0;0.0;838.0;967.0;5926.0;3727.0;22064.0;16488.0;70480.0;3558.0;3153.0;462.0;272.0;380.0;1300.0;700.0;1704.0;819.0;5455.0;5746.0;22104.0;8800.0;51768.0;3419.0;473.0;199.0;457.0;0.0;1977.0;459.0;1224.0;846.0;5363.0;3744.0;1…
460805;7.680083333333333;0.0;2115.0;25352.0;7162.0;64352.0;23928.0;602.0;205.0;463.0;216.0;415.0;438.0;547.0;221.0;1662.0;2981.0;31152.0;16984.0;98800.0;4510.0;207.0;156.0;163.0;0.0;171.0;175.0;652.0;548.0;6252.0;4299.0;24792.0;16864.0;70488.0;3833.0;2832.0;399.0;627.0;329.0;1161.0;448.0;1730.0;570.0;5404.0;5600.0;22472.0;7820.0;53488.0;3446.0;647.0;214.0;297.0;0.0;1922.0;481.0;1351.0;841.0;4589.…
461187;7.68645;0.0;0.0;21688.0;6196.0;53712.0;23104.0;919.0;245.0;509.0;298.0;326.0;437.0;359.0;287.0;1448.0;2807.0;28448.0;14819.0;82088.0;3714.0;180.0;195.0;0.0;0.0;198.0;0.0;742.0;461.0;6251.0;3622.0;21216.0;13481.0;59408.0;3484.0;2570.0;346.0;532.0;232.0;1261.0;535.0;1470.0;744.0;4759.0;5257.0;19672.0;7085.0;43928.0;3076.0;684.0;0.0;322.0;0.0;1565.0;560.0;1066.0;732.0;4161.0;4308.0;17360.0;48…
461568;7.6928;0.0;0.0;18760.0;5120.0;43872.0;23088.0;908.0;283.0;655.0;320.0;173.0;412.0;568.0;197.0;1600.0;2048.0;22936.0;12845.0;65520.0;2824.0;382.0;172.0;0.0;0.0;0.0;0.0;669.0;416.0;4756.0;3316.0;18600.0;11519.0;47080.0;2498.0;3017.0;415.0;430.0;332.0;1225.0;589.0;1827.0;742.0;4744.0;4616.0;17184.0;5935.0;37512.0;2529.0;393.0;171.0;326.0;0.0;1875.0;404.0;1360.0;721.0;4341.0;4137.0;15611.0;414…
461950;7.699166666666667;0.0;0.0;16520.0;4456.0;39328.0;22664.0;771.0;210.0;451.0;233.0;279.0;315.0;392.0;237.0;1638.0;2307.0;22408.0;11227.0;58216.0;2773.0;272.0;252.0;0.0;0.0;283.0;0.0;545.0;363.0;4761.0;2988.0;16568.0;10391.0;43656.0;2813.0;2858.0;361.0;357.0;311.0;954.0;535.0;1707.0;895.0;4838.0;4089.0;16054.0;5630.0;31712.0;2168.0;506.0;189.0;187.0;0.0;1736.0;317.0;1206.0;793.0;3689.0;3760.0…
462332;7.705533333333333;0.0;0.0;15238.0;4767.0;37736.0;23608.0;723.0;285.0;639.0;315.0;174.0;415.0;234.0;202.0;1143.0;2054.0;20712.0;10709.0;54656.0;2599.0;222.0;0.0;0.0;0.0;258.0;0.0;652.0;374.0;4567.0;2574.0;15192.0;10030.0;39968.0;2403.0;2602.0;254.0;432.0;376.0;1067.0;610.0;1768.0;490.0;5057.0;4495.0;14784.0;5509.0;28816.0;1954.0;480.0;211.0;367.0;0.0;1817.0;524.0;1524.0;480.0;4503.0;3644.0;…
462713;7.711883333333334;0.0;0.0;15670.0;3541.0;35608.0;22528.0;939.0;165.0;558.0;270.0;198.0;431.0;468.0;165.0;1413.0;1831.0;19976.0;10204.0;53328.0;2217.0;272.0;0.0;0.0;0.0;0.0;0.0;758.0;326.0;5036.0;2668.0;15656.0;9831.0;39040.0;2393.0;2383.0;272.0;270.0;333.0;1270.0;612.0;1485.0;654.0;4898.0;3656.0;14967.0;5596.0;28560.0;2159.0;421.0;0.0;194.0;0.0;1471.0;361.0;1358.0;798.0;4021.0;3020.0;12239…
463095;7.71825;0.0;0.0;15861.0;3892.0;37872.0;23016.0;896.0;0.0;513.0;461.0;0.0;392.0;432.0;252.0;1257.0;1988.0;20144.0;12605.0;56480.0;2460.0;166.0;168.0;0.0;0.0;0.0;0.0;445.0;350.0;4935.0;3250.0;16109.0;10309.0;40952.0;2156.0;2977.0;461.0;489.0;374.0;1164.0;637.0;1992.0;652.0;5197.0;3683.0;15226.0;4812.0;30352.0;1649.0;467.0;0.0;213.0;0.0;1429.0;477.0;1167.0;756.0;4437.0;3493.0;12099.0;3902.0;9…
463477;7.724616666666667;0.0;0.0;17088.0;4191.0;41712.0;22480.0;644.0;263.0;588.0;407.0;251.0;288.0;362.0;253.0;1178.0;2263.0;22496.0;15863.0;66792.0;3251.0;610.0;151.0;305.0;0.0;207.0;160.0;577.0;325.0;5025.0;2932.0;18064.0;10750.0;48480.0;3203.0;2418.0;398.0;307.0;355.0;1118.0;483.0;1854.0;715.0;5050.0;4265.0;16600.0;5873.0;34976.0;2224.0;519.0;174.0;188.0;0.0;1526.0;528.0;1233.0;877.0;4061.0;3…
463859;7.7309833333333335;0.0;0.0;18320.0;4639.0;43392.0;22944.0;707.0;0.0;637.0;393.0;248.0;603.0;557.0;0.0;1457.0;2155.0;23168.0;18704.0;72376.0;3200.0;334.0;234.0;0.0;0.0;226.0;0.0;708.0;342.0;5164.0;3309.0;18424.0;11631.0;49328.0;3204.0;3031.0;296.0;237.0;444.0;1072.0;423.0;2059.0;722.0;5056.0;4799.0;16624.0;6112.0;36520.0;2377.0;523.0;0.0;227.0;0.0;1888.0;408.0;1147.0;836.0;4870.0;3514.0;157…
464240;7.737333333333333;0.0;0.0;18040.0;4226.0;40712.0;23160.0;841.0;351.0;703.0;274.0;361.0;380.0;309.0;285.0;1379.0;2030.0;23088.0;17632.0;67640.0;3111.0;374.0;0.0;152.0;0.0;232.0;217.0;748.0;372.0;5569.0;3282.0;18344.0;10525.0;44280.0;4576.0;3163.0;480.0;396.0;343.0;1452.0;505.0;1551.0;723.0;4875.0;4445.0;16640.0;5377.0;33080.0;2384.0;541.0;150.0;276.0;0.0;2040.0;519.0;1135.0;715.0;4323.0;337…
464622;7.7437;0.0;0.0;15318.0;4118.0;35640.0;23464.0;641.0;0.0;633.0;299.0;208.0;535.0;469.0;174.0;1219.0;2233.0;20392.0;14166.0;59232.0;2792.0;337.0;189.0;0.0;0.0;312.0;0.0;771.0;476.0;4558.0;2414.0;15983.0;9233.0;39264.0;4358.0;2890.0;340.0;215.0;464.0;1234.0;516.0;2213.0;536.0;5025.0;4176.0;15407.0;5425.0;30200.0;1853.0;599.0;0.0;343.0;0.0;1780.0;498.0;1363.0;760.0;4647.0;3489.0;12179.0;3071.0…
465004;7.750066666666667;0.0;0.0;14438.0;4048.0;32304.0;23280.0;573.0;154.0;615.0;205.0;182.0;303.0;482.0;179.0;1458.0;1781.0;18976.0;12191.0;50624.0;1987.0;171.0;231.0;239.0;0.0;186.0;0.0;675.0;503.0;4581.0;2373.0;14576.0;9340.0;35520.0;4184.0;2811.0;474.0;350.0;232.0;1309.0;668.0;1653.0;617.0;5364.0;3749.0;13694.0;4610.0;27680.0;1601.0;511.0;0.0;289.0;0.0;1810.0;314.0;1246.0;571.0;4476.0;3675.0…
465385;7.7564166666666665;0.0;0.0;13554.0;3357.0;29888.0;22880.0;651.0;194.0;556.0;185.0;237.0;353.0;475.0;235.0;1118.0;1823.0;17552.0;10824.0;46616.0;2504.0;335.0;289.0;239.0;0.0;177.0;0.0;731.0;510.0;5168.0;2146.0;14116.0;8414.0;32352.0;3130.0;2634.0;355.0;384.0;256.0;1047.0;605.0;1419.0;780.0;5258.0;4052.0;13830.0;4142.0;24032.0;1637.0;507.0;0.0;265.0;0.0;1806.0;357.0;1587.0;823.0;3695.0;3040.…
465767;7.762783333333333;0.0;0.0;12636.0;3307.0;27424.0;21912.0;641.0;250.0;423.0;286.0;221.0;324.0;314.0;173.0;1054.0;1673.0;17952.0;9863.0;42344.0;2111.0;296.0;261.0;0.0;0.0;266.0;0.0;689.0;327.0;4518.0;1954.0;13481.0;7838.0;30376.0;2067.0;2668.0;206.0;234.0;291.0;930.0;740.0;1781.0;722.0;3867.0;3743.0;12920.0;4477.0;22112.0;1549.0;451.0;158.0;241.0;0.0;1825.0;447.0;1391.0;610.0;3942.0;3079.0;1…
466149;7.76915;0.0;0.0;12319.0;3076.0;27424.0;22328.0;834.0;160.0;418.0;385.0;157.0;315.0;316.0;171.0;946.0;1412.0;15949.0;9869.0;41624.0;2020.0;377.0;181.0;0.0;0.0;245.0;156.0;399.0;311.0;4126.0;2115.0;12990.0;7458.0;30280.0;1843.0;2641.0;306.0;211.0;332.0;1353.0;540.0;2106.0;639.0;4391.0;3364.0;13210.0;3899.0;21424.0;1325.0;487.0;0.0;326.0;0.0;1820.0;394.0;1210.0;750.0;4317.0;2563.0;9539.0;2857…
466531;7.775516666666666;0.0;0.0;11582.0;2976.0;23944.0;21888.0;855.0;220.0;753.0;253.0;243.0;511.0;415.0;0.0;1136.0;1330.0;15187.0;8983.0;39952.0;1621.0;311.0;0.0;0.0;0.0;185.0;0.0;741.0;372.0;4496.0;1761.0;12527.0;6688.0;27200.0;1726.0;2536.0;373.0;268.0;338.0;813.0;490.0;1801.0;563.0;4243.0;2787.0;12228.0;3904.0;20632.0;1315.0;465.0;0.0;329.0;153.0;1632.0;375.0;1069.0;658.0;3673.0;2675.0;9658.…
466912;7.781866666666667;0.0;0.0;10456.0;2577.0;25168.0;22360.0;558.0;0.0;728.0;291.0;166.0;361.0;469.0;163.0;822.0;1292.0;15380.0;8560.0;37816.0;1742.0;326.0;0.0;166.0;0.0;190.0;0.0;489.0;329.0;4170.0;2083.0;11778.0;6921.0;25984.0;1742.0;2522.0;454.0;247.0;264.0;1259.0;413.0;1707.0;629.0;4134.0;2710.0;12162.0;4018.0;19840.0;1364.0;389.0;0.0;0.0;0.0;1484.0;317.0;1481.0;586.0;4450.0;2869.0;9812.0;…
467294;7.788233333333333;0.0;0.0;10973.0;2472.0;22840.0;23376.0;786.0;166.0;540.0;241.0;250.0;304.0;415.0;269.0;916.0;1475.0;14113.0;7809.0;34648.0;1799.0;307.0;226.0;0.0;0.0;0.0;0.0;481.0;352.0;4308.0;2167.0;11401.0;6508.0;25088.0;1497.0;2246.0;260.0;395.0;413.0;1033.0;554.0;1844.0;625.0;3830.0;2890.0;11590.0;3799.0;18048.0;1104.0;777.0;151.0;221.0;0.0;1593.0;370.0;1123.0;601.0;3646.0;2744.0;907…
467676;7.7946;0.0;0.0;10014.0;2558.0;22152.0;23048.0;795.0;187.0;548.0;267.0;185.0;369.0;321.0;309.0;1102.0;1523.0;13578.0;7184.0;32896.0;1462.0;0.0;220.0;0.0;0.0;166.0;0.0;787.0;362.0;3414.0;2102.0;10850.0;6289.0;23768.0;1172.0;2807.0;246.0;184.0;0.0;803.0;459.0;1415.0;449.0;4241.0;2954.0;11600.0;3734.0;18568.0;1321.0;674.0;173.0;153.0;0.0;1425.0;458.0;1008.0;806.0;4021.0;2755.0;8682.0;2373.0;55…
468058;7.800966666666667;0.0;0.0;10452.0;2653.0;20888.0;22568.0;863.0;213.0;475.0;345.0;252.0;345.0;422.0;260.0;919.0;1491.0;14412.0;7882.0;31712.0;1529.0;383.0;160.0;0.0;0.0;150.0;0.0;557.0;432.0;4075.0;1645.0;10608.0;5907.0;21704.0;1314.0;2447.0;305.0;378.0;210.0;920.0;585.0;1762.0;737.0;4471.0;2757.0;10863.0;3715.0;17872.0;1131.0;476.0;0.0;211.0;0.0;1647.0;349.0;1190.0;550.0;4147.0;2691.0;8852…
468439;7.807316666666667;0.0;0.0;10158.0;2305.0;20416.0;23960.0;732.0;0.0;584.0;267.0;267.0;394.0;428.0;0.0;1071.0;1463.0;14315.0;7628.0;30816.0;1498.0;877.0;314.0;152.0;0.0;227.0;174.0;512.0;311.0;4003.0;1704.0;11605.0;6113.0;22752.0;2142.0;2544.0;163.0;308.0;272.0;836.0;576.0;1491.0;624.0;4348.0;2855.0;11616.0;3062.0;18024.0;1312.0;383.0;0.0;199.0;0.0;1380.0;313.0;967.0;849.0;3973.0;2659.0;7277…
468821;7.8136833333333335;0.0;0.0;10381.0;2631.0;20696.0;22376.0;771.0;180.0;574.0;237.0;241.0;384.0;401.0;238.0;1274.0;1351.0;14851.0;7207.0;30248.0;1668.0;3118.0;525.0;0.0;0.0;252.0;161.0;613.0;318.0;4314.0;2159.0;12090.0;6187.0;23032.0;3202.0;2359.0;237.0;165.0;289.0;985.0;583.0;1704.0;703.0;5192.0;3181.0;11636.0;3505.0;16229.0;1316.0;554.0;151.0;252.0;0.0;1478.0;494.0;1467.0;714.0;3919.0;2789…
469203;7.82005;0.0;0.0;10852.0;2760.0;21592.0;22736.0;721.0;203.0;623.0;308.0;0.0;447.0;309.0;316.0;985.0;1582.0;16680.0;7570.0;30832.0;1961.0;4932.0;1001.0;0.0;0.0;0.0;0.0;580.0;394.0;4446.0;4018.0;12939.0;6365.0;20576.0;5348.0;2919.0;295.0;394.0;408.0;1177.0;815.0;1442.0;691.0;5105.0;4193.0;13192.0;3629.0;16272.0;1655.0;675.0;0.0;235.0;0.0;1501.0;377.0;1480.0;764.0;4612.0;3164.0;9008.0;2921.0;5…
469584;7.8264;0.0;0.0;11826.0;2793.0;22416.0;23488.0;677.0;161.0;680.0;289.0;166.0;439.0;361.0;204.0;1075.0;2089.0;18376.0;7927.0;32744.0;1713.0;5899.0;937.0;0.0;0.0;306.0;0.0;665.0;399.0;5142.0;6151.0;15298.0;6539.0;21680.0;5365.0;2640.0;395.0;252.0;329.0;944.0;634.0;2111.0;653.0;5730.0;4989.0;14741.0;3937.0;17376.0;1623.0;369.0;0.0;209.0;0.0;1515.0;331.0;1312.0;535.0;4156.0;3162.0;10780.0;2868.…
469966;7.832766666666667;0.0;0.0;13602.0;3355.0;26432.0;23504.0;634.0;166.0;499.0;336.0;274.0;272.0;340.0;438.0;1183.0;2095.0;20304.0;8337.0;39120.0;2334.0;3679.0;898.0;162.0;0.0;0.0;0.0;502.0;407.0;5509.0;7778.0;18544.0;6895.0;28112.0;4513.0;2516.0;386.0;291.0;273.0;1258.0;672.0;2041.0;654.0;4679.0;5893.0;15737.0;4975.0;19496.0;1633.0;538.0;0.0;451.0;0.0;1714.0;457.0;922.0;492.0;4817.0;3267.0;12…
470348;7.839133333333334;0.0;0.0;18984.0;4837.0;41960.0;24416.0;565.0;0.0;510.0;335.0;257.0;442.0;473.0;0.0;1656.0;2687.0;24424.0;11727.0;67936.0;3402.0;1794.0;453.0;161.0;0.0;291.0;0.0;570.0;588.0;6966.0;7621.0;20336.0;10371.0;45976.0;3648.0;1941.0;316.0;218.0;245.0;1272.0;496.0;1544.0;898.0;5718.0;6386.0;18936.0;6350.0;35304.0;2363.0;543.0;0.0;152.0;0.0;1505.0;623.0;993.0;794.0;4972.0;3956.0;15…
470730;7.8455;0.0;0.0;32872.0;8373.0;85904.0;25720.0;645.0;173.0;450.0;265.0;337.0;520.0;400.0;248.0;1912.0;3839.0;41312.0;21024.0;141888.0;6722.0;887.0;309.0;0.0;0.0;187.0;199.0;569.0;477.0;7729.0;9506.0;32040.0;19328.0;103200.0;6487.0;2405.0;331.0;285.0;352.0;1377.0;756.0;1946.0;646.0;6671.0;8629.0;30160.0;11782.0;72992.0;5272.0;638.0;157.0;193.0;0.0;2010.0;295.0;1235.0;1044.0;5217.0;5637.0;239…
471111;7.85185;0.0;0.0;63200.0;16584.0;176960.0;28096.0;933.0;225.0;532.0;309.0;415.0;522.0;486.0;348.0;3415.0;7176.0;77288.0;42504.0;294016.0;13918.0;649.0;331.0;0.0;0.0;275.0;0.0;883.0;935.0;12331.0;13043.0;59856.0;37272.0;215616.0;12585.0;2662.0;221.0;206.0;317.0;1641.0;677.0;2968.0;921.0;8501.0;14476.0;52056.0;23384.0;162432.0;10750.0;691.0;0.0;0.0;0.0;1772.0;531.0;1440.0;904.0;5922.0;8395.0;…
471493;7.858216666666666;0.0;0.0;108048.0;29832.0;310400.0;31664.0;1049.0;0.0;532.0;354.0;462.0;597.0;729.0;514.0;5773.0;12603.0;134848.0;74840.0;537024.0;24072.0;1022.0;344.0;0.0;0.0;257.0;180.0;1594.0;1648.0;20328.0;21992.0;103528.0;65920.0;402816.0;23184.0;3015.0;327.0;268.0;449.0;1729.0;596.0;3411.0;1353.0;13167.0;23696.0;85816.0;42984.0;296128.0;19968.0;920.0;0.0;0.0;0.0;1800.0;442.0;1567.0;…
471875;7.864583333333333;0.0;0.0;174784.0;46776.0;510848.0;36224.0;976.0;160.0;417.0;333.0;286.0;737.0;781.0;649.0;8816.0;19936.0;214912.0;117896.0;870336.0;38936.0;1058.0;208.0;0.0;0.0;372.0;0.0;2334.0;2251.0;30664.0;31176.0;161344.0;107248.0;658880.0;37176.0;2912.0;391.0;236.0;359.0;2150.0;725.0;4850.0;1332.0;17952.0;38064.0;137024.0;66640.0;491520.0;32648.0;1247.0;0.0;171.0;0.0;2029.0;513.0;18…
472256;7.870933333333333;0.0;0.0;227776.0;59712.0;646976.0;40712.0;942.0;220.0;483.0;282.0;310.0;900.0;1013.0;685.0;10709.0;24864.0;279296.0;152448.0;1113088.0;48416.0;1306.0;301.0;0.0;162.0;295.0;154.0;2670.0;2891.0;39256.0;38888.0;208896.0;131584.0;859648.0;46504.0;3096.0;429.0;273.0;370.0;2792.0;827.0;5917.0;2163.0;22888.0;46552.0;183168.0;86664.0;652288.0;41144.0;1625.0;223.0;178.0;0.0;2551.0…
472638;7.8773;0.0;0.0;190528.0;52296.0;550080.0;38432.0;1159.0;157.0;635.0;329.0;251.0;541.0;1092.0;581.0;9218.0;22072.0;240192.0;131648.0;953920.0;41408.0;1004.0;305.0;0.0;179.0;307.0;0.0;2411.0;2284.0;33528.0;33592.0;178624.0;118776.0;735232.0;39776.0;3164.0;271.0;276.0;408.0;2651.0;1125.0;5335.0;2019.0;20856.0;42320.0;156544.0;75720.0;556224.0;35104.0;1646.0;218.0;245.0;0.0;2163.0;612.0;1807.0…
473020;7.883666666666667;0.0;0.0;136704.0;37112.0;391744.0;32400.0;814.0;0.0;526.0;249.0;289.0;595.0;883.0;464.0;6945.0;15623.0;171392.0;92984.0;678016.0;30456.0;720.0;0.0;0.0;159.0;292.0;0.0;1573.0;1614.0;25560.0;24560.0;129520.0;84496.0;514560.0;28624.0;3024.0;305.0;253.0;244.0;2094.0;823.0;4544.0;1354.0;15648.0;32056.0;113800.0;54056.0;385856.0;25176.0;1063.0;0.0;410.0;0.0;2297.0;479.0;2061.0;…
473402;7.890033333333333;0.0;3711.0;107616.0;29072.0;307712.0;30360.0;789.0;0.0;531.0;231.0;227.0;471.0;707.0;496.0;5908.0;11846.0;137920.0;74064.0;516416.0;23152.0;544.0;174.0;198.0;0.0;284.0;0.0;1775.0;1371.0;21768.0;18136.0;99704.0;62968.0;392896.0;21336.0;2616.0;453.0;220.0;215.0;2127.0;714.0;4139.0;1184.0;13344.0;28040.0;91008.0;41520.0;288512.0;19048.0;1111.0;0.0;205.0;0.0;2362.0;543.0;1663…
473783;7.8963833333333335;0.0;3235.0;91400.0;23168.0;251776.0;29256.0;751.0;176.0;562.0;286.0;323.0;462.0;780.0;375.0;4500.0;10429.0;112656.0;59472.0;422656.0;18616.0;380.0;0.0;0.0;0.0;241.0;184.0;1361.0;1122.0;17128.0;16424.0;82304.0;52904.0;313152.0;16768.0;2534.0;362.0;305.0;357.0;2044.0;692.0;3521.0;1196.0;11914.0;28032.0;80136.0;35008.0;240064.0;15770.0;760.0;0.0;0.0;0.0;1885.0;420.0;1516.0;…
474165;7.90275;0.0;0.0;76928.0;20624.0;213760.0;28224.0;736.0;203.0;638.0;301.0;395.0;553.0;503.0;465.0;4215.0;8883.0;96096.0;51160.0;357952.0;16824.0;516.0;211.0;0.0;0.0;0.0;157.0;1279.0;1241.0;16040.0;13368.0;71376.0;45608.0;272320.0;14993.0;2609.0;522.0;329.0;391.0;1536.0;590.0;3085.0;1395.0;10329.0;27408.0;69376.0;29704.0;201280.0;12690.0;660.0;0.0;243.0;0.0;2296.0;501.0;1686.0;910.0;6887.0;1…
474547;7.909116666666667;0.0;0.0;68432.0;17240.0;186688.0;26760.0;741.0;0.0;695.0;254.0;260.0;505.0;576.0;517.0;3605.0;7996.0;85456.0;45128.0;313344.0;13971.0;438.0;288.0;180.0;0.0;273.0;176.0;955.0;976.0;13729.0;12430.0;62928.0;40408.0;229952.0;12706.0;2602.0;339.0;365.0;246.0;1958.0;764.0;3078.0;1081.0;8954.0;22312.0;61584.0;25632.0;171648.0;10960.0;702.0;0.0;249.0;0.0;2389.0;350.0;1644.0;916.0…
474928;7.915466666666667;0.0;0.0;59104.0;16408.0;161472.0;26176.0;756.0;197.0;525.0;165.0;181.0;604.0;769.0;287.0;3344.0;6853.0;71496.0;39488.0;273600.0;13165.0;403.0;481.0;0.0;0.0;244.0;0.0;988.0;1074.0;12085.0;10138.0;53880.0;34552.0;204288.0;11513.0;2285.0;357.0;312.0;276.0;1388.0;626.0;2928.0;821.0;8906.0;17952.0;54312.0;23400.0;150208.0;9977.0;757.0;0.0;182.0;0.0;1929.0;428.0;1303.0;642.0;59…
475310;7.921833333333334;0.0;0.0;52408.0;13579.0;141568.0;27192.0;999.0;172.0;402.0;240.0;205.0;522.0;565.0;499.0;2955.0;6450.0;68320.0;34384.0;240896.0;11074.0;397.0;380.0;0.0;0.0;236.0;0.0;1241.0;788.0;11784.0;9248.0;49144.0;32264.0;180480.0;9818.0;2568.0;284.0;310.0;389.0;1370.0;942.0;2729.0;694.0;8292.0;16234.0;48208.0;19472.0;137216.0;8403.0;495.0;0.0;151.0;0.0;2037.0;396.0;1114.0;843.0;5617…
475692;7.9282;0.0;0.0;48624.0;13299.0;131072.0;25528.0;651.0;0.0;718.0;333.0;254.0;447.0;640.0;403.0;2595.0;5067.0;59376.0;31680.0;218496.0;9672.0;616.0;401.0;0.0;0.0;184.0;0.0;833.0;879.0;11173.0;8522.0;42504.0;28528.0;161856.0;9231.0;2424.0;381.0;265.0;292.0;1476.0;651.0;2452.0;915.0;6868.0;15154.0;43600.0;17920.0;120280.0;7482.0;522.0;161.0;165.0;0.0;1712.0;401.0;1185.0;668.0;5067.0;6985.0;344…
476074;7.934566666666667;0.0;0.0;44744.0;12425.0;115928.0;23904.0;741.0;216.0;524.0;296.0;210.0;336.0;491.0;297.0;2728.0;5346.0;53016.0;27408.0;198208.0;9403.0;570.0;298.0;0.0;0.0;261.0;0.0;791.0;815.0;9908.0;7888.0;40424.0;27352.0;145472.0;8666.0;2375.0;336.0;305.0;211.0;1050.0;692.0;2329.0;627.0;7274.0;12780.0;37832.0;15815.0;107696.0;6879.0;660.0;276.0;255.0;0.0;1750.0;287.0;1315.0;810.0;5477.…
476455;7.940916666666666;0.0;0.0;39040.0;10389.0;109160.0;24320.0;972.0;0.0;555.0;212.0;226.0;415.0;582.0;290.0;2283.0;5302.0;51296.0;26600.0;177536.0;7480.0;560.0;0.0;0.0;0.0;330.0;157.0;1170.0;718.0;9004.0;6964.0;38192.0;23016.0;133440.0;6829.0;2314.0;321.0;332.0;195.0;1363.0;643.0;2379.0;907.0;7042.0;10625.0;34528.0;15340.0;100168.0;7012.0;736.0;216.0;280.0;0.0;2062.0;449.0;1095.0;728.0;4929.0…
476837;7.947283333333333;0.0;0.0;37104.0;10122.0;98272.0;24608.0;760.0;281.0;618.0;283.0;201.0;388.0;307.0;337.0;2314.0;4722.0;45352.0;24168.0;165440.0;7810.0;400.0;203.0;0.0;0.0;188.0;156.0;949.0;676.0;8461.0;6897.0;37304.0;21184.0;123784.0;6843.0;2220.0;303.0;176.0;245.0;1032.0;619.0;2072.0;848.0;6111.0;9639.0;32632.0;14176.0;89584.0;5884.0;552.0;0.0;0.0;0.0;1795.0;442.0;1296.0;943.0;4768.0;592…
477219;7.95365;0.0;0.0;33408.0;8902.0;92584.0;23904.0;608.0;208.0;545.0;346.0;0.0;451.0;566.0;370.0;1928.0;4160.0;43800.0;23824.0;153024.0;6816.0;368.0;0.0;0.0;0.0;190.0;0.0;806.0;620.0;8822.0;6308.0;32552.0;19816.0;113896.0;6276.0;2440.0;331.0;267.0;285.0;1315.0;703.0;2178.0;661.0;6732.0;8987.0;30128.0;13194.0;84616.0;5087.0;603.0;0.0;330.0;0.0;1752.0;362.0;1236.0;414.0;5182.0;5651.0;24608.0;823…
477600;7.96;0.0;0.0;32824.0;8943.0;84584.0;23072.0;906.0;168.0;587.0;307.0;375.0;394.0;478.0;296.0;2219.0;4000.0;40216.0;20328.0;141248.0;6909.0;434.0;0.0;0.0;0.0;151.0;0.0;856.0;684.0;7704.0;6750.0;30312.0;18032.0;103904.0;5323.0;2346.0;230.0;257.0;297.0;1139.0;817.0;2001.0;728.0;6218.0;8318.0;29000.0;12868.0;79768.0;4929.0;533.0;0.0;0.0;0.0;1847.0;451.0;1237.0;673.0;4461.0;5063.0;22200.0;7981.0…
477982;7.966366666666667;0.0;0.0;31296.0;8106.0;78544.0;24128.0;582.0;179.0;496.0;422.0;312.0;475.0;310.0;176.0;1674.0;3588.0;38712.0;20080.0;130056.0;6315.0;453.0;0.0;0.0;0.0;215.0;0.0;661.0;654.0;7777.0;5341.0;29096.0;17392.0;98424.0;5148.0;2138.0;250.0;267.0;336.0;1698.0;581.0;1906.0;606.0;5291.0;8485.0;26328.0;10582.0;72040.0;4731.0;634.0;0.0;219.0;0.0;1509.0;417.0;1407.0;800.0;4535.0;4903.0;…
478364;7.972733333333333;0.0;0.0;27736.0;8048.0;75160.0;24576.0;965.0;176.0;441.0;314.0;324.0;322.0;466.0;171.0;1833.0;3683.0;35456.0;18168.0;122128.0;5111.0;400.0;0.0;0.0;0.0;0.0;0.0;560.0;561.0;6685.0;4904.0;27192.0;16289.0;92768.0;5438.0;2449.0;328.0;231.0;379.0;872.0;536.0;2128.0;831.0;5533.0;7470.0;25800.0;10410.0;68248.0;4531.0;636.0;0.0;238.0;0.0;1885.0;408.0;1483.0;668.0;4555.0;4663.0;207…
478746;7.9791;0.0;0.0;26080.0;6543.0;69176.0;23568.0;750.0;208.0;520.0;252.0;307.0;428.0;314.0;163.0;1742.0;3373.0;33736.0;17232.0;114064.0;5277.0;287.0;242.0;0.0;0.0;185.0;0.0;580.0;423.0;5888.0;5108.0;25384.0;14914.0;84120.0;5098.0;1857.0;261.0;348.0;232.0;1075.0;380.0;2249.0;861.0;5592.0;7069.0;24168.0;10076.0;65456.0;3878.0;400.0;0.0;185.0;0.0;1525.0;280.0;993.0;589.0;4203.0;4485.0;17560.0;73…
479127;7.98545;0.0;0.0;25408.0;7179.0;66456.0;22728.0;721.0;183.0;549.0;291.0;226.0;324.0;490.0;239.0;1869.0;3015.0;32112.0;17296.0;108904.0;4737.0;388.0;0.0;0.0;0.0;206.0;0.0;730.0;577.0;6313.0;4442.0;24440.0;14636.0;81792.0;3906.0;1898.0;322.0;208.0;264.0;888.0;583.0;1824.0;931.0;4931.0;6363.0;23064.0;8956.0;61416.0;3766.0;331.0;0.0;220.0;0.0;1668.0;387.0;1245.0;686.0;4183.0;3747.0;18568.0;6350…
479509;7.991816666666667;0.0;0.0;23280.0;6265.0;63016.0;22840.0;692.0;170.0;622.0;187.0;201.0;336.0;584.0;274.0;1483.0;2951.0;29912.0;15694.0;102680.0;5032.0;258.0;0.0;0.0;0.0;304.0;0.0;691.0;708.0;6050.0;3959.0;24184.0;13538.0;74320.0;4687.0;2031.0;401.0;286.0;240.0;1144.0;599.0;2030.0;676.0;5222.0;6698.0;22312.0;9077.0;56248.0;3785.0;510.0;0.0;324.0;0.0;1605.0;433.0;1100.0;579.0;4268.0;4409.0;1…
479891;7.998183333333333;0.0;0.0;23640.0;5869.0;59848.0;23520.0;636.0;187.0;568.0;210.0;196.0;419.0;451.0;182.0;1400.0;2465.0;29224.0;14467.0;96720.0;3764.0;197.0;0.0;156.0;0.0;0.0;0.0;642.0;558.0;6663.0;4137.0;22048.0;12519.0;70992.0;4112.0;2386.0;231.0;189.0;170.0;1347.0;600.0;1835.0;453.0;5594.0;6588.0;21040.0;8625.0;52880.0;3536.0;411.0;177.0;259.0;0.0;1358.0;451.0;1014.0;814.0;4249.0;4367.0;…
480273;8.00455;0.0;0.0;21632.0;6397.0;54672.0;23416.0;1043.0;227.0;565.0;310.0;200.0;452.0;460.0;261.0;1837.0;2814.0;28536.0;13819.0;89296.0;3906.0;212.0;0.0;0.0;0.0;225.0;0.0;657.0;620.0;5845.0;4103.0;20872.0;12341.0;66024.0;4186.0;2359.0;345.0;258.0;423.0;962.0;748.0;1817.0;660.0;4496.0;5400.0;20224.0;8239.0;51520.0;3368.0;514.0;181.0;487.0;0.0;1838.0;320.0;1274.0;693.0;4356.0;4474.0;16432.0;59…
480654;8.0109;0.0;0.0;21056.0;5304.0;53168.0;24600.0;896.0;0.0;537.0;384.0;189.0;394.0;372.0;270.0;1828.0;2510.0;27736.0;13976.0;86504.0;3976.0;375.0;0.0;0.0;0.0;152.0;0.0;529.0;410.0;5632.0;3907.0;20288.0;11658.0;64304.0;3793.0;3016.0;355.0;223.0;284.0;1044.0;522.0;2052.0;847.0;5415.0;6266.0;20064.0;7236.0;48504.0;3294.0;606.0;0.0;682.0;0.0;1701.0;308.0;1076.0;669.0;3832.0;4040.0;15783.0;5258.0;…
481036;8.017266666666666;0.0;0.0;20560.0;5187.0;50784.0;23560.0;1020.0;0.0;431.0;332.0;200.0;353.0;374.0;292.0;1866.0;2538.0;26104.0;12150.0;82984.0;3662.0;293.0;171.0;0.0;0.0;179.0;209.0;724.0;517.0;5598.0;3636.0;20664.0;11650.0;61952.0;4101.0;7680.0;909.0;485.0;315.0;1252.0;558.0;1759.0;582.0;4929.0;6146.0;18176.0;7589.0;46896.0;2926.0;745.0;161.0;688.0;0.0;1866.0;298.0;1379.0;729.0;3919.0;4218…
481418;8.023633333333333;0.0;0.0;19136.0;5520.0;49280.0;24344.0;968.0;175.0;555.0;340.0;181.0;417.0;341.0;375.0;1322.0;2411.0;25872.0;12324.0;80248.0;4212.0;662.0;164.0;0.0;0.0;201.0;0.0;564.0;372.0;5871.0;3258.0;19584.0;11869.0;56144.0;3280.0;21512.0;1928.0;916.0;229.0;1442.0;780.0;1715.0;598.0;4829.0;6154.0;19624.0;7878.0;44536.0;3092.0;684.0;228.0;529.0;0.0;1821.0;410.0;1254.0;800.0;4082.0;426…
481799;8.029983333333334;0.0;0.0;19032.0;5060.0;45432.0;22304.0;798.0;273.0;697.0;228.0;392.0;422.0;290.0;200.0;1249.0;2640.0;25552.0;12537.0;75808.0;3274.0;705.0;154.0;0.0;0.0;348.0;0.0;570.0;373.0;5122.0;3268.0;19064.0;11410.0;54408.0;3379.0;40784.0;3768.0;2083.0;408.0;976.0;549.0;1814.0;755.0;5003.0;6087.0;19008.0;7611.0;43496.0;2549.0;903.0;160.0;374.0;0.0;1635.0;504.0;1044.0;638.0;4581.0;329…
482181;8.03635;0.0;1918.0;18336.0;4687.0;45192.0;22480.0;956.0;223.0;549.0;317.0;256.0;441.0;604.0;223.0;1356.0;2507.0;23920.0;12205.0;72304.0;3174.0;666.0;254.0;0.0;0.0;299.0;0.0;657.0;378.0;5183.0;3156.0;19440.0;10984.0;51264.0;2770.0;48992.0;4526.0;2339.0;285.0;1339.0;557.0;1685.0;551.0;5444.0;6805.0;19488.0;7078.0;42256.0;2696.0;823.0;0.0;236.0;0.0;1597.0;614.0;1036.0;848.0;3898.0;4420.0;1492…
482563;8.042716666666667;0.0;0.0;18656.0;4982.0;43624.0;23056.0;800.0;282.0;639.0;286.0;232.0;460.0;439.0;262.0;1794.0;2464.0;22984.0;12118.0;70488.0;3101.0;544.0;363.0;0.0;0.0;152.0;0.0;549.0;512.0;5936.0;3293.0;20968.0;10290.0;53352.0;3140.0;35288.0;3113.0;1625.0;334.0;1062.0;697.0;1504.0;790.0;5751.0;7080.0;20584.0;6757.0;38672.0;2724.0;1070.0;159.0;341.0;0.0;1994.0;572.0;1171.0;605.0;4362.0;3…
482945;8.049083333333334;0.0;0.0;18136.0;4457.0;45256.0;23272.0;680.0;190.0;567.0;221.0;279.0;429.0;476.0;260.0;1370.0;2539.0;23256.0;12829.0;69816.0;3317.0;363.0;473.0;0.0;0.0;0.0;0.0;525.0;396.0;6199.0;3852.0;23688.0;11523.0;48992.0;2829.0;18120.0;1884.0;763.0;240.0;1289.0;668.0;2040.0;1031.0;8322.0;7547.0;20144.0;6741.0;36632.0;2462.0;610.0;0.0;254.0;0.0;1853.0;324.0;2013.0;795.0;5178.0;4103.0…
483326;8.055433333333333;0.0;0.0;20176.0;4580.0;42672.0;23264.0;741.0;200.0;516.0;351.0;236.0;544.0;516.0;194.0;1745.0;2840.0;23112.0;11999.0;67776.0;3233.0;353.0;712.0;0.0;0.0;168.0;200.0;766.0;445.0;6970.0;4717.0;31272.0;11480.0;50160.0;2910.0;8828.0;933.0;733.0;301.0;1381.0;576.0;2703.0;1110.0;13606.0;8377.0;20032.0;6756.0;36952.0;2299.0;464.0;0.0;201.0;0.0;1870.0;714.0;3122.0;1395.0;6380.0;41…
483708;8.0618;0.0;0.0;20792.0;4537.0;41096.0;23624.0;868.0;256.0;489.0;227.0;207.0;366.0;538.0;285.0;1886.0;2232.0;23272.0;11022.0;65976.0;2923.0;285.0;462.0;172.0;0.0;268.0;0.0;790.0;498.0;7156.0;4986.0;36752.0;11277.0;46992.0;2809.0;6317.0;473.0;355.0;303.0;1470.0;649.0;2610.0;1277.0;15921.0;6985.0;18528.0;6675.0;34680.0;2025.0;567.0;0.0;354.0;0.0;2327.0;768.0;3471.0;1857.0;7405.0;3935.0;14345.…
484090;8.068166666666666;0.0;0.0;19224.0;4167.0;39496.0;22792.0;632.0;292.0;540.0;374.0;231.0;468.0;356.0;375.0;1952.0;2598.0;22352.0;10984.0;61152.0;3158.0;235.0;242.0;0.0;0.0;0.0;0.0;759.0;469.0;7045.0;4547.0;30512.0;9867.0;46136.0;2864.0;5009.0;610.0;403.0;338.0;1564.0;579.0;2723.0;731.0;12686.0;7225.0;19008.0;5716.0;31480.0;2561.0;500.0;189.0;273.0;0.0;2229.0;872.0;3155.0;1468.0;6467.0;4745.0…
484471;8.074516666666666;0.0;0.0;16696.0;4623.0;38736.0;22520.0;725.0;232.0;563.0;310.0;178.0;487.0;350.0;260.0;1788.0;1993.0;22016.0;10090.0;61296.0;2923.0;267.0;0.0;0.0;0.0;150.0;233.0;661.0;468.0;6313.0;3845.0;24552.0;9853.0;43880.0;2724.0;4232.0;348.0;259.0;352.0;1808.0;565.0;2873.0;926.0;9951.0;5887.0;16416.0;6584.0;31768.0;2448.0;465.0;0.0;223.0;0.0;2260.0;521.0;2085.0;1263.0;5420.0;4528.0;…
484853;8.080883333333333;0.0;0.0;16616.0;4155.0;37536.0;23296.0;588.0;194.0;660.0;300.0;297.0;367.0;544.0;341.0;1667.0;2534.0;22472.0;9803.0;60264.0;3140.0;301.0;0.0;232.0;0.0;278.0;0.0;590.0;458.0;5476.0;3264.0;18304.0;8761.0;43192.0;2695.0;4375.0;596.0;314.0;221.0;1392.0;514.0;2456.0;963.0;6946.0;5453.0;16408.0;6147.0;32672.0;2301.0;365.0;0.0;185.0;0.0;1926.0;462.0;1941.0;750.0;5043.0;4636.0;16…
485235;8.08725;0.0;0.0;15260.0;4027.0;37760.0;22920.0;822.0;291.0;464.0;262.0;304.0;291.0;516.0;199.0;1402.0;2224.0;21072.0;10113.0;58808.0;3069.0;289.0;208.0;0.0;0.0;221.0;153.0;557.0;488.0;4997.0;2861.0;16928.0;8638.0;41888.0;2495.0;4276.0;433.0;455.0;288.0;1183.0;530.0;1625.0;786.0;5422.0;5511.0;16896.0;5703.0;31408.0;2541.0;348.0;0.0;244.0;0.0;1725.0;531.0;1918.0;1057.0;4961.0;4693.0;14976.0;…
485617;8.093616666666666;0.0;0.0;14684.0;4200.0;35576.0;23304.0;835.0;0.0;479.0;217.0;310.0;411.0;415.0;181.0;1217.0;2053.0;20144.0;9286.0;56960.0;2372.0;305.0;0.0;0.0;0.0;159.0;178.0;838.0;556.0;5032.0;2944.0;17128.0;9321.0;40864.0;2226.0;4130.0;433.0;325.0;193.0;1198.0;521.0;1910.0;800.0;5595.0;5148.0;15336.0;5565.0;31304.0;1927.0;604.0;0.0;206.0;172.0;1924.0;457.0;1833.0;988.0;4787.0;4205.0;13…
485998;8.099966666666667;0.0;0.0;15522.0;3943.0;34952.0;22888.0;765.0;0.0;409.0;248.0;254.0;446.0;349.0;249.0;1167.0;1880.0;19976.0;8983.0;53528.0;2232.0;279.0;277.0;0.0;0.0;273.0;0.0;604.0;382.0;4325.0;2654.0;16353.0;7937.0;38872.0;2280.0;3910.0;519.0;363.0;276.0;1080.0;301.0;1848.0;804.0;5200.0;4759.0;15897.0;5644.0;29864.0;2178.0;634.0;0.0;302.0;0.0;1690.0;452.0;1333.0;544.0;4321.0;3632.0;1332…
486380;8.106333333333334;0.0;0.0;13984.0;3550.0;34264.0;23920.0;669.0;183.0;716.0;306.0;172.0;463.0;408.0;324.0;1386.0;1855.0;19416.0;9225.0;54736.0;2727.0;379.0;204.0;0.0;0.0;270.0;0.0;485.0;409.0;5033.0;2864.0;16016.0;8615.0;38696.0;2120.0;3550.0;433.0;328.0;255.0;902.0;531.0;1747.0;758.0;5561.0;4950.0;15862.0;7935.0;31712.0;2229.0;541.0;0.0;186.0;0.0;1769.0;446.0;1213.0;624.0;4079.0;3801.0;128…
486762;8.1127;0.0;0.0;13310.0;3872.0;35208.0;23952.0;894.0;0.0;617.0;392.0;303.0;307.0;582.0;224.0;1210.0;2178.0;20456.0;9977.0;53784.0;2828.0;194.0;0.0;0.0;0.0;181.0;0.0;625.0;313.0;4794.0;2893.0;15502.0;8099.0;37440.0;2236.0;3310.0;223.0;233.0;250.0;1008.0;641.0;1730.0;605.0;4857.0;4632.0;14784.0;8812.0;32616.0;2227.0;399.0;0.0;178.0;0.0;1877.0;533.0;1403.0;882.0;4362.0;3246.0;11937.0;3783.0;88…
487143;8.11905;0.0;0.0;14636.0;3694.0;33608.0;23040.0;775.0;187.0;572.0;267.0;375.0;395.0;375.0;276.0;1179.0;1816.0;18848.0;9524.0;52352.0;2407.0;309.0;180.0;169.0;0.0;180.0;0.0;457.0;453.0;4410.0;2921.0;14447.0;8764.0;36632.0;2183.0;3584.0;412.0;175.0;345.0;928.0;638.0;1781.0;607.0;5264.0;4374.0;14359.0;7986.0;31176.0;1979.0;527.0;0.0;256.0;0.0;1771.0;454.0;1944.0;746.0;4162.0;3498.0;12218.0;454…
487525;8.125416666666666;0.0;0.0;13120.0;3373.0;32408.0;23352.0;587.0;181.0;523.0;281.0;270.0;341.0;381.0;342.0;1009.0;1611.0;17520.0;8120.0;48640.0;2496.0;352.0;210.0;0.0;0.0;184.0;0.0;536.0;237.0;4781.0;2698.0;13866.0;7982.0;35336.0;2247.0;3080.0;350.0;369.0;369.0;1167.0;597.0;1895.0;731.0;4640.0;4232.0;13986.0;6642.0;28504.0;1833.0;412.0;0.0;230.0;0.0;1458.0;317.0;1459.0;816.0;4192.0;3090.0;11…
487907;8.131783333333333;0.0;0.0;13222.0;3247.0;31040.0;24768.0;830.0;240.0;367.0;314.0;392.0;315.0;411.0;294.0;1019.0;2244.0;16456.0;8408.0;46424.0;2475.0;205.0;0.0;0.0;0.0;0.0;193.0;737.0;362.0;4647.0;2386.0;14034.0;7789.0;34856.0;2416.0;2868.0;374.0;331.0;280.0;1027.0;463.0;1699.0;721.0;4390.0;4032.0;13640.0;6551.0;26104.0;2317.0;413.0;0.0;276.0;0.0;1596.0;327.0;1297.0;661.0;4442.0;3061.0;1219…
488289;8.13815;0.0;0.0;12279.0;2944.0;30592.0;23808.0;651.0;229.0;688.0;250.0;217.0;327.0;492.0;211.0;1140.0;1598.0;17400.0;7434.0;44528.0;2178.0;238.0;198.0;0.0;0.0;211.0;0.0;510.0;405.0;4751.0;2716.0;13431.0;7671.0;34320.0;2325.0;2815.0;395.0;218.0;180.0;1058.0;512.0;1803.0;616.0;4272.0;3720.0;13472.0;5497.0;25272.0;1306.0;463.0;0.0;178.0;0.0;1710.0;314.0;922.0;556.0;3740.0;3387.0;10272.0;3028.…
488670;8.1445;0.0;0.0;13316.0;3166.0;30240.0;23800.0;819.0;184.0;498.0;249.0;207.0;388.0;554.0;220.0;954.0;1883.0;17152.0;8160.0;47136.0;2190.0;239.0;0.0;0.0;0.0;202.0;0.0;599.0;345.0;4491.0;2494.0;15091.0;9410.0;35904.0;2177.0;2999.0;376.0;209.0;266.0;1009.0;519.0;1677.0;493.0;4573.0;3920.0;13590.0;5698.0;25984.0;1742.0;532.0;0.0;0.0;0.0;1795.0;303.0;1384.0;716.0;4164.0;3390.0;11694.0;3149.0;813…
489052;8.150866666666667;0.0;0.0;12850.0;3758.0;32936.0;23600.0;591.0;237.0;434.0;411.0;286.0;477.0;389.0;264.0;1046.0;1890.0;18488.0;9349.0;49408.0;2271.0;283.0;186.0;0.0;0.0;276.0;167.0;485.0;368.0;4549.0;2420.0;15130.0;12361.0;40392.0;2334.0;2922.0;229.0;265.0;309.0;1212.0;544.0;1888.0;567.0;5094.0;4507.0;13964.0;5626.0;27200.0;1797.0;506.0;0.0;358.0;0.0;1707.0;414.0;1369.0;615.0;4520.0;3273.0…
489434;8.157233333333334;0.0;0.0;14232.0;3364.0;37136.0;24200.0;568.0;170.0;418.0;251.0;195.0;346.0;318.0;275.0;1336.0;1695.0;19520.0;9345.0;51992.0;2465.0;213.0;0.0;0.0;0.0;0.0;0.0;470.0;422.0;4899.0;2583.0;16464.0;14445.0;41696.0;2300.0;2779.0;340.0;360.0;375.0;901.0;602.0;1578.0;688.0;4784.0;4211.0;15043.0;4953.0;30512.0;2401.0;448.0;155.0;297.0;0.0;1355.0;323.0;1416.0;633.0;3656.0;3658.0;1230…
489815;8.163583333333333;0.0;0.0;15442.0;3696.0;39160.0;23360.0;867.0;163.0;510.0;219.0;241.0;450.0;313.0;206.0;1460.0;1630.0;21696.0;10375.0;57664.0;2344.0;225.0;0.0;0.0;0.0;214.0;0.0;519.0;416.0;4672.0;3089.0;15783.0;13308.0;44696.0;2699.0;2584.0;372.0;264.0;335.0;1152.0;690.0;1732.0;750.0;5132.0;4905.0;14980.0;5977.0;32072.0;1864.0;576.0;0.0;262.0;0.0;1603.0;281.0;1044.0;548.0;3971.0;3792.0;13…
490197;8.16995;0.0;0.0;17872.0;4975.0;45504.0;24384.0;664.0;156.0;442.0;182.0;230.0;301.0;372.0;225.0;1246.0;2438.0;22704.0;12212.0;68208.0;3146.0;189.0;0.0;0.0;0.0;214.0;0.0;564.0;365.0;5442.0;3250.0;18976.0;12708.0;51792.0;3220.0;2912.0;338.0;458.0;217.0;1025.0;725.0;1671.0;697.0;5084.0;5522.0;17344.0;6440.0;39232.0;2296.0;642.0;191.0;244.0;0.0;1561.0;370.0;1244.0;832.0;4373.0;3750.0;14881.0;40…
490579;8.176316666666667;0.0;0.0;19568.0;5715.0;53824.0;24424.0;932.0;182.0;687.0;238.0;279.0;369.0;424.0;224.0;1367.0;2661.0;27000.0;14210.0;84480.0;3730.0;352.0;0.0;0.0;0.0;219.0;0.0;644.0;402.0;5701.0;3125.0;21608.0;12859.0;62216.0;3475.0;2782.0;302.0;361.0;262.0;966.0;534.0;1819.0;611.0;5011.0;5467.0;20032.0;8274.0;46160.0;3001.0;548.0;158.0;407.0;0.0;1393.0;231.0;1443.0;864.0;4550.0;3947.0;1…
490961;8.182683333333333;0.0;0.0;19608.0;5788.0;55752.0;23768.0;818.0;0.0;511.0;334.0;190.0;340.0;482.0;219.0;1350.0;2381.0;27240.0;15903.0;84792.0;4233.0;275.0;0.0;0.0;0.0;244.0;0.0;664.0;550.0;5514.0;3484.0;22352.0;13950.0;63744.0;3328.0;2732.0;274.0;277.0;238.0;1203.0;580.0;2068.0;859.0;5584.0;6096.0;19776.0;7140.0;44752.0;3176.0;432.0;0.0;295.0;0.0;1650.0;368.0;1170.0;700.0;4698.0;4881.0;1643…
491342;8.189033333333333;0.0;0.0;18576.0;5345.0;49584.0;24272.0;612.0;0.0;395.0;221.0;230.0;293.0;498.0;281.0;1140.0;2301.0;24584.0;13603.0;76992.0;3227.0;0.0;181.0;0.0;0.0;0.0;0.0;463.0;419.0;5165.0;3559.0;20064.0;12654.0;54912.0;3418.0;2579.0;318.0;222.0;167.0;1190.0;486.0;1584.0;719.0;4992.0;4708.0;18680.0;6867.0;40800.0;2496.0;515.0;0.0;232.0;0.0;1629.0;376.0;1573.0;778.0;4321.0;4414.0;16592.…
491724;8.1954;0.0;0.0;15591.0;4206.0;42136.0;24096.0;604.0;211.0;466.0;307.0;232.0;545.0;284.0;263.0;1243.0;1979.0;22496.0;12006.0;65280.0;3219.0;218.0;0.0;0.0;0.0;184.0;0.0;563.0;473.0;5223.0;2859.0;18192.0;10691.0;47144.0;2600.0;2591.0;400.0;252.0;269.0;1047.0;561.0;1801.0;501.0;5717.0;4427.0;17160.0;6053.0;35560.0;2332.0;312.0;0.0;174.0;0.0;1507.0;387.0;1105.0;790.0;3999.0;4018.0;15769.0;4261.…
492106;8.201766666666666;0.0;0.0;14248.0;3899.0;38464.0;23200.0;532.0;0.0;569.0;0.0;305.0;389.0;410.0;169.0;1303.0;2209.0;21208.0;10055.0;55656.0;2591.0;237.0;159.0;0.0;0.0;0.0;152.0;542.0;341.0;4792.0;2788.0;15387.0;9916.0;42352.0;2695.0;3064.0;380.0;290.0;274.0;993.0;549.0;1726.0;605.0;4787.0;4475.0;16102.0;5257.0;30328.0;1984.0;388.0;0.0;165.0;0.0;1441.0;377.0;1409.0;822.0;3881.0;3825.0;13783.…
492487;8.208116666666667;0.0;0.0;14084.0;4035.0;36248.0;24376.0;654.0;277.0;520.0;0.0;156.0;316.0;267.0;255.0;1414.0;1903.0;19032.0;9727.0;55136.0;2462.0;266.0;169.0;0.0;0.0;163.0;176.0;548.0;566.0;4479.0;2658.0;15093.0;9823.0;39488.0;2348.0;2763.0;425.0;342.0;291.0;1152.0;523.0;1594.0;783.0;4276.0;4193.0;15096.0;6019.0;30656.0;1936.0;376.0;0.0;297.0;0.0;1698.0;295.0;1004.0;667.0;4043.0;3618.0;13…
492869;8.214483333333334;0.0;0.0;13457.0;3851.0;34688.0;23272.0;682.0;175.0;463.0;201.0;299.0;263.0;327.0;250.0;1326.0;2018.0;19976.0;9661.0;50712.0;2746.0;292.0;193.0;0.0;0.0;192.0;0.0;464.0;353.0;4909.0;2639.0;15132.0;9434.0;40008.0;2148.0;2341.0;363.0;237.0;262.0;1054.0;527.0;1576.0;624.0;4686.0;3519.0;13804.0;5404.0;28872.0;2234.0;556.0;0.0;0.0;0.0;1671.0;411.0;1155.0;673.0;3886.0;3443.0;1265…
493251;8.22085;0.0;0.0;13377.0;3521.0;33792.0;23608.0;783.0;193.0;523.0;199.0;261.0;498.0;341.0;233.0;1116.0;1555.0;18624.0;9806.0;51952.0;2614.0;215.0;0.0;0.0;0.0;196.0;208.0;648.0;328.0;4648.0;2542.0;15662.0;8955.0;38104.0;2132.0;2422.0;307.0;300.0;209.0;782.0;618.0;1937.0;509.0;4303.0;4135.0;13805.0;5605.0;28840.0;1647.0;323.0;0.0;200.0;0.0;1252.0;367.0;1175.0;708.0;3923.0;3684.0;12060.0;3293.…
493633;8.227216666666667;0.0;0.0;13751.0;3621.0;36248.0;22864.0;941.0;277.0;432.0;345.0;0.0;318.0;395.0;241.0;1054.0;1815.0;20040.0;10735.0;53864.0;2911.0;175.0;170.0;0.0;0.0;207.0;0.0;554.0;313.0;4458.0;2560.0;15591.0;10712.0;38704.0;2040.0;2663.0;486.0;245.0;214.0;818.0;574.0;1374.0;514.0;4118.0;3738.0;13851.0;5418.0;30400.0;2055.0;484.0;0.0;248.0;0.0;1413.0;434.0;1176.0;369.0;3854.0;3429.0;123…
494014;8.233566666666666;0.0;0.0;15330.0;3968.0;38112.0;25048.0;727.0;174.0;463.0;274.0;272.0;376.0;351.0;224.0;1107.0;1741.0;21696.0;14841.0;63552.0;2829.0;275.0;0.0;0.0;0.0;279.0;0.0;447.0;342.0;5122.0;2846.0;17408.0;10660.0;42768.0;2848.0;2411.0;208.0;247.0;270.0;1048.0;517.0;1220.0;770.0;4618.0;4510.0;15806.0;6413.0;32856.0;2542.0;435.0;0.0;336.0;0.0;1483.0;303.0;1024.0;547.0;4176.0;3552.0;12…
494396;8.239933333333333;0.0;0.0;17056.0;4228.0;41656.0;23400.0;729.0;225.0;664.0;294.0;169.0;470.0;268.0;221.0;1305.0;2096.0;23928.0;18592.0;71584.0;3331.0;268.0;184.0;0.0;0.0;177.0;0.0;433.0;298.0;4944.0;2898.0;19600.0;11524.0;50688.0;2765.0;2279.0;265.0;316.0;263.0;945.0;541.0;1298.0;598.0;5072.0;4774.0;17488.0;6523.0;35608.0;2142.0;515.0;0.0;245.0;0.0;1609.0;297.0;1241.0;598.0;4039.0;4007.0;1…
494778;8.2463;0.0;0.0;16888.0;4376.0;42128.0;23496.0;712.0;302.0;565.0;225.0;262.0;285.0;512.0;283.0;1158.0;2239.0;23568.0;17320.0;70776.0;3430.0;183.0;0.0;0.0;0.0;0.0;153.0;621.0;435.0;5053.0;2666.0;18184.0;11540.0;47352.0;2831.0;2353.0;275.0;262.0;325.0;1015.0;435.0;1492.0;666.0;4647.0;4902.0;17048.0;6600.0;37160.0;2091.0;570.0;0.0;177.0;0.0;1332.0;363.0;979.0;638.0;3610.0;3960.0;14642.0;3911.0…
495160;8.252666666666666;0.0;0.0;16232.0;4225.0;38464.0;23912.0;829.0;195.0;630.0;446.0;215.0;360.0;450.0;338.0;1363.0;1942.0;20768.0;15384.0;62304.0;2857.0;229.0;0.0;151.0;0.0;277.0;0.0;663.0;292.0;4635.0;2617.0;15482.0;10714.0;42872.0;2675.0;2635.0;242.0;271.0;213.0;744.0;495.0;1310.0;563.0;4555.0;4160.0;16392.0;5896.0;34464.0;2043.0;502.0;0.0;246.0;0.0;1420.0;209.0;1218.0;533.0;4317.0;3668.0;1…
495541;8.259016666666666;0.0;0.0;14533.0;3656.0;35368.0;22864.0;1051.0;203.0;530.0;274.0;247.0;374.0;428.0;288.0;958.0;1839.0;19008.0;13000.0;56224.0;2490.0;267.0;0.0;190.0;0.0;320.0;0.0;335.0;340.0;4382.0;2727.0;15266.0;9203.0;40056.0;2372.0;2215.0;338.0;287.0;366.0;961.0;518.0;1694.0;751.0;4893.0;4157.0;14821.0;5507.0;29200.0;1962.0;472.0;0.0;277.0;0.0;1360.0;307.0;1155.0;820.0;4045.0;3684.0;12…
495923;8.265383333333334;0.0;0.0;13111.0;3483.0;33208.0;24104.0;657.0;205.0;679.0;349.0;239.0;262.0;453.0;179.0;1104.0;2065.0;17792.0;11728.0;52080.0;2353.0;301.0;0.0;0.0;0.0;236.0;0.0;459.0;338.0;3863.0;2616.0;13944.0;9192.0;36288.0;2073.0;2074.0;346.0;248.0;223.0;961.0;440.0;1239.0;1019.0;4146.0;3943.0;14181.0;4547.0;27376.0;1615.0;446.0;0.0;197.0;0.0;1464.0;328.0;1094.0;460.0;4052.0;3080.0;124…
496305;8.27175;0.0;0.0;12707.0;3395.0;29664.0;24024.0;610.0;0.0;524.0;227.0;210.0;417.0;314.0;0.0;1421.0;1246.0;17928.0;10297.0;46736.0;2489.0;374.0;0.0;0.0;0.0;0.0;0.0;550.0;231.0;4257.0;2369.0;14700.0;9018.0;32920.0;1856.0;2344.0;361.0;302.0;189.0;647.0;436.0;1599.0;513.0;4166.0;3637.0;13974.0;4797.0;25200.0;1718.0;450.0;0.0;264.0;0.0;1455.0;223.0;874.0;576.0;3922.0;3157.0;12293.0;2963.0;7294.0…
496686;8.2781;0.0;0.0;12371.0;3107.0;28192.0;23536.0;665.0;353.0;476.0;201.0;228.0;401.0;222.0;0.0;718.0;1702.0;17056.0;10411.0;43768.0;1955.0;215.0;0.0;0.0;0.0;172.0;0.0;481.0;340.0;4483.0;2260.0;14719.0;7692.0;31736.0;2023.0;2282.0;446.0;186.0;276.0;952.0;612.0;1559.0;660.0;4140.0;3707.0;12970.0;4421.0;22640.0;1447.0;707.0;0.0;249.0;0.0;1318.0;496.0;997.0;784.0;4121.0;3433.0;11281.0;2923.0;7151…
497068;8.284466666666667;0.0;0.0;12354.0;3188.0;27432.0;24728.0;863.0;217.0;613.0;347.0;372.0;275.0;583.0;292.0;1104.0;1590.0;15524.0;9262.0;42064.0;1832.0;276.0;0.0;0.0;0.0;194.0;196.0;480.0;282.0;3681.0;2470.0;13264.0;7516.0;30032.0;1860.0;2206.0;237.0;379.0;270.0;853.0;529.0;1662.0;653.0;4711.0;3068.0;12817.0;4106.0;23400.0;1783.0;410.0;217.0;162.0;0.0;1629.0;470.0;1140.0;702.0;3567.0;3100.0;9…
497450;8.290833333333333;0.0;0.0;11713.0;3270.0;25904.0;23472.0;609.0;206.0;480.0;226.0;412.0;288.0;374.0;207.0;1055.0;1458.0;15311.0;8942.0;41880.0;2036.0;261.0;166.0;0.0;0.0;288.0;0.0;562.0;404.0;4360.0;2537.0;12123.0;7688.0;28448.0;1859.0;1812.0;289.0;230.0;195.0;790.0;375.0;1544.0;492.0;4310.0;3587.0;13042.0;4781.0;21624.0;1481.0;458.0;0.0;179.0;0.0;1361.0;312.0;933.0;595.0;4070.0;2837.0;1002…
497832;8.2972;0.0;0.0;10824.0;2919.0;24896.0;23456.0;665.0;350.0;658.0;243.0;0.0;316.0;399.0;183.0;1023.0;1724.0;14305.0;7845.0;38192.0;1950.0;182.0;0.0;0.0;0.0;0.0;0.0;652.0;363.0;3889.0;1777.0;12645.0;7275.0;28536.0;1545.0;2219.0;298.0;0.0;399.0;736.0;531.0;1366.0;452.0;3840.0;3195.0;11689.0;3903.0;20056.0;1350.0;302.0;0.0;0.0;0.0;1379.0;358.0;795.0;688.0;3051.0;3101.0;10136.0;2512.0;6759.0;428…
498213;8.30355;0.0;0.0;10975.0;3013.0;24568.0;24288.0;537.0;220.0;428.0;234.0;378.0;274.0;436.0;159.0;1037.0;1548.0;13954.0;8048.0;38432.0;1829.0;210.0;158.0;0.0;0.0;0.0;0.0;527.0;461.0;3537.0;1887.0;12023.0;7598.0;26080.0;1514.0;2485.0;204.0;241.0;302.0;1022.0;616.0;1679.0;514.0;4162.0;3464.0;11869.0;4738.0;20872.0;1394.0;431.0;0.0;0.0;0.0;1403.0;424.0;1238.0;685.0;3730.0;2707.0;9836.0;2544.0;61…
498595;8.309916666666666;0.0;0.0;9647.0;3202.0;23008.0;23656.0;694.0;0.0;688.0;324.0;238.0;286.0;327.0;179.0;861.0;1276.0;13974.0;8385.0;36576.0;1949.0;162.0;0.0;0.0;0.0;0.0;0.0;587.0;419.0;3380.0;1872.0;11693.0;7079.0;26840.0;1434.0;2105.0;324.0;393.0;378.0;725.0;511.0;1523.0;446.0;4163.0;2959.0;11621.0;3806.0;20264.0;1021.0;387.0;0.0;0.0;0.0;1602.0;356.0;1043.0;617.0;3423.0;2971.0;9030.0;2419.0…
498977;8.316283333333333;0.0;0.0;9728.0;2630.0;23952.0;23440.0;723.0;0.0;641.0;208.0;339.0;321.0;411.0;178.0;1049.0;1546.0;13087.0;7939.0;35792.0;1565.0;196.0;0.0;0.0;0.0;263.0;0.0;483.0;431.0;3723.0;1941.0;11721.0;6268.0;24888.0;1511.0;2194.0;246.0;340.0;334.0;807.0;595.0;1531.0;273.0;3487.0;3177.0;11855.0;3841.0;18648.0;1342.0;522.0;0.0;0.0;0.0;1696.0;354.0;1071.0;454.0;3323.0;2403.0;8845.0;246…
499358;8.322633333333334;0.0;0.0;10024.0;2619.0;21832.0;22696.0;828.0;164.0;528.0;297.0;263.0;468.0;404.0;239.0;824.0;1492.0;12962.0;7163.0;33792.0;1470.0;245.0;170.0;0.0;0.0;151.0;0.0;601.0;214.0;3694.0;1898.0;11087.0;6084.0;24288.0;1263.0;2318.0;310.0;238.0;230.0;913.0;524.0;1733.0;503.0;3769.0;3071.0;11308.0;3344.0;19120.0;1078.0;394.0;0.0;217.0;0.0;1494.0;494.0;1127.0;533.0;3254.0;2440.0;8629…
499740;8.329;0.0;0.0;9899.0;2256.0;21632.0;23744.0;733.0;215.0;542.0;223.0;199.0;462.0;338.0;157.0;1050.0;1129.0;14039.0;7549.0;33192.0;1595.0;309.0;0.0;0.0;0.0;199.0;0.0;556.0;345.0;3457.0;1850.0;10216.0;6032.0;23632.0;1313.0;1888.0;295.0;204.0;273.0;872.0;462.0;1442.0;430.0;3820.0;2822.0;10384.0;3388.0;17264.0;1193.0;455.0;0.0;279.0;0.0;1274.0;274.0;853.0;432.0;3365.0;2545.0;9174.0;2449.0;5768.…
500122;8.335366666666667;0.0;0.0;10467.0;2037.0;20704.0;23864.0;783.0;0.0;519.0;307.0;300.0;251.0;390.0;0.0;789.0;1107.0;13747.0;6972.0;32312.0;1878.0;199.0;0.0;0.0;0.0;0.0;0.0;559.0;390.0;3258.0;1759.0;9937.0;5699.0;21752.0;1280.0;2000.0;354.0;218.0;245.0;911.0;698.0;1454.0;581.0;4403.0;2594.0;11049.0;2927.0;17280.0;1109.0;511.0;0.0;0.0;0.0;1436.0;330.0;1087.0;506.0;3298.0;2518.0;8535.0;2348.0;5…
500504;8.341733333333334;0.0;0.0;8854.0;2482.0;20504.0;24472.0;656.0;0.0;671.0;236.0;295.0;417.0;411.0;220.0;836.0;1144.0;12624.0;6523.0;31688.0;1610.0;285.0;0.0;0.0;0.0;176.0;0.0;250.0;252.0;3307.0;1832.0;10509.0;5323.0;22640.0;1168.0;2258.0;404.0;314.0;380.0;1200.0;764.0;1336.0;599.0;4366.0;2808.0;10298.0;2931.0;17064.0;1092.0;344.0;0.0;0.0;166.0;1356.0;357.0;1067.0;464.0;3728.0;2222.0;7692.0;1…
500885;8.348083333333333;0.0;0.0;8682.0;2331.0;20360.0;24272.0;1010.0;175.0;469.0;192.0;218.0;237.0;344.0;193.0;889.0;1046.0;12269.0;6661.0;31056.0;1745.0;281.0;0.0;0.0;0.0;345.0;0.0;432.0;431.0;3598.0;1892.0;10633.0;6304.0;22568.0;1395.0;1892.0;264.0;357.0;501.0;991.0;482.0;1181.0;511.0;3818.0;3003.0;10931.0;3471.0;16936.0;1283.0;478.0;0.0;150.0;0.0;1288.0;215.0;1336.0;743.0;3588.0;2368.0;7808.0…
501267;8.35445;0.0;0.0;10363.0;2222.0;19976.0;23840.0;679.0;176.0;463.0;182.0;275.0;441.0;469.0;151.0;952.0;1698.0;14561.0;7174.0;31016.0;1863.0;269.0;0.0;0.0;0.0;243.0;253.0;625.0;328.0;4348.0;3666.0;12366.0;5665.0;23064.0;1367.0;2156.0;284.0;268.0;287.0;795.0;523.0;1893.0;586.0;3714.0;3288.0;11882.0;3618.0;18264.0;1181.0;414.0;0.0;164.0;161.0;1648.0;292.0;1165.0;738.0;3806.0;2937.0;8491.0;2375.…
501649;8.360816666666667;0.0;0.0;11562.0;2629.0;25832.0;23680.0;729.0;226.0;476.0;336.0;283.0;417.0;403.0;233.0;959.0;1337.0;16332.0;7462.0;38040.0;1841.0;215.0;0.0;0.0;0.0;165.0;197.0;482.0;342.0;4358.0;6380.0;13892.0;6889.0;26504.0;1828.0;1859.0;442.0;265.0;259.0;1058.0;590.0;1445.0;639.0;4394.0;4890.0;13836.0;4027.0;19576.0;1259.0;317.0;0.0;282.0;0.0;1580.0;356.0;1156.0;729.0;3939.0;3523.0;113…
502030;8.367166666666666;0.0;0.0;16496.0;3823.0;38952.0;24712.0;693.0;180.0;595.0;320.0;196.0;340.0;369.0;253.0;1391.0;2077.0;21936.0;11453.0;62160.0;3146.0;301.0;0.0;0.0;0.0;197.0;0.0;455.0;481.0;5733.0;9216.0;20328.0;10267.0;44096.0;2696.0;2139.0;336.0;292.0;346.0;1074.0;509.0;1719.0;733.0;4735.0;7185.0;18408.0;5896.0;31896.0;1889.0;400.0;0.0;185.0;0.0;1271.0;347.0;1096.0;658.0;4070.0;4064.0;14…
502412;8.373533333333333;0.0;0.0;25792.0;7027.0;70232.0;25752.0;549.0;283.0;563.0;251.0;226.0;391.0;370.0;199.0;1741.0;3589.0;37136.0;19968.0;115096.0;5630.0;314.0;186.0;0.0;0.0;0.0;0.0;567.0;495.0;8161.0;12368.0;31560.0;17008.0;84128.0;5166.0;2151.0;442.0;255.0;276.0;1104.0;356.0;1807.0;991.0;5696.0;10086.0;28016.0;10135.0;62144.0;4450.0;287.0;152.0;232.0;0.0;1731.0;430.0;1154.0;734.0;5087.0;551…
502794;8.3799;0.0;0.0;42832.0;11458.0;127136.0;27648.0;722.0;167.0;571.0;229.0;260.0;387.0;453.0;259.0;2507.0;5245.0;57920.0;31176.0;216448.0;9520.0;334.0;0.0;0.0;0.0;152.0;189.0;761.0;1012.0;10808.0;14684.0;49488.0;27712.0;159616.0;9237.0;2270.0;172.0;211.0;216.0;1265.0;623.0;2273.0;999.0;7554.0;12809.0;45016.0;16832.0;118696.0;8861.0;568.0;0.0;285.0;0.0;1632.0;474.0;1328.0;574.0;5459.0;8053.0;3…
503176;8.386266666666666;0.0;0.0;69736.0;18040.0;210496.0;28888.0;569.0;0.0;593.0;267.0;251.0;372.0;539.0;284.0;4035.0;8595.0;92224.0;51608.0;361472.0;17224.0;354.0;196.0;0.0;0.0;0.0;0.0;1322.0;889.0;14085.0;18664.0;75480.0;44248.0;273344.0;15140.0;2615.0;260.0;241.0;274.0;1286.0;487.0;3219.0;916.0;9999.0;18736.0;65392.0;27744.0;198464.0;12229.0;663.0;0.0;172.0;0.0;1831.0;360.0;1341.0;655.0;6864.…
503557;8.392616666666667;0.0;0.0;104480.0;28000.0;308096.0;31504.0;889.0;154.0;638.0;253.0;258.0;534.0;791.0;449.0;5571.0;11864.0;132928.0;74416.0;534784.0;23800.0;609.0;210.0;164.0;262.0;206.0;0.0;1263.0;1636.0;19744.0;23456.0;102960.0;67192.0;400512.0;21744.0;2792.0;348.0;297.0;566.0;1625.0;777.0;3507.0;1534.0;12801.0;25192.0;93872.0;41760.0;299520.0;19352.0;858.0;0.0;164.0;0.0;2039.0;431.0;154…
503939;8.398983333333334;0.0;0.0;127576.0;35760.0;382656.0;31704.0;803.0;0.0;512.0;193.0;313.0;490.0;856.0;426.0;6452.0;15792.0;169216.0;90872.0;668992.0;31048.0;595.0;0.0;0.0;0.0;205.0;215.0;1825.0;1702.0;25624.0;28328.0;131648.0;82992.0;506880.0;27104.0;2873.0;371.0;226.0;282.0;1470.0;726.0;4145.0;1604.0;15180.0;30936.0;116616.0;52368.0;385856.0;25840.0;1031.0;0.0;290.0;0.0;1740.0;413.0;1487.0;…
504321;8.40535;0.0;4280.0;115576.0;31872.0;350976.0;33504.0;701.0;310.0;497.0;289.0;225.0;499.0;857.0;230.0;6150.0;14955.0;154624.0;83592.0;612928.0;27312.0;739.0;0.0;0.0;0.0;305.0;165.0;1445.0;1681.0;23760.0;25448.0;122160.0;76824.0;464704.0;26264.0;2701.0;255.0;0.0;350.0;1688.0;595.0;3529.0;1478.0;14748.0;29960.0;109312.0;48520.0;348544.0;22168.0;889.0;179.0;0.0;0.0;2271.0;557.0;1753.0;894.0;88…
504702;8.4117;0.0;0.0;89520.0;24504.0;261184.0;30160.0;833.0;0.0;610.0;323.0;416.0;598.0;808.0;312.0;5089.0;10671.0;116040.0;65584.0;446144.0;20024.0;387.0;259.0;0.0;0.0;248.0;0.0;1245.0;1142.0;17304.0;19504.0;91608.0;55784.0;337280.0;19472.0;1941.0;322.0;231.0;385.0;1711.0;567.0;3561.0;1372.0;12759.0;22056.0;80504.0;36920.0;254656.0;15644.0;687.0;0.0;271.0;0.0;2317.0;386.0;1617.0;978.0;8246.0;14…
505084;8.418066666666666;0.0;0.0;73512.0;20400.0;204224.0;28896.0;954.0;0.0;404.0;158.0;251.0;410.0;570.0;427.0;3653.0;9264.0;92920.0;52616.0;352896.0;16536.0;601.0;206.0;0.0;0.0;293.0;0.0;959.0;1092.0;14946.0;15832.0;74400.0;45992.0;264256.0;14828.0;2544.0;350.0;215.0;243.0;1360.0;657.0;2771.0;1015.0;10533.0;17224.0;64864.0;29096.0;197824.0;12586.0;780.0;0.0;278.0;0.0;1486.0;561.0;1471.0;931.0;7…
505466;8.424433333333333;0.0;0.0;60144.0;16568.0;177152.0;27032.0;719.0;0.0;656.0;251.0;363.0;504.0;516.0;302.0;3451.0;7124.0;79200.0;42968.0;302080.0;13017.0;406.0;197.0;0.0;0.0;159.0;0.0;1226.0;895.0;13383.0;13768.0;62600.0;38640.0;223680.0;12456.0;2578.0;237.0;224.0;261.0;1273.0;753.0;2559.0;1068.0;9050.0;16392.0;55832.0;26032.0;169216.0;10173.0;664.0;0.0;168.0;0.0;1428.0;358.0;1421.0;769.0;61…
505848;8.4308;0.0;0.0;54864.0;15448.0;156032.0;25824.0;668.0;163.0;563.0;236.0;0.0;434.0;633.0;425.0;2823.0;6322.0;70976.0;38784.0;269952.0;12281.0;425.0;0.0;0.0;0.0;242.0;0.0;791.0;995.0;12201.0;11365.0;54656.0;34208.0;196352.0;10910.0;2464.0;325.0;235.0;277.0;1418.0;408.0;2414.0;879.0;8874.0;15505.0;51432.0;21536.0;147072.0;10017.0;640.0;0.0;211.0;0.0;1689.0;427.0;1244.0;733.0;6061.0;8777.0;423…
506229;8.43715;0.0;0.0;49568.0;13259.0;140608.0;27776.0;677.0;253.0;516.0;229.0;205.0;307.0;529.0;364.0;2798.0;5938.0;66624.0;36144.0;234688.0;11227.0;256.0;0.0;171.0;158.0;162.0;273.0;992.0;810.0;10909.0;11071.0;49184.0;31416.0;176320.0;9642.0;2234.0;212.0;348.0;364.0;1121.0;556.0;2227.0;938.0;8187.0;17208.0;49656.0;20224.0;131200.0;8093.0;661.0;0.0;165.0;0.0;1461.0;334.0;1000.0;813.0;5713.0;794…
506611;8.443516666666667;0.0;0.0;46408.0;13225.0;130264.0;26616.0;721.0;0.0;600.0;224.0;222.0;281.0;561.0;298.0;2282.0;5778.0;62488.0;31784.0;216384.0;9612.0;391.0;154.0;0.0;0.0;0.0;0.0;650.0;765.0;11986.0;11002.0;46256.0;29352.0;160192.0;9001.0;2093.0;253.0;260.0;260.0;1221.0;664.0;2093.0;1003.0;7335.0;23080.0;52560.0;18368.0;119520.0;8731.0;372.0;0.0;184.0;0.0;1508.0;404.0;1008.0;406.0;5715.0;7…
506993;8.449883333333334;0.0;0.0;43048.0;11673.0;118136.0;25472.0;622.0;0.0;438.0;160.0;186.0;334.0;641.0;244.0;2656.0;4778.0;58616.0;30024.0;200704.0;9087.0;268.0;0.0;0.0;0.0;223.0;0.0;650.0;651.0;10732.0;9920.0;44920.0;24984.0;144192.0;8897.0;2131.0;332.0;161.0;246.0;1263.0;579.0;1908.0;805.0;7601.0;29752.0;54120.0;17168.0;111312.0;7710.0;385.0;0.0;241.0;0.0;1339.0;422.0;1028.0;759.0;5358.0;771…
507375;8.45625;0.0;0.0;39752.0;10135.0;113048.0;26216.0;656.0;154.0;478.0;200.0;270.0;397.0;523.0;321.0;2723.0;4817.0;54736.0;27488.0;183872.0;8089.0;369.0;261.0;0.0;0.0;234.0;0.0;726.0;485.0;10315.0;8542.0;39880.0;23056.0;135680.0;7774.0;2090.0;224.0;234.0;198.0;1015.0;556.0;2221.0;839.0;7522.0;29104.0;52096.0;16504.0;103304.0;7010.0;501.0;0.0;164.0;0.0;1750.0;273.0;1214.0;491.0;4678.0;6643.0;31…
507756;8.4626;0.0;0.0;37344.0;10983.0;101168.0;25880.0;922.0;0.0;602.0;405.0;277.0;426.0;441.0;303.0;2464.0;4756.0;49344.0;26088.0;170176.0;7375.0;288.0;289.0;0.0;0.0;180.0;0.0;742.0;567.0;10094.0;7911.0;38592.0;23536.0;127256.0;7141.0;1877.0;270.0;0.0;227.0;1146.0;725.0;2145.0;743.0;7212.0;24952.0;46432.0;15578.0;93584.0;6832.0;559.0;0.0;209.0;0.0;1524.0;512.0;1149.0;606.0;4935.0;6313.0;29416.0;…
508138;8.468966666666667;0.0;0.0;34832.0;8900.0;96480.0;25360.0;611.0;289.0;578.0;234.0;217.0;474.0;472.0;295.0;2473.0;4380.0;45328.0;24336.0;157568.0;7111.0;404.0;476.0;0.0;0.0;161.0;207.0;826.0;616.0;8777.0;7409.0;36800.0;21736.0;114736.0;6457.0;2128.0;442.0;188.0;289.0;891.0;467.0;1959.0;715.0;6962.0;20592.0;41320.0;14634.0;88416.0;5788.0;829.0;0.0;288.0;0.0;1405.0;324.0;1280.0;490.0;4906.0;60…
508520;8.475333333333333;0.0;0.0;33424.0;8535.0;88288.0;25712.0;725.0;0.0;584.0;169.0;228.0;307.0;357.0;335.0;1985.0;4551.0;44416.0;22576.0;147328.0;6465.0;678.0;1057.0;185.0;0.0;200.0;0.0;579.0;549.0;8813.0;7059.0;33072.0;19672.0;110168.0;6624.0;1982.0;393.0;351.0;219.0;1089.0;489.0;2081.0;996.0;6364.0;17648.0;39048.0;12722.0;80264.0;5399.0;658.0;155.0;0.0;0.0;1634.0;497.0;1313.0;700.0;4687.0;59…
508901;8.481683333333333;0.0;0.0;32936.0;8293.0;83792.0;24912.0;936.0;301.0;397.0;246.0;237.0;429.0;483.0;205.0;1940.0;4519.0;43296.0;22280.0;138176.0;6400.0;892.0;1971.0;0.0;0.0;272.0;172.0;716.0;575.0;8601.0;6645.0;31976.0;19096.0;100272.0;7096.0;2210.0;610.0;256.0;310.0;1050.0;533.0;2010.0;857.0;6058.0;15237.0;34400.0;11862.0;74712.0;4886.0;572.0;276.0;182.0;0.0;1696.0;319.0;1380.0;690.0;4967.…
509283;8.48805;0.0;0.0;33112.0;7345.0;81360.0;25192.0;637.0;175.0;464.0;473.0;284.0;405.0;436.0;279.0;2131.0;4707.0;41968.0;23696.0;132928.0;6720.0;1229.0;3029.0;0.0;0.0;210.0;0.0;667.0;678.0;9171.0;6181.0;30896.0;17992.0;95368.0;6335.0;2386.0;696.0;169.0;249.0;1185.0;544.0;2027.0;883.0;6744.0;14363.0;35056.0;11894.0;72296.0;4879.0;470.0;249.0;194.0;0.0;1518.0;529.0;1171.0;647.0;4805.0;5104.0;211…
509665;8.494416666666666;0.0;0.0;30200.0;8004.0;75552.0;25624.0;645.0;194.0;495.0;266.0;216.0;467.0;683.0;342.0;2165.0;4408.0;39416.0;23448.0;122048.0;5336.0;1067.0;2761.0;176.0;0.0;0.0;153.0;749.0;538.0;8637.0;6340.0;28944.0;17176.0;90704.0;5947.0;2278.0;660.0;468.0;229.0;1181.0;575.0;2576.0;792.0;7250.0;13116.0;31336.0;11306.0;66848.0;5087.0;386.0;180.0;0.0;0.0;1591.0;454.0;1389.0;823.0;5034.0;…
510047;8.500783333333333;0.0;0.0;28504.0;6868.0;70680.0;24400.0;697.0;293.0;472.0;314.0;340.0;602.0;498.0;354.0;1938.0;3814.0;37472.0;19856.0;117688.0;5316.0;861.0;2236.0;0.0;0.0;219.0;0.0;855.0;678.0;8834.0;5872.0;27312.0;17040.0;83288.0;5363.0;2261.0;578.0;207.0;200.0;997.0;694.0;2185.0;904.0;6187.0;12115.0;30160.0;10194.0;63136.0;4262.0;486.0;266.0;169.0;0.0;1570.0;320.0;1126.0;638.0;4858.0;53…
510428;8.507133333333334;0.0;0.0;25440.0;7013.0;68112.0;23952.0;563.0;162.0;388.0;357.0;248.0;355.0;473.0;209.0;1695.0;3638.0;34648.0;17864.0;112000.0;5361.0;643.0;1141.0;0.0;0.0;151.0;213.0;770.0;630.0;7513.0;5487.0;27096.0;14890.0;81872.0;4959.0;2237.0;388.0;308.0;291.0;1045.0;541.0;1920.0;772.0;6389.0;11171.0;27712.0;9557.0;59848.0;3824.0;571.0;206.0;171.0;0.0;1522.0;271.0;1295.0;627.0;4093.0;…
510810;8.5135;0.0;0.0;24296.0;7025.0;64912.0;24648.0;774.0;177.0;478.0;294.0;211.0;406.0;375.0;225.0;1881.0;3633.0;32904.0;17088.0;104088.0;4862.0;629.0;1027.0;0.0;0.0;0.0;163.0;593.0;492.0;7170.0;5005.0;24592.0;14431.0;77240.0;4650.0;1949.0;282.0;264.0;315.0;1174.0;576.0;1618.0;712.0;5804.0;10101.0;26592.0;9594.0;56880.0;3986.0;381.0;161.0;0.0;0.0;1490.0;535.0;962.0;895.0;4407.0;4328.0;17832.0;6…
511192;8.519866666666667;0.0;0.0;22592.0;6470.0;61152.0;24264.0;517.0;213.0;577.0;286.0;227.0;405.0;445.0;265.0;1465.0;3149.0;31192.0;16149.0;98160.0;5080.0;792.0;1223.0;0.0;0.0;206.0;152.0;510.0;476.0;6559.0;4778.0;24200.0;13923.0;73896.0;4628.0;2215.0;451.0;205.0;310.0;1110.0;669.0;1928.0;504.0;5601.0;8991.0;26384.0;9130.0;55664.0;3852.0;291.0;0.0;154.0;0.0;1645.0;359.0;1460.0;565.0;4188.0;4929…
511573;8.526216666666667;0.0;0.0;21680.0;5719.0;60152.0;24784.0;763.0;0.0;378.0;491.0;249.0;429.0;505.0;246.0;1515.0;3104.0;32376.0;15740.0;97000.0;4649.0;903.0;1228.0;0.0;0.0;177.0;0.0;591.0;536.0;7055.0;4385.0;24032.0;13048.0;73312.0;4830.0;2303.0;404.0;316.0;169.0;1244.0;577.0;1875.0;680.0;5543.0;8777.0;23312.0;8958.0;54288.0;3973.0;377.0;0.0;159.0;0.0;1249.0;557.0;1208.0;543.0;4196.0;3792.0;1…
511955;8.532583333333333;0.0;0.0;20440.0;6173.0;56720.0;24112.0;555.0;196.0;363.0;168.0;296.0;331.0;545.0;293.0;1459.0;3116.0;30056.0;16010.0;90264.0;4536.0;592.0;1458.0;0.0;0.0;167.0;0.0;778.0;332.0;6964.0;4287.0;22080.0;12512.0;67016.0;3977.0;2277.0;353.0;162.0;308.0;1151.0;666.0;1796.0;492.0;4978.0;8532.0;23072.0;8949.0;52584.0;3269.0;512.0;0.0;0.0;0.0;1522.0;291.0;1153.0;822.0;4247.0;3654.0;1…
512337;8.53895;0.0;0.0;20120.0;5343.0;52816.0;24936.0;685.0;242.0;484.0;323.0;231.0;305.0;347.0;234.0;1474.0;3109.0;28736.0;14068.0;88368.0;3781.0;567.0;1309.0;173.0;0.0;183.0;0.0;722.0;409.0;6616.0;4643.0;21864.0;12406.0;64992.0;4579.0;2138.0;432.0;171.0;187.0;1029.0;667.0;2074.0;842.0;4983.0;7794.0;22288.0;8670.0;47424.0;3641.0;402.0;156.0;295.0;0.0;1372.0;360.0;1415.0;659.0;4362.0;3623.0;16193…
512719;8.545316666666666;0.0;2006.0;20208.0;5702.0;50552.0;25576.0;698.0;210.0;472.0;235.0;204.0;349.0;498.0;198.0;1445.0;2587.0;27704.0;14997.0;83008.0;3814.0;539.0;865.0;0.0;0.0;315.0;0.0;395.0;567.0;6847.0;4230.0;21160.0;12357.0;61112.0;3900.0;2019.0;236.0;288.0;156.0;924.0;617.0;1845.0;704.0;5467.0;7157.0;21024.0;8632.0;44888.0;3151.0;472.0;243.0;262.0;0.0;1305.0;327.0;1241.0;601.0;4151.0;378…
513100;8.551666666666666;0.0;0.0;18304.0;4744.0;48816.0;23792.0;725.0;0.0;514.0;304.0;174.0;230.0;415.0;249.0;1192.0;2845.0;25384.0;14703.0;80424.0;3933.0;298.0;924.0;0.0;0.0;0.0;0.0;528.0;551.0;5634.0;3741.0;19624.0;11577.0;56776.0;3300.0;2117.0;326.0;248.0;291.0;894.0;531.0;1885.0;668.0;4749.0;7251.0;20016.0;7007.0;43544.0;2953.0;479.0;0.0;221.0;0.0;1626.0;371.0;1069.0;809.0;3646.0;3958.0;14794…
513482;8.558033333333332;0.0;0.0;18088.0;5022.0;49872.0;24872.0;620.0;240.0;541.0;330.0;185.0;455.0;382.0;155.0;1483.0;2813.0;25048.0;13064.0;79456.0;3458.0;233.0;637.0;0.0;0.0;231.0;0.0;568.0;464.0;6062.0;3974.0;20056.0;10544.0;56504.0;3208.0;2113.0;380.0;0.0;215.0;972.0;579.0;1616.0;685.0;5193.0;7463.0;19504.0;7666.0;42680.0;2732.0;493.0;0.0;190.0;0.0;1331.0;370.0;1316.0;694.0;3709.0;3989.0;151…
513864;8.5644;0.0;0.0;18640.0;4996.0;45112.0;23680.0;757.0;190.0;576.0;316.0;178.0;283.0;479.0;316.0;1492.0;2644.0;24336.0;12364.0;75296.0;3153.0;178.0;447.0;0.0;0.0;230.0;152.0;541.0;431.0;6109.0;3738.0;19096.0;10597.0;53584.0;3451.0;2421.0;273.0;254.0;176.0;1064.0;462.0;1460.0;588.0;4556.0;6815.0;19520.0;6233.0;41504.0;2612.0;345.0;0.0;179.0;175.0;1452.0;435.0;1009.0;505.0;3569.0;3726.0;14596.0…
514245;8.57075;0.0;0.0;17960.0;5129.0;43696.0;23880.0;909.0;183.0;456.0;365.0;171.0;381.0;519.0;225.0;1492.0;2551.0;22792.0;11487.0;74072.0;3408.0;355.0;426.0;0.0;0.0;180.0;189.0;563.0;475.0;5698.0;3642.0;19144.0;10466.0;52224.0;3220.0;2324.0;315.0;196.0;237.0;872.0;578.0;1313.0;504.0;4314.0;6762.0;17384.0;5896.0;40248.0;2769.0;384.0;0.0;0.0;0.0;1459.0;285.0;820.0;600.0;4031.0;3737.0;13924.0;4825…
514627;8.577116666666667;0.0;0.0;17640.0;4597.0;43664.0;24264.0;626.0;0.0;476.0;0.0;246.0;297.0;484.0;226.0;1397.0;2159.0;22624.0;12034.0;72016.0;3329.0;277.0;287.0;0.0;0.0;271.0;0.0;534.0;512.0;5804.0;3821.0;17912.0;10178.0;51520.0;2902.0;1835.0;448.0;167.0;194.0;739.0;424.0;1596.0;881.0;4894.0;6825.0;18408.0;6714.0;38256.0;2361.0;335.0;0.0;0.0;0.0;1459.0;296.0;1137.0;668.0;4282.0;3587.0;14156.0…
515009;8.583483333333334;0.0;0.0;15526.0;4772.0;41608.0;24592.0;733.0;157.0;463.0;223.0;238.0;400.0;408.0;287.0;1470.0;2267.0;22456.0;11313.0;70184.0;3371.0;221.0;310.0;0.0;0.0;0.0;0.0;477.0;429.0;5439.0;3620.0;17416.0;10807.0;51632.0;3393.0;1733.0;310.0;183.0;162.0;875.0;542.0;1604.0;647.0;4349.0;7810.0;19040.0;6015.0;39944.0;1984.0;420.0;0.0;214.0;0.0;1987.0;475.0;983.0;394.0;3959.0;3566.0;1348…
515391;8.58985;0.0;0.0;16784.0;4349.0;41696.0;23584.0;794.0;234.0;419.0;241.0;0.0;388.0;353.0;153.0;1396.0;2227.0;22784.0;10997.0;65648.0;3207.0;252.0;241.0;0.0;0.0;260.0;0.0;517.0;385.0;5561.0;3396.0;17880.0;9704.0;47872.0;2901.0;2191.0;462.0;201.0;283.0;808.0;490.0;1541.0;482.0;4757.0;7440.0;20192.0;6669.0;36576.0;1931.0;467.0;0.0;153.0;0.0;1334.0;448.0;1063.0;602.0;4496.0;3918.0;14964.0;4850.0…
515772;8.5962;0.0;0.0;15473.0;3977.0;40920.0;23432.0;707.0;0.0;549.0;318.0;248.0;250.0;557.0;212.0;1334.0;2275.0;23992.0;11756.0;66128.0;2667.0;334.0;173.0;0.0;0.0;154.0;0.0;636.0;378.0;5901.0;3218.0;17192.0;9524.0;47584.0;2502.0;1972.0;352.0;231.0;229.0;977.0;498.0;1707.0;798.0;4722.0;7402.0;20848.0;6458.0;35616.0;2330.0;445.0;0.0;0.0;0.0;1409.0;344.0;1154.0;609.0;4141.0;3650.0;14433.0;4799.0;10…
516154;8.602566666666666;0.0;0.0;16712.0;4658.0;40552.0;24056.0;827.0;161.0;519.0;356.0;189.0;303.0;407.0;204.0;1245.0;2330.0;22312.0;11345.0;65336.0;3011.0;230.0;291.0;0.0;0.0;188.0;0.0;658.0;521.0;6397.0;3007.0;17824.0;9500.0;45880.0;2452.0;1730.0;340.0;212.0;414.0;1056.0;645.0;1828.0;543.0;5354.0;7842.0;20472.0;6902.0;35664.0;2404.0;352.0;0.0;0.0;0.0;1396.0;698.0;1205.0;737.0;3981.0;3799.0;150…
516536;8.608933333333333;0.0;0.0;16272.0;4059.0;38672.0;23800.0;634.0;165.0;567.0;224.0;0.0;398.0;386.0;0.0;1407.0;2559.0;22016.0;11132.0;63512.0;2905.0;391.0;402.0;0.0;0.0;201.0;0.0;928.0;536.0;5616.0;3640.0;16600.0;10107.0;46064.0;2587.0;1896.0;371.0;402.0;338.0;1229.0;404.0;1691.0;572.0;5712.0;9267.0;20832.0;6206.0;33432.0;2165.0;266.0;0.0;175.0;0.0;1497.0;532.0;1364.0;664.0;4061.0;4019.0;1513…
516917;8.615283333333334;0.0;0.0;16312.0;4160.0;39704.0;24392.0;559.0;244.0;530.0;268.0;174.0;381.0;367.0;237.0;1349.0;2656.0;23624.0;11300.0;64264.0;2823.0;341.0;911.0;0.0;0.0;175.0;213.0;603.0;449.0;5513.0;3904.0;18592.0;10118.0;44800.0;2619.0;1965.0;406.0;216.0;252.0;1148.0;474.0;1711.0;703.0;5372.0;9990.0;21104.0;6086.0;32632.0;2168.0;317.0;0.0;0.0;0.0;1635.0;465.0;1181.0;443.0;4452.0;4372.0;…
517299;8.62165;0.0;0.0;16720.0;4512.0;39904.0;24352.0;688.0;183.0;453.0;268.0;282.0;441.0;386.0;297.0;1265.0;2414.0;24304.0;12688.0;60192.0;2753.0;425.0;2501.0;0.0;0.0;203.0;0.0;540.0;578.0;5990.0;3576.0;18224.0;10486.0;44776.0;3133.0;2090.0;336.0;254.0;286.0;986.0;381.0;2030.0;738.0;5367.0;10208.0;23120.0;5991.0;32824.0;2464.0;402.0;152.0;0.0;0.0;1682.0;825.0;1488.0;701.0;4411.0;3682.0;14056.0;5…
517681;8.628016666666667;0.0;0.0;17240.0;4159.0;41424.0;25648.0;554.0;170.0;568.0;241.0;186.0;275.0;563.0;195.0;1404.0;2960.0;23768.0;15138.0;61272.0;2704.0;867.0;4568.0;313.0;0.0;251.0;211.0;859.0;473.0;6773.0;4009.0;18344.0;10597.0;43312.0;3846.0;2201.0;736.0;360.0;263.0;1132.0;627.0;2227.0;715.0;5293.0;9957.0;21832.0;5731.0;32400.0;2207.0;439.0;152.0;0.0;0.0;1689.0;271.0;1210.0;707.0;4509.0;42…
518063;8.634383333333334;0.0;0.0;19216.0;4829.0;44784.0;24720.0;853.0;0.0;574.0;205.0;0.0;422.0;413.0;214.0;1569.0;2845.0;28024.0;18600.0;62256.0;2875.0;1210.0;9035.0;339.0;0.0;173.0;0.0;705.0;437.0;7314.0;3113.0;18184.0;10573.0;42752.0;4166.0;2182.0;695.0;428.0;187.0;867.0;587.0;2336.0;704.0;6518.0;9251.0;22152.0;6271.0;29840.0;2694.0;461.0;319.0;0.0;0.0;1416.0;372.0;1540.0;629.0;4322.0;3851.0;1…
518444;8.640733333333333;0.0;0.0;20984.0;4520.0;46496.0;25256.0;641.0;237.0;454.0;287.0;0.0;419.0;549.0;370.0;1761.0;3264.0;31480.0;21696.0;65640.0;3390.0;1906.0;11745.0;397.0;0.0;180.0;0.0;680.0;593.0;8167.0;3434.0;20128.0;11640.0;41712.0;5284.0;2371.0;988.0;264.0;273.0;1116.0;576.0;2140.0;885.0;6306.0;9828.0;23552.0;6944.0;32056.0;2940.0;442.0;370.0;157.0;0.0;1867.0;542.0;1318.0;605.0;4266.0;48…
518826;8.6471;0.0;0.0;19120.0;4304.0;42728.0;24528.0;537.0;328.0;460.0;216.0;170.0;226.0;514.0;243.0;1811.0;3741.0;28784.0;18976.0;65008.0;3062.0;1374.0;9032.0;351.0;0.0;0.0;168.0;667.0;574.0;7833.0;3187.0;19080.0;11365.0;43664.0;5328.0;1872.0;818.0;288.0;285.0;809.0;575.0;1643.0;972.0;7023.0;9068.0;21032.0;7299.0;33152.0;2559.0;617.0;542.0;230.0;0.0;1272.0;376.0;1008.0;713.0;4107.0;5967.0;18096.…
519208;8.653466666666667;0.0;0.0;17200.0;4326.0;40984.0;25256.0;832.0;174.0;657.0;414.0;233.0;292.0;476.0;336.0;1405.0;3087.0;25784.0;15354.0;61808.0;3074.0;1013.0;5846.0;185.0;0.0;205.0;0.0;703.0;521.0;7244.0;3399.0;19104.0;10162.0;43232.0;3610.0;1790.0;515.0;247.0;243.0;817.0;452.0;2182.0;678.0;5579.0;8284.0;20648.0;6463.0;32336.0;1971.0;462.0;180.0;0.0;0.0;1577.0;384.0;1343.0;678.0;4426.0;6206…
519589;8.659816666666666;0.0;0.0;16800.0;4148.0;35728.0;24640.0;725.0;176.0;471.0;231.0;166.0;316.0;506.0;315.0;1345.0;2621.0;24056.0;13379.0;58296.0;2872.0;423.0;2407.0;164.0;0.0;221.0;152.0;535.0;511.0;6054.0;3724.0;16912.0;9737.0;40312.0;2718.0;2076.0;638.0;267.0;357.0;974.0;416.0;2070.0;642.0;5637.0;7480.0;18352.0;6415.0;30000.0;2478.0;292.0;0.0;0.0;0.0;1327.0;323.0;1157.0;630.0;4050.0;5829.0…
519971;8.666183333333333;0.0;0.0;15528.0;3841.0;34992.0;23896.0;637.0;339.0;504.0;289.0;295.0;317.0;364.0;270.0;1163.0;2586.0;21584.0;10402.0;56488.0;2938.0;314.0;806.0;0.0;0.0;0.0;0.0;598.0;501.0;5624.0;3328.0;15825.0;8536.0;38648.0;2436.0;1773.0;342.0;272.0;293.0;1034.0;714.0;1593.0;646.0;5257.0;6921.0;17272.0;6985.0;30120.0;2170.0;376.0;0.0;235.0;0.0;1652.0;317.0;1081.0;484.0;4348.0;5950.0;176…
520353;8.67255;0.0;0.0;14866.0;3688.0;33928.0;23976.0;690.0;212.0;403.0;173.0;185.0;448.0;468.0;221.0;1037.0;2363.0;21616.0;9776.0;53432.0;2549.0;359.0;624.0;0.0;0.0;179.0;0.0;642.0;471.0;5615.0;2821.0;15106.0;8694.0;35848.0;2155.0;2071.0;302.0;305.0;239.0;929.0;565.0;1607.0;592.0;4890.0;6553.0;17216.0;8038.0;31480.0;2002.0;407.0;194.0;0.0;0.0;1334.0;243.0;931.0;661.0;3939.0;4550.0;15330.0;3976.0…
520735;8.678916666666666;0.0;0.0;14826.0;3329.0;35896.0;23936.0;975.0;242.0;476.0;155.0;239.0;341.0;489.0;279.0;1170.0;2298.0;20312.0;9393.0;55968.0;2636.0;286.0;419.0;0.0;0.0;275.0;0.0;732.0;420.0;5645.0;2906.0;15252.0;7961.0;38104.0;2454.0;1902.0;340.0;377.0;301.0;1027.0;514.0;1706.0;701.0;5105.0;5548.0;16528.0;8173.0;31944.0;2498.0;345.0;0.0;152.0;0.0;1395.0;451.0;933.0;710.0;3765.0;4020.0;152…
521116;8.685266666666667;0.0;0.0;13978.0;3205.0;31920.0;24848.0;699.0;267.0;517.0;320.0;183.0;464.0;324.0;242.0;1188.0;2537.0;19544.0;9934.0;54480.0;2647.0;269.0;400.0;0.0;0.0;0.0;0.0;585.0;372.0;5284.0;2671.0;15026.0;8703.0;37096.0;2288.0;1982.0;228.0;210.0;213.0;1019.0;534.0;1576.0;627.0;5063.0;5557.0;15588.0;9199.0;30160.0;1893.0;463.0;0.0;0.0;0.0;1067.0;350.0;1037.0;511.0;3607.0;4408.0;14407.…
521498;8.691633333333334;0.0;0.0;12432.0;3231.0;33536.0;24104.0;668.0;0.0;402.0;177.0;0.0;351.0;292.0;201.0;1115.0;1949.0;18432.0;8569.0;51528.0;2284.0;0.0;316.0;0.0;0.0;175.0;0.0;508.0;425.0;5231.0;2908.0;15420.0;7183.0;35352.0;2243.0;1870.0;227.0;244.0;321.0;1180.0;633.0;1581.0;565.0;4233.0;5625.0;15019.0;7917.0;29728.0;2133.0;393.0;0.0;0.0;0.0;1370.0;229.0;861.0;454.0;3447.0;3839.0;12614.0;396…
521880;8.698;0.0;0.0;12947.0;3325.0;30904.0;23656.0;510.0;198.0;792.0;358.0;221.0;332.0;440.0;336.0;1176.0;1975.0;18472.0;8846.0;47272.0;2303.0;375.0;327.0;0.0;0.0;0.0;0.0;386.0;361.0;5148.0;2724.0;13946.0;8277.0;33952.0;1925.0;2136.0;245.0;435.0;279.0;1206.0;537.0;1817.0;655.0;3638.0;5014.0;16121.0;6517.0;27104.0;1647.0;257.0;0.0;0.0;0.0;1832.0;347.0;914.0;636.0;2820.0;4174.0;12971.0;3783.0;8114…
522262;8.704366666666667;0.0;0.0;12515.0;3315.0;30008.0;24064.0;619.0;205.0;548.0;181.0;231.0;490.0;281.0;155.0;1086.0;2208.0;17840.0;9076.0;46136.0;2153.0;312.0;254.0;0.0;0.0;220.0;0.0;428.0;476.0;4687.0;2449.0;12491.0;7795.0;31744.0;1894.0;1922.0;307.0;243.0;239.0;856.0;464.0;1500.0;536.0;4332.0;5711.0;14368.0;6120.0;26280.0;1658.0;445.0;0.0;0.0;0.0;1600.0;390.0;1004.0;406.0;2860.0;3742.0;11744…
522643;8.710716666666666;0.0;0.0;12775.0;3224.0;28800.0;24944.0;634.0;175.0;588.0;292.0;315.0;474.0;430.0;207.0;1023.0;2205.0;17208.0;8609.0;45440.0;2049.0;242.0;362.0;0.0;0.0;0.0;160.0;501.0;445.0;4884.0;2455.0;13712.0;7821.0;31160.0;2275.0;1515.0;240.0;155.0;204.0;792.0;481.0;1660.0;576.0;4244.0;5184.0;13272.0;5706.0;24512.0;1807.0;598.0;0.0;0.0;0.0;1380.0;363.0;1107.0;448.0;3732.0;3605.0;11309…
523025;8.717083333333333;0.0;0.0;12160.0;2966.0;30304.0;24920.0;689.0;160.0;444.0;181.0;250.0;465.0;211.0;158.0;1149.0;2185.0;18440.0;7487.0;44880.0;2198.0;275.0;343.0;0.0;0.0;0.0;0.0;556.0;293.0;4713.0;2537.0;13511.0;9250.0;33408.0;1729.0;1626.0;240.0;248.0;322.0;863.0;635.0;1544.0;597.0;4530.0;5079.0;14300.0;5539.0;25480.0;1419.0;366.0;0.0;212.0;0.0;1447.0;406.0;1150.0;530.0;3575.0;3732.0;12264…
523407;8.72345;0.0;0.0;13786.0;3238.0;32712.0;23680.0;514.0;0.0;454.0;265.0;198.0;367.0;373.0;194.0;976.0;2342.0;18568.0;9212.0;48328.0;2910.0;259.0;363.0;0.0;0.0;155.0;0.0;434.0;370.0;4190.0;2602.0;13456.0;11666.0;37656.0;2361.0;1752.0;292.0;219.0;166.0;967.0;686.0;1460.0;635.0;4334.0;4741.0;14849.0;5858.0;28240.0;1782.0;404.0;0.0;214.0;0.0;1400.0;435.0;1166.0;450.0;3557.0;3686.0;13019.0;3500.0;…
523788;8.7298;0.0;0.0;13431.0;3390.0;33816.0;23368.0;875.0;0.0;518.0;286.0;179.0;323.0;460.0;0.0;1105.0;1998.0;18608.0;9073.0;50488.0;2347.0;240.0;310.0;0.0;0.0;217.0;0.0;717.0;491.0;4967.0;3065.0;14389.0;13576.0;38928.0;2184.0;1974.0;249.0;0.0;216.0;840.0;386.0;1360.0;635.0;4228.0;4821.0;15387.0;5987.0;27960.0;2043.0;383.0;0.0;0.0;0.0;1319.0;353.0;824.0;534.0;3571.0;4188.0;12511.0;4002.0;8784.0;…
524170;8.736166666666668;0.0;0.0;14042.0;3454.0;33976.0;24344.0;834.0;0.0;537.0;215.0;152.0;347.0;380.0;271.0;1179.0;2097.0;19856.0;9980.0;54240.0;2183.0;199.0;250.0;0.0;0.0;246.0;0.0;474.0;439.0;5176.0;3085.0;15798.0;13687.0;39744.0;2398.0;2213.0;231.0;203.0;160.0;799.0;497.0;1749.0;610.0;4466.0;5106.0;15353.0;6079.0;28736.0;1715.0;476.0;0.0;255.0;0.0;1346.0;442.0;1029.0;473.0;3249.0;4624.0;1482…
524552;8.742533333333334;0.0;0.0;15190.0;4319.0;37416.0;25112.0;644.0;155.0;449.0;251.0;186.0;321.0;391.0;216.0;1179.0;2436.0;20640.0;10111.0;58832.0;2656.0;243.0;241.0;0.0;0.0;0.0;165.0;580.0;418.0;4941.0;2784.0;17392.0;13152.0;42992.0;2747.0;1697.0;275.0;254.0;185.0;1047.0;409.0;1498.0;644.0;4537.0;4825.0;15870.0;6776.0;30808.0;2145.0;474.0;0.0;239.0;0.0;1358.0;496.0;895.0;567.0;3506.0;4807.0;1…
524934;8.7489;0.0;0.0;15959.0;4617.0;44328.0;25120.0;870.0;329.0;591.0;301.0;204.0;394.0;393.0;240.0;1171.0;2495.0;23656.0;12298.0;69384.0;2896.0;179.0;262.0;0.0;0.0;0.0;163.0;594.0;600.0;5720.0;3187.0;18104.0;12814.0;48632.0;2569.0;1913.0;302.0;244.0;0.0;762.0;538.0;1904.0;529.0;4379.0;5490.0;17784.0;7105.0;37800.0;2392.0;453.0;0.0;164.0;0.0;1169.0;433.0;1213.0;654.0;3909.0;4434.0;16752.0;4754.0…
525315;8.75525;0.0;0.0;18168.0;5553.0;49208.0;24088.0;726.0;157.0;308.0;198.0;204.0;434.0;418.0;170.0;1529.0;2650.0;24840.0;14126.0;77824.0;3867.0;260.0;202.0;0.0;0.0;181.0;0.0;579.0;372.0;5660.0;3584.0;19904.0;12141.0;56688.0;3375.0;1915.0;322.0;200.0;229.0;1135.0;503.0;1750.0;723.0;5332.0;6093.0;19560.0;7597.0;42280.0;2667.0;550.0;0.0;232.0;0.0;1340.0;389.0;1045.0;677.0;3610.0;4359.0;17968.0;49…
525697;8.761616666666667;0.0;0.0;18128.0;5441.0;50160.0;24432.0;763.0;166.0;490.0;182.0;181.0;316.0;429.0;285.0;1499.0;2690.0;26096.0;14636.0;79256.0;3790.0;246.0;225.0;0.0;0.0;190.0;0.0;660.0;427.0;5533.0;3846.0;19952.0;12995.0;55584.0;3360.0;2299.0;272.0;158.0;220.0;902.0;547.0;1483.0;631.0;4823.0;6066.0;18368.0;8000.0;43216.0;2740.0;494.0;0.0;222.0;0.0;1615.0;309.0;1165.0;484.0;4011.0;4303.0;1…
526079;8.767983333333333;0.0;0.0;16169.0;5155.0;42664.0;24496.0;618.0;256.0;531.0;221.0;181.0;368.0;436.0;176.0;1117.0;2329.0;22680.0;12400.0;69568.0;3378.0;222.0;263.0;0.0;0.0;0.0;0.0;675.0;404.0;5094.0;3274.0;18552.0;12294.0;50864.0;3096.0;1743.0;269.0;208.0;0.0;936.0;536.0;1482.0;511.0;4698.0;5899.0;16768.0;7802.0;37184.0;2976.0;520.0;0.0;341.0;0.0;1099.0;329.0;932.0;612.0;3709.0;4205.0;16177.…
526460;8.774333333333333;0.0;0.0;14630.0;4927.0;39832.0;24664.0;788.0;197.0;529.0;290.0;169.0;257.0;473.0;213.0;1024.0;2380.0;22232.0;10282.0;62024.0;2741.0;192.0;237.0;0.0;0.0;224.0;0.0;429.0;336.0;4983.0;3345.0;16448.0;10803.0;43040.0;2352.0;1598.0;165.0;204.0;280.0;921.0;420.0;1556.0;481.0;4602.0;5442.0;16632.0;6751.0;33256.0;2232.0;449.0;0.0;203.0;0.0;1220.0;417.0;915.0;506.0;3872.0;4382.0;14…
526842;8.7807;0.0;0.0;13292.0;3552.0;36824.0;25792.0;776.0;186.0;673.0;274.0;165.0;383.0;428.0;211.0;872.0;2050.0;19112.0;10095.0;54816.0;2716.0;276.0;286.0;181.0;0.0;206.0;220.0;601.0;521.0;5265.0;2753.0;16037.0;10352.0;40136.0;2403.0;2144.0;244.0;172.0;225.0;1035.0;489.0;1807.0;569.0;4449.0;4727.0;16047.0;6448.0;31208.0;1715.0;558.0;0.0;0.0;0.0;1248.0;399.0;983.0;593.0;3713.0;4397.0;14152.0;390…
527224;8.787066666666666;0.0;0.0;13486.0;3557.0;33744.0;26064.0;700.0;0.0;532.0;304.0;262.0;330.0;506.0;231.0;870.0;1997.0;18808.0;9365.0;49392.0;2180.0;213.0;225.0;0.0;0.0;156.0;0.0;348.0;296.0;4581.0;2771.0;15283.0;9594.0;37960.0;2108.0;3404.0;374.0;239.0;209.0;938.0;494.0;1512.0;479.0;4144.0;4833.0;14677.0;5681.0;27640.0;2128.0;487.0;0.0;300.0;0.0;1458.0;245.0;1026.0;564.0;3089.0;4545.0;13917.…
527606;8.793433333333333;0.0;0.0;12222.0;3510.0;32056.0;24136.0;781.0;170.0;518.0;250.0;163.0;361.0;366.0;286.0;1161.0;2027.0;18152.0;9915.0;48416.0;2065.0;247.0;311.0;0.0;0.0;156.0;179.0;600.0;510.0;4312.0;2712.0;13881.0;9780.0;34512.0;2133.0;6813.0;702.0;476.0;223.0;949.0;598.0;1489.0;538.0;4506.0;4228.0;14243.0;5987.0;27472.0;1925.0;538.0;0.0;225.0;0.0;1176.0;427.0;1174.0;506.0;3485.0;4395.0;1…
527987;8.799783333333334;0.0;0.0;12007.0;3906.0;31992.0;24824.0;608.0;192.0;553.0;189.0;267.0;359.0;329.0;288.0;1353.0;1953.0;18008.0;8708.0;46664.0;2321.0;270.0;261.0;155.0;0.0;304.0;0.0;597.0;388.0;4231.0;2507.0;14760.0;9064.0;34240.0;1975.0;16140.0;1560.0;851.0;271.0;1058.0;385.0;1444.0;424.0;4410.0;4508.0;14365.0;5456.0;27336.0;1678.0;427.0;0.0;202.0;0.0;1500.0;398.0;923.0;534.0;3147.0;4461.0…
528369;8.80615;0.0;0.0;13221.0;3432.0;30848.0;23792.0;576.0;276.0;362.0;253.0;174.0;335.0;565.0;236.0;974.0;1992.0;18360.0;8333.0;46992.0;2056.0;532.0;214.0;0.0;0.0;199.0;173.0;522.0;389.0;4194.0;2897.0;13909.0;9413.0;35944.0;2024.0;26632.0;2384.0;1245.0;209.0;853.0;688.0;1696.0;520.0;4624.0;4301.0;13686.0;5189.0;26800.0;1927.0;539.0;0.0;286.0;0.0;1295.0;212.0;1051.0;637.0;3225.0;4493.0;15244.0;3…
528751;8.812516666666667;0.0;0.0;12955.0;3429.0;32584.0;23808.0;737.0;205.0;474.0;282.0;248.0;273.0;415.0;0.0;1246.0;1926.0;17912.0;9509.0;49440.0;2446.0;430.0;280.0;163.0;0.0;0.0;0.0;647.0;444.0;4300.0;1992.0;13760.0;10067.0;35296.0;2146.0;31632.0;3038.0;1388.0;287.0;879.0;368.0;1565.0;545.0;3896.0;5097.0;14392.0;5417.0;27000.0;1816.0;868.0;0.0;160.0;0.0;1160.0;197.0;943.0;518.0;3125.0;4520.0;15…
529132;8.818866666666667;0.0;0.0;13199.0;3922.0;34216.0;24080.0;869.0;237.0;606.0;241.0;181.0;499.0;515.0;308.0;1031.0;2089.0;19264.0;11547.0;53072.0;2524.0;342.0;320.0;0.0;0.0;211.0;159.0;578.0;233.0;5086.0;2691.0;15509.0;10160.0;39016.0;1860.0;28128.0;2270.0;1021.0;260.0;1043.0;494.0;1533.0;592.0;3753.0;4628.0;14357.0;5288.0;27192.0;1668.0;791.0;0.0;166.0;0.0;1114.0;245.0;969.0;679.0;3182.0;396…
529514;8.825233333333333;0.0;0.0;14082.0;3582.0;35232.0;24152.0;807.0;216.0;548.0;243.0;286.0;338.0;579.0;0.0;1468.0;1940.0;20944.0;14210.0;57424.0;2652.0;224.0;182.0;0.0;0.0;0.0;0.0;530.0;346.0;4655.0;3016.0;16068.0;11104.0;40080.0;2433.0;16960.0;1705.0;865.0;185.0;852.0;534.0;1510.0;509.0;4264.0;4617.0;16025.0;5539.0;29632.0;1892.0;423.0;0.0;0.0;0.0;1389.0;320.0;1016.0;591.0;3701.0;4292.0;15286…
529896;8.8316;0.0;0.0;14956.0;4475.0;36248.0;24288.0;839.0;230.0;559.0;311.0;267.0;387.0;285.0;210.0;1167.0;2088.0;20376.0;14977.0;61768.0;2650.0;294.0;289.0;0.0;0.0;0.0;0.0;471.0;359.0;5177.0;3122.0;16343.0;10451.0;40168.0;2077.0;10183.0;830.0;540.0;178.0;1021.0;510.0;1545.0;627.0;4327.0;4937.0;15921.0;5754.0;30968.0;2288.0;657.0;0.0;178.0;0.0;1361.0;383.0;722.0;703.0;3790.0;4170.0;13721.0;4064.…
530278;8.837966666666667;0.0;0.0;14379.0;3444.0;36728.0;24416.0;707.0;0.0;440.0;217.0;0.0;381.0;314.0;226.0;1171.0;2026.0;19640.0;14710.0;60784.0;2947.0;275.0;215.0;151.0;0.0;0.0;275.0;620.0;441.0;4778.0;3100.0;14820.0;10632.0;40744.0;1939.0;5651.0;467.0;415.0;0.0;1115.0;500.0;1659.0;584.0;4082.0;4926.0;16456.0;5735.0;31136.0;2073.0;533.0;0.0;156.0;0.0;1302.0;412.0;990.0;531.0;3554.0;4339.0;13771…
530659;8.844316666666666;0.0;0.0;13581.0;3490.0;33880.0;24928.0;562.0;156.0;594.0;180.0;181.0;435.0;338.0;241.0;1311.0;1971.0;18448.0;12571.0;54096.0;2511.0;238.0;244.0;0.0;0.0;0.0;0.0;480.0;415.0;4971.0;2822.0;14504.0;9362.0;36480.0;2513.0;3832.0;443.0;235.0;192.0;840.0;566.0;1621.0;583.0;4067.0;4511.0;14831.0;5302.0;27584.0;1731.0;411.0;0.0;0.0;0.0;1194.0;296.0;872.0;437.0;3850.0;3940.0;14286.0…
531041;8.850683333333333;0.0;0.0;11857.0;3040.0;31088.0;24664.0;570.0;227.0;313.0;207.0;214.0;386.0;277.0;280.0;1128.0;1908.0;17912.0;10766.0;48512.0;1933.0;215.0;179.0;0.0;0.0;263.0;0.0;419.0;367.0;4522.0;2397.0;13870.0;8333.0;33592.0;1856.0;3444.0;448.0;190.0;162.0;985.0;574.0;1638.0;557.0;4520.0;4506.0;14156.0;5385.0;25320.0;1826.0;483.0;0.0;150.0;0.0;1377.0;422.0;792.0;621.0;3605.0;3555.0;131…
531423;8.85705;0.0;0.0;12617.0;3154.0;26488.0;24120.0;783.0;178.0;730.0;237.0;0.0;447.0;366.0;0.0;1052.0;1523.0;17048.0;9759.0;46096.0;2295.0;191.0;0.0;161.0;0.0;168.0;184.0;569.0;592.0;4028.0;2485.0;13673.0;8139.0;32208.0;2178.0;3207.0;360.0;303.0;177.0;923.0;509.0;1427.0;517.0;4317.0;4165.0;12806.0;4989.0;24336.0;1695.0;456.0;0.0;0.0;0.0;1685.0;357.0;1014.0;660.0;3849.0;3737.0;12398.0;3400.0;77…
531804;8.8634;0.0;0.0;11867.0;2894.0;27112.0;24208.0;728.0;0.0;513.0;197.0;187.0;282.0;543.0;216.0;801.0;1841.0;16456.0;9039.0;44088.0;2038.0;206.0;0.0;0.0;0.0;201.0;0.0;409.0;279.0;4146.0;2603.0;13938.0;7838.0;31576.0;1691.0;3225.0;266.0;251.0;216.0;718.0;651.0;1393.0;569.0;4273.0;4315.0;13246.0;4547.0;23896.0;1648.0;386.0;0.0;0.0;0.0;1285.0;431.0;1021.0;508.0;3688.0;4001.0;13394.0;3377.0;7811.0…
532186;8.869766666666667;0.0;0.0;11771.0;3030.0;26464.0;23288.0;808.0;243.0;408.0;310.0;203.0;462.0;306.0;185.0;801.0;1977.0;16282.0;9011.0;41928.0;2084.0;297.0;226.0;0.0;0.0;0.0;0.0;435.0;399.0;3926.0;2661.0;13127.0;8224.0;30368.0;1851.0;2765.0;339.0;151.0;297.0;1051.0;654.0;1526.0;559.0;4288.0;3306.0;13011.0;5067.0;22576.0;1438.0;412.0;0.0;0.0;0.0;1477.0;326.0;968.0;676.0;3052.0;3848.0;12756.0;…
532568;8.876133333333334;0.0;0.0;10731.0;2886.0;26312.0;24880.0;541.0;0.0;466.0;319.0;0.0;228.0;417.0;199.0;764.0;1704.0;16110.0;8775.0;41328.0;2074.0;194.0;214.0;0.0;0.0;0.0;158.0;445.0;370.0;4279.0;2474.0;13144.0;8124.0;30056.0;1684.0;3025.0;469.0;0.0;319.0;800.0;527.0;1511.0;400.0;4196.0;3554.0;11752.0;4362.0;21896.0;1251.0;345.0;0.0;0.0;0.0;1214.0;391.0;1097.0;588.0;2870.0;4304.0;12176.0;2814…
532950;8.8825;0.0;0.0;9803.0;2743.0;24760.0;25728.0;646.0;253.0;530.0;242.0;165.0;372.0;490.0;0.0;1101.0;1797.0;15237.0;9294.0;40856.0;2035.0;226.0;192.0;0.0;0.0;236.0;0.0;354.0;373.0;3711.0;2039.0;12842.0;7635.0;28664.0;1678.0;2475.0;332.0;189.0;181.0;1066.0;527.0;1531.0;618.0;4604.0;3935.0;12209.0;4376.0;21152.0;1279.0;501.0;0.0;248.0;0.0;1263.0;353.0;991.0;601.0;3452.0;3951.0;12121.0;3030.0;63…
533331;8.88885;0.0;0.0;10614.0;2749.0;23648.0;25424.0;920.0;0.0;633.0;358.0;161.0;294.0;406.0;235.0;1080.0;1561.0;14484.0;8264.0;38192.0;1651.0;152.0;164.0;0.0;0.0;0.0;0.0;529.0;201.0;3870.0;2208.0;12598.0;6893.0;27504.0;1819.0;2505.0;253.0;162.0;207.0;916.0;453.0;1537.0;475.0;4174.0;3300.0;11889.0;3957.0;19632.0;1469.0;316.0;0.0;0.0;0.0;1240.0;378.0;985.0;657.0;3371.0;3461.0;11532.0;3178.0;5974.…
533713;8.895216666666666;0.0;0.0;9778.0;2568.0;23128.0;24944.0;725.0;178.0;437.0;242.0;150.0;324.0;350.0;0.0;1091.0;1464.0;14783.0;8344.0;36296.0;1799.0;0.0;0.0;0.0;0.0;244.0;0.0;402.0;307.0;4085.0;2438.0;12065.0;7082.0;26560.0;1829.0;2372.0;436.0;170.0;320.0;811.0;433.0;1374.0;585.0;3250.0;3731.0;11156.0;3754.0;20640.0;1394.0;285.0;0.0;160.0;0.0;1261.0;360.0;1075.0;763.0;3244.0;3550.0;10766.0;30…
534095;8.901583333333333;0.0;0.0;9930.0;2965.0;22408.0;24208.0;604.0;257.0;617.0;167.0;236.0;475.0;415.0;218.0;862.0;1783.0;14044.0;7411.0;36784.0;1891.0;0.0;0.0;0.0;0.0;152.0;0.0;385.0;533.0;4087.0;2163.0;10575.0;6917.0;25016.0;1361.0;2767.0;365.0;173.0;267.0;671.0;489.0;1097.0;445.0;3609.0;3487.0;12234.0;3552.0;18792.0;1283.0;369.0;0.0;0.0;0.0;1273.0;355.0;733.0;413.0;3369.0;3079.0;10450.0;2662…
534476;8.907933333333334;0.0;0.0;9611.0;2555.0;23056.0;26768.0;712.0;226.0;547.0;207.0;0.0;304.0;369.0;333.0;686.0;1559.0;13604.0;7914.0;35064.0;1318.0;0.0;0.0;0.0;0.0;0.0;0.0;735.0;402.0;3758.0;2204.0;11372.0;6356.0;24880.0;1384.0;2410.0;259.0;247.0;0.0;676.0;560.0;1298.0;519.0;3472.0;3291.0;11727.0;4150.0;18536.0;944.0;319.0;0.0;0.0;0.0;1222.0;423.0;955.0;884.0;3223.0;3129.0;10313.0;2609.0;5526…
534858;8.9143;0.0;0.0;9076.0;2462.0;21920.0;23824.0;587.0;154.0;450.0;196.0;158.0;307.0;394.0;152.0;936.0;1363.0;13337.0;7135.0;33320.0;1636.0;233.0;176.0;0.0;0.0;0.0;0.0;469.0;402.0;4080.0;1943.0;11468.0;6715.0;24408.0;1681.0;2405.0;258.0;0.0;262.0;806.0;464.0;1427.0;368.0;3776.0;3600.0;11403.0;3537.0;16848.0;1217.0;516.0;0.0;0.0;0.0;1245.0;276.0;993.0;392.0;2928.0;3463.0;9653.0;2784.0;5405.0;59…
535240;8.920666666666667;0.0;0.0;8915.0;2602.0;20656.0;23736.0;646.0;172.0;446.0;302.0;183.0;249.0;320.0;163.0;876.0;1655.0;13607.0;7418.0;35528.0;1848.0;383.0;171.0;0.0;0.0;0.0;0.0;425.0;373.0;3906.0;1871.0;11315.0;5953.0;23568.0;1231.0;2197.0;290.0;230.0;211.0;698.0;583.0;1130.0;526.0;3704.0;2795.0;10877.0;4061.0;17952.0;1247.0;424.0;0.0;0.0;0.0;1290.0;265.0;1119.0;333.0;3326.0;2773.0;8879.0;25…
535622;8.927033333333334;0.0;0.0;9185.0;2579.0;21976.0;24464.0;722.0;228.0;431.0;306.0;190.0;376.0;329.0;152.0;957.0;1347.0;13029.0;7127.0;32152.0;1518.0;162.0;220.0;0.0;0.0;230.0;155.0;327.0;270.0;3989.0;1945.0;10640.0;6582.0;23112.0;1326.0;2224.0;198.0;343.0;0.0;935.0;356.0;1269.0;449.0;3861.0;3063.0;10668.0;3591.0;16560.0;967.0;285.0;0.0;182.0;0.0;1562.0;262.0;1064.0;482.0;3063.0;3103.0;8692.0…
536003;8.933383333333333;0.0;0.0;9662.0;2132.0;20464.0;24000.0;782.0;0.0;600.0;340.0;184.0;387.0;345.0;302.0;971.0;1418.0;13095.0;7287.0;31936.0;1730.0;178.0;253.0;0.0;0.0;0.0;0.0;515.0;312.0;3890.0;1699.0;9447.0;6057.0;21672.0;1136.0;2082.0;218.0;251.0;288.0;857.0;503.0;1320.0;375.0;4112.0;3300.0;10315.0;3527.0;17600.0;924.0;413.0;0.0;153.0;0.0;1421.0;284.0;826.0;524.0;3377.0;3031.0;8425.0;2287.…
536385;8.93975;0.0;0.0;9004.0;2344.0;20200.0;24112.0;764.0;267.0;367.0;0.0;371.0;315.0;418.0;207.0;999.0;1513.0;13397.0;6965.0;30840.0;1536.0;165.0;0.0;0.0;0.0;0.0;0.0;486.0;351.0;3562.0;1651.0;9676.0;6170.0;21400.0;1459.0;2456.0;326.0;161.0;277.0;668.0;456.0;1195.0;600.0;3214.0;3482.0;10239.0;3354.0;16392.0;980.0;449.0;0.0;232.0;0.0;1346.0;287.0;782.0;594.0;3200.0;3515.0;8547.0;2564.0;4851.0;551…
536767;8.946116666666667;0.0;0.0;9050.0;2165.0;19992.0;24384.0;610.0;284.0;379.0;259.0;285.0;303.0;376.0;207.0;852.0;1486.0;11983.0;6767.0;30240.0;1421.0;216.0;232.0;0.0;0.0;0.0;0.0;549.0;208.0;3839.0;1932.0;10064.0;6423.0;22792.0;1339.0;1987.0;338.0;225.0;0.0;858.0;368.0;1400.0;625.0;3619.0;3213.0;10210.0;2790.0;16250.0;1328.0;475.0;0.0;0.0;0.0;1071.0;263.0;1044.0;572.0;2752.0;2623.0;8131.0;2543…
537149;8.952483333333333;0.0;0.0;8703.0;2185.0;20456.0;24600.0;750.0;0.0;463.0;228.0;198.0;308.0;360.0;211.0;755.0;1521.0;12448.0;6997.0;29536.0;1262.0;0.0;163.0;0.0;0.0;191.0;0.0;363.0;364.0;3682.0;1775.0;8373.0;5908.0;21064.0;1307.0;2067.0;380.0;0.0;265.0;817.0;587.0;1631.0;455.0;3301.0;3000.0;9495.0;3791.0;16372.0;1085.0;339.0;0.0;151.0;0.0;1424.0;349.0;867.0;474.0;3057.0;2549.0;8334.0;2496.0;…
537530;8.958833333333333;0.0;0.0;8633.0;2346.0;19184.0;24352.0;886.0;163.0;408.0;220.0;365.0;378.0;430.0;173.0;908.0;1086.0;11918.0;6350.0;28536.0;1565.0;0.0;222.0;0.0;0.0;0.0;0.0;285.0;295.0;3427.0;1705.0;8936.0;5560.0;20656.0;1367.0;1895.0;255.0;319.0;295.0;846.0;357.0;1151.0;421.0;3695.0;2454.0;9950.0;3009.0;15055.0;1068.0;352.0;0.0;0.0;0.0;1204.0;264.0;1025.0;382.0;2960.0;2384.0;7637.0;2209.0…
537912;8.9652;0.0;0.0;9242.0;2290.0;20016.0;24696.0;653.0;176.0;462.0;330.0;294.0;477.0;354.0;0.0;810.0;1298.0;12224.0;6099.0;29104.0;1399.0;0.0;0.0;0.0;0.0;240.0;0.0;416.0;209.0;3545.0;1886.0;9099.0;5461.0;20464.0;1147.0;2050.0;400.0;231.0;0.0;819.0;426.0;1337.0;540.0;3558.0;3386.0;9760.0;3609.0;16864.0;880.0;423.0;0.0;197.0;0.0;1256.0;391.0;807.0;448.0;2629.0;2860.0;8095.0;2047.0;4464.0;359.0;1…
538294;8.971566666666666;0.0;0.0;8839.0;2785.0;22176.0;24896.0;889.0;285.0;552.0;226.0;180.0;358.0;306.0;209.0;844.0;1670.0;13385.0;6554.0;33144.0;1359.0;246.0;158.0;0.0;0.0;0.0;0.0;262.0;289.0;3881.0;2547.0;10406.0;6331.0;23656.0;1267.0;2089.0;301.0;228.0;285.0;635.0;359.0;1269.0;503.0;2961.0;3201.0;9845.0;3519.0;18936.0;1434.0;512.0;0.0;208.0;0.0;1286.0;550.0;1029.0;544.0;2975.0;2475.0;9449.0;2…
538675;8.977916666666667;0.0;0.0;12516.0;3130.0;28800.0;23720.0;615.0;255.0;473.0;165.0;276.0;435.0;458.0;261.0;1165.0;1987.0;17304.0;8841.0;47560.0;2825.0;240.0;0.0;0.0;0.0;0.0;169.0;441.0;288.0;4112.0;4216.0;13713.0;7963.0;32792.0;1876.0;1962.0;251.0;204.0;213.0;822.0;601.0;1513.0;607.0;3347.0;4974.0;14579.0;4738.0;24952.0;1468.0;614.0;0.0;171.0;0.0;1086.0;238.0;961.0;675.0;3192.0;3236.0;10974.…
539057;8.984283333333334;0.0;0.0;17824.0;4701.0;47296.0;26128.0;608.0;225.0;457.0;194.0;206.0;454.0;389.0;277.0;1203.0;2793.0;24888.0;12409.0;80240.0;3520.0;176.0;161.0;0.0;0.0;0.0;0.0;503.0;457.0;5618.0;6708.0;20224.0;11543.0;55320.0;2879.0;2271.0;255.0;182.0;160.0;1114.0;435.0;1453.0;485.0;4542.0;5974.0;21160.0;6623.0;42168.0;3067.0;406.0;0.0;0.0;0.0;1314.0;259.0;925.0;450.0;3252.0;4379.0;16293…
539439;8.99065;0.0;0.0;28480.0;7099.0;76952.0;26920.0;757.0;162.0;441.0;229.0;0.0;418.0;368.0;248.0;1309.0;4016.0;39472.0;22032.0;134528.0;5919.0;369.0;0.0;0.0;0.0;0.0;174.0;986.0;570.0;7469.0;11334.0;32080.0;20016.0;98448.0;5664.0;2187.0;299.0;228.0;165.0;905.0;454.0;1917.0;625.0;5350.0;9652.0;29472.0;12436.0;72992.0;5175.0;465.0;0.0;0.0;0.0;1518.0;513.0;933.0;679.0;3864.0;5565.0;24480.0;8358.0;…
539821;8.997016666666667;0.0;0.0;41688.0;11111.0;125408.0;28304.0;554.0;232.0;443.0;209.0;238.0;459.0;464.0;215.0;2148.0;5794.0;57792.0;31488.0;212672.0;9622.0;311.0;197.0;0.0;0.0;242.0;0.0;840.0;691.0;10605.0;15388.0;49272.0;28472.0;163136.0;8539.0;2281.0;353.0;353.0;166.0;931.0;615.0;2138.0;864.0;6744.0;13737.0;43808.0;17864.0;117464.0;7708.0;487.0;0.0;0.0;0.0;1610.0;319.0;1317.0;740.0;5288.0;8…
540202;9.003366666666667;0.0;0.0;58192.0;14852.0;169920.0;29128.0;916.0;162.0;312.0;337.0;187.0;363.0;420.0;326.0;3220.0;6741.0;81928.0;42272.0;302912.0;13113.0;524.0;181.0;0.0;0.0;152.0;192.0;736.0;1099.0;13047.0;18352.0;67552.0;38840.0;223872.0;11749.0;2105.0;190.0;244.0;266.0;1296.0;702.0;2482.0;989.0;9674.0;16936.0;59840.0;25464.0;164864.0;10712.0;667.0;0.0;0.0;0.0;1466.0;381.0;1002.0;814.0;5…
540584;9.009733333333333;0.0;0.0;70720.0;20048.0;212672.0;29864.0;655.0;0.0;429.0;313.0;226.0;474.0;527.0;306.0;3528.0;9027.0;97176.0;53864.0;379328.0;17112.0;374.0;199.0;0.0;0.0;223.0;0.0;1291.0;933.0;16021.0;20664.0;78072.0;49000.0;286656.0;14967.0;2345.0;284.0;211.0;265.0;1373.0;812.0;2925.0;1069.0;10309.0;19720.0;70832.0;31072.0;209536.0;13490.0;801.0;0.0;0.0;0.0;1510.0;261.0;1213.0;792.0;683…
540966;9.0161;0.0;0.0;69336.0;19720.0;211200.0;30608.0;690.0;0.0;517.0;253.0;269.0;478.0;616.0;330.0;3420.0;9052.0;94912.0;51880.0;367680.0;16102.0;443.0;0.0;0.0;0.0;153.0;210.0;966.0;1352.0;16273.0;19536.0;78704.0;47280.0;277056.0;14355.0;2210.0;277.0;327.0;251.0;995.0;499.0;2366.0;1154.0;10318.0;21736.0;71824.0;28976.0;208704.0;13267.0;789.0;160.0;180.0;0.0;1719.0;287.0;1424.0;544.0;6440.0;1204…
541347;9.02245;0.0;0.0;55808.0;15419.0;165312.0;28896.0;853.0;233.0;449.0;350.0;186.0;367.0;584.0;262.0;3196.0;7046.0;75608.0;41272.0;287232.0;13195.0;456.0;263.0;0.0;0.0;0.0;155.0;1140.0;854.0;12227.0;16168.0;63256.0;38128.0;215424.0;10475.0;2066.0;300.0;224.0;162.0;934.0;662.0;2599.0;921.0;8526.0;16656.0;55776.0;23752.0;160256.0;10417.0;652.0;161.0;257.0;0.0;1632.0;447.0;1424.0;848.0;5983.0;928…
541729;9.028816666666666;0.0;0.0;44424.0;12167.0;128832.0;26632.0;765.0;0.0;546.0;289.0;223.0;384.0;524.0;224.0;2508.0;5503.0;59848.0;33584.0;213760.0;10300.0;386.0;180.0;0.0;0.0;154.0;0.0;712.0;754.0;10371.0;13177.0;46648.0;28456.0;162560.0;8188.0;1898.0;328.0;240.0;166.0;1108.0;772.0;2003.0;960.0;7550.0;13041.0;43424.0;17632.0;117208.0;7759.0;636.0;0.0;0.0;0.0;1567.0;356.0;1114.0;615.0;4807.0;8…
542111;9.035183333333332;0.0;0.0;38168.0;10150.0;107200.0;27464.0;722.0;184.0;421.0;228.0;190.0;340.0;438.0;303.0;2028.0;5550.0;50680.0;27016.0;183296.0;8128.0;376.0;183.0;0.0;0.0;150.0;0.0;835.0;759.0;9604.0;11049.0;40400.0;24856.0;139456.0;7552.0;1951.0;251.0;256.0;302.0;1120.0;554.0;2073.0;693.0;7086.0;11898.0;37960.0;15253.0;98752.0;7087.0;661.0;0.0;173.0;0.0;1416.0;364.0;1111.0;830.0;5092.0;…
542493;9.04155;0.0;0.0;35384.0;9438.0;97560.0;25256.0;595.0;269.0;364.0;225.0;0.0;368.0;378.0;284.0;2367.0;4160.0;46744.0;24640.0;165440.0;7142.0;261.0;0.0;0.0;0.0;0.0;0.0;586.0;551.0;9251.0;9876.0;38608.0;22680.0;120120.0;6759.0;1866.0;315.0;155.0;227.0;1075.0;554.0;1869.0;690.0;6585.0;10377.0;33904.0;15499.0;89696.0;5839.0;505.0;0.0;175.0;0.0;1546.0;323.0;1148.0;576.0;4137.0;6955.0;29552.0;9884…
542874;9.0479;0.0;0.0;31256.0;8379.0;92288.0;26368.0;765.0;236.0;461.0;215.0;240.0;327.0;499.0;284.0;1625.0;4113.0;42232.0;21720.0;150848.0;6885.0;278.0;252.0;0.0;0.0;0.0;0.0;817.0;583.0;8078.0;9654.0;35976.0;20512.0;112160.0;6624.0;2615.0;342.0;268.0;298.0;1067.0;621.0;1593.0;682.0;6042.0;9170.0;32520.0;14032.0;82888.0;5707.0;354.0;0.0;0.0;208.0;1654.0;410.0;985.0;395.0;4089.0;5997.0;27176.0;959…
543256;9.054266666666667;0.0;0.0;29960.0;7906.0;83664.0;25480.0;597.0;171.0;519.0;259.0;290.0;340.0;402.0;189.0;2075.0;4242.0;38672.0;21680.0;138816.0;6010.0;248.0;0.0;0.0;0.0;225.0;0.0;681.0;661.0;8084.0;8041.0;33264.0;19824.0;103000.0;5999.0;2101.0;216.0;329.0;317.0;905.0;569.0;2008.0;699.0;5822.0;9264.0;30496.0;12279.0;77848.0;5210.0;398.0;0.0;234.0;0.0;1447.0;221.0;1201.0;547.0;4195.0;5479.0;…
543638;9.060633333333334;0.0;0.0;26792.0;8118.0;78728.0;25880.0;834.0;166.0;403.0;174.0;225.0;292.0;428.0;175.0;1961.0;3863.0;36832.0;20992.0;131584.0;5791.0;295.0;150.0;0.0;0.0;0.0;0.0;732.0;622.0;7567.0;6834.0;31440.0;18200.0;98440.0;5808.0;1796.0;263.0;269.0;232.0;865.0;635.0;1667.0;625.0;5482.0;8967.0;27800.0;10570.0;72600.0;4835.0;567.0;0.0;0.0;0.0;1366.0;306.0;906.0;549.0;4392.0;6107.0;2348…
544019;9.066983333333333;0.0;0.0;28032.0;6860.0;76064.0;25296.0;560.0;0.0;563.0;280.0;207.0;286.0;547.0;278.0;1639.0;3599.0;35640.0;19360.0;124232.0;5599.0;296.0;0.0;0.0;0.0;0.0;0.0;624.0;626.0;6594.0;6672.0;29664.0;17192.0;89512.0;4830.0;2285.0;364.0;157.0;0.0;1098.0;662.0;1975.0;717.0;5381.0;9823.0;27616.0;11509.0;66840.0;4533.0;513.0;0.0;195.0;0.0;1503.0;408.0;966.0;741.0;4035.0;5361.0;23168.0…
544401;9.07335;0.0;0.0;25824.0;6435.0;70144.0;25368.0;690.0;0.0;614.0;283.0;168.0;290.0;402.0;215.0;1673.0;3172.0;35232.0;17936.0;117760.0;4985.0;221.0;156.0;0.0;0.0;0.0;0.0;755.0;514.0;7007.0;6866.0;29048.0;16440.0;84760.0;4847.0;1934.0;319.0;191.0;223.0;1081.0;498.0;1656.0;467.0;5517.0;12228.0;29232.0;10839.0;64432.0;4404.0;482.0;0.0;0.0;0.0;1297.0;216.0;1066.0;522.0;3693.0;5440.0;23296.0;6504.…
544783;9.079716666666666;0.0;0.0;24432.0;6628.0;67680.0;25680.0;838.0;239.0;600.0;202.0;188.0;281.0;443.0;252.0;1804.0;3595.0;36432.0;16664.0;110744.0;4782.0;184.0;157.0;0.0;0.0;274.0;0.0;624.0;988.0;7380.0;6796.0;25464.0;15686.0;81600.0;4934.0;1897.0;307.0;252.0;270.0;1008.0;699.0;1851.0;714.0;5609.0;17616.0;33824.0;11052.0;60984.0;4131.0;339.0;0.0;0.0;0.0;1130.0;483.0;869.0;575.0;3729.0;5181.0;…
545165;9.086083333333333;0.0;0.0;23832.0;6348.0;67272.0;26120.0;622.0;221.0;554.0;248.0;177.0;379.0;631.0;189.0;1914.0;3266.0;35592.0;17488.0;108688.0;4526.0;241.0;150.0;0.0;0.0;0.0;177.0;573.0;475.0;8036.0;6060.0;28408.0;14871.0;79272.0;4812.0;1946.0;190.0;256.0;153.0;993.0;632.0;1763.0;686.0;6132.0;25168.0;39128.0;11372.0;58696.0;3793.0;449.0;0.0;175.0;0.0;1200.0;375.0;980.0;604.0;4001.0;5854.0…
545546;9.092433333333334;0.0;0.0;25224.0;6306.0;64552.0;26616.0;641.0;167.0;486.0;180.0;156.0;354.0;386.0;317.0;1753.0;3439.0;35600.0;17296.0;103984.0;4852.0;271.0;174.0;0.0;0.0;0.0;0.0;629.0;733.0;8428.0;6757.0;27120.0;14260.0;76080.0;4505.0;2054.0;168.0;0.0;197.0;983.0;567.0;1640.0;575.0;5769.0;33160.0;43144.0;10372.0;55032.0;3711.0;459.0;0.0;0.0;0.0;1665.0;511.0;821.0;502.0;3221.0;5080.0;22384…
545928;9.0988;0.0;0.0;23592.0;6439.0;61480.0;24560.0;646.0;263.0;452.0;227.0;175.0;246.0;464.0;172.0;1467.0;3437.0;36448.0;17432.0;102720.0;4280.0;231.0;257.0;0.0;0.0;196.0;0.0;659.0;386.0;7783.0;6065.0;27208.0;15776.0;73640.0;4584.0;1824.0;225.0;225.0;207.0;883.0;562.0;1653.0;905.0;5403.0;32232.0;43328.0;10278.0;54248.0;3170.0;433.0;0.0;153.0;0.0;1707.0;323.0;916.0;654.0;3710.0;5395.0;21288.0;66…
546310;9.105166666666667;0.0;0.0;22512.0;6229.0;59840.0;25920.0;681.0;180.0;552.0;179.0;257.0;287.0;459.0;207.0;1633.0;3622.0;32816.0;16408.0;96712.0;4300.0;238.0;0.0;0.0;0.0;234.0;0.0;544.0;538.0;7320.0;5908.0;23808.0;13255.0;69888.0;4133.0;1968.0;190.0;183.0;245.0;858.0;584.0;1469.0;848.0;4986.0;27152.0;39728.0;9917.0;53320.0;3333.0;372.0;0.0;0.0;0.0;1263.0;350.0;871.0;348.0;3819.0;5168.0;20464…
546691;9.111516666666667;0.0;0.0;21864.0;5640.0;57392.0;24872.0;737.0;173.0;413.0;165.0;400.0;321.0;413.0;213.0;1526.0;3076.0;31512.0;15991.0;92248.0;4495.0;284.0;0.0;0.0;0.0;0.0;0.0;615.0;543.0;7185.0;5417.0;23432.0;13608.0;67304.0;3408.0;1824.0;298.0;211.0;246.0;1003.0;515.0;1922.0;582.0;5082.0;22656.0;34584.0;9245.0;49568.0;3067.0;429.0;0.0;155.0;0.0;1503.0;351.0;928.0;636.0;3789.0;4773.0;1980…
547073;9.117883333333333;0.0;0.0;20896.0;5508.0;53584.0;25064.0;742.0;244.0;436.0;251.0;181.0;282.0;273.0;421.0;1421.0;3317.0;29400.0;14428.0;85856.0;4079.0;172.0;179.0;0.0;0.0;0.0;0.0;551.0;549.0;6296.0;5526.0;23272.0;13143.0;63456.0;3698.0;2026.0;158.0;0.0;0.0;1063.0;557.0;1335.0;705.0;4925.0;18488.0;31984.0;8987.0;48768.0;3065.0;451.0;0.0;0.0;0.0;1182.0;342.0;952.0;590.0;3798.0;4510.0;17504.0;…
547455;9.12425;0.0;0.0;17672.0;5024.0;50480.0;26048.0;597.0;172.0;286.0;222.0;0.0;409.0;620.0;184.0;1548.0;2714.0;27536.0;13297.0;86592.0;3688.0;247.0;0.0;0.0;0.0;0.0;0.0;481.0;544.0;6209.0;5134.0;21680.0;12244.0;61144.0;3155.0;1973.0;256.0;157.0;312.0;897.0;425.0;1460.0;655.0;4734.0;16056.0;28456.0;8538.0;44328.0;2867.0;541.0;0.0;0.0;0.0;955.0;315.0;1008.0;373.0;3277.0;4425.0;17632.0;5679.0;1458…
547837;9.130616666666667;0.0;2040.0;19008.0;5337.0;49600.0;26320.0;748.0;225.0;375.0;0.0;0.0;260.0;291.0;228.0;1243.0;2485.0;26968.0;12616.0;79752.0;3631.0;225.0;154.0;0.0;0.0;258.0;0.0;654.0;387.0;5595.0;5247.0;20128.0;11886.0;57560.0;3456.0;2008.0;269.0;190.0;172.0;957.0;428.0;1344.0;628.0;4327.0;15080.0;27024.0;8340.0;43520.0;2663.0;381.0;0.0;307.0;0.0;1190.0;232.0;724.0;470.0;2925.0;3682.0;15…
548218;9.136966666666666;0.0;0.0;17952.0;4756.0;45872.0;25760.0;643.0;202.0;442.0;353.0;319.0;389.0;308.0;392.0;1264.0;2401.0;26632.0;13093.0;76672.0;3675.0;222.0;0.0;0.0;0.0;0.0;184.0;614.0;413.0;6066.0;4562.0;20080.0;11287.0;54920.0;3352.0;1901.0;305.0;231.0;179.0;972.0;586.0;1337.0;663.0;4246.0;13927.0;25984.0;7271.0;41160.0;2697.0;376.0;0.0;224.0;0.0;1673.0;219.0;731.0;418.0;3907.0;3874.0;146…
548600;9.143333333333333;0.0;0.0;17312.0;4669.0;44928.0;24736.0;586.0;197.0;439.0;240.0;246.0;365.0;315.0;195.0;1596.0;2466.0;24104.0;11444.0;73320.0;3419.0;325.0;0.0;0.0;0.0;211.0;151.0;413.0;471.0;5590.0;4739.0;19240.0;10541.0;54880.0;3224.0;2005.0;349.0;251.0;0.0;760.0;512.0;1695.0;582.0;4228.0;12672.0;24400.0;6849.0;40424.0;2724.0;549.0;0.0;0.0;0.0;1270.0;360.0;1025.0;741.0;3283.0;4342.0;1652…
548982;9.1497;0.0;0.0;16680.0;4445.0;44672.0;26464.0;637.0;163.0;498.0;176.0;188.0;249.0;592.0;319.0;1424.0;2790.0;24896.0;11789.0;73432.0;3055.0;280.0;0.0;0.0;0.0;0.0;0.0;450.0;355.0;5858.0;4104.0;19424.0;11060.0;54360.0;3029.0;1672.0;177.0;267.0;172.0;1016.0;615.0;1661.0;532.0;4553.0;12498.0;22336.0;7155.0;39080.0;2499.0;405.0;0.0;158.0;0.0;1297.0;346.0;923.0;715.0;3633.0;4310.0;14584.0;4762.0;…
549364;9.156066666666666;0.0;0.0;17064.0;4025.0;43240.0;24688.0;596.0;195.0;311.0;0.0;239.0;297.0;470.0;281.0;1322.0;2316.0;24352.0;11593.0;69240.0;3150.0;314.0;170.0;0.0;0.0;176.0;0.0;553.0;388.0;4993.0;4228.0;18216.0;10314.0;50904.0;2914.0;1833.0;278.0;236.0;0.0;896.0;769.0;1369.0;598.0;4107.0;11053.0;22208.0;6923.0;38280.0;2464.0;364.0;0.0;169.0;0.0;1501.0;263.0;837.0;530.0;3322.0;3322.0;14219…
549745;9.162416666666667;0.0;0.0;15765.0;4063.0;41360.0;25384.0;683.0;233.0;500.0;360.0;0.0;554.0;308.0;178.0;1251.0;2268.0;23664.0;11113.0;69408.0;3031.0;245.0;164.0;0.0;0.0;188.0;153.0;672.0;497.0;5667.0;3410.0;18264.0;9931.0;49072.0;2969.0;1889.0;229.0;164.0;0.0;868.0;602.0;1908.0;468.0;4125.0;11445.0;21456.0;6595.0;37248.0;2091.0;295.0;0.0;0.0;0.0;1675.0;411.0;963.0;618.0;3247.0;3497.0;13826.…
550127;9.168783333333334;0.0;0.0;15716.0;3870.0;39368.0;24336.0;657.0;194.0;469.0;265.0;195.0;432.0;412.0;198.0;1628.0;2342.0;20952.0;11151.0;67616.0;2988.0;331.0;158.0;0.0;0.0;259.0;0.0;688.0;436.0;5306.0;3863.0;16920.0;9702.0;48616.0;2574.0;2020.0;331.0;312.0;0.0;1115.0;686.0;1695.0;493.0;3997.0;10289.0;20184.0;6012.0;35816.0;2329.0;242.0;0.0;274.0;0.0;2163.0;332.0;1000.0;501.0;3443.0;3524.0;12…
550509;9.17515;0.0;0.0;15629.0;3872.0;40072.0;24336.0;766.0;283.0;319.0;290.0;264.0;440.0;415.0;201.0;1383.0;2117.0;21512.0;10447.0;62800.0;2823.0;287.0;151.0;0.0;0.0;0.0;0.0;532.0;344.0;5208.0;3400.0;16784.0;9381.0;45136.0;2637.0;1612.0;281.0;270.0;239.0;745.0;560.0;1702.0;557.0;4355.0;10194.0;19112.0;5806.0;34432.0;2209.0;401.0;0.0;0.0;0.0;1188.0;376.0;1013.0;584.0;2992.0;3544.0;12021.0;4170.0;…
550890;9.1815;0.0;0.0;14346.0;3733.0;38016.0;24904.0;705.0;0.0;537.0;243.0;231.0;253.0;398.0;246.0;1417.0;1899.0;20512.0;10438.0;61048.0;3152.0;204.0;0.0;151.0;0.0;262.0;0.0;580.0;316.0;4965.0;3368.0;16744.0;9473.0;44392.0;2422.0;1963.0;267.0;381.0;0.0;887.0;547.0;1530.0;364.0;4012.0;9902.0;20152.0;6820.0;31280.0;2354.0;425.0;0.0;0.0;0.0;1359.0;365.0;1134.0;507.0;2686.0;3370.0;12739.0;3912.0;1016…
551272;9.187866666666666;0.0;0.0;14601.0;3857.0;36448.0;24480.0;577.0;153.0;456.0;0.0;154.0;348.0;433.0;0.0;1048.0;2031.0;20928.0;9831.0;58928.0;2444.0;0.0;0.0;0.0;0.0;0.0;0.0;404.0;346.0;4797.0;3446.0;16335.0;9442.0;42568.0;2684.0;1545.0;244.0;177.0;207.0;1273.0;703.0;1398.0;597.0;4167.0;8975.0;18840.0;6037.0;32672.0;2303.0;497.0;0.0;0.0;0.0;1538.0;341.0;1104.0;590.0;3075.0;3198.0;11883.0;3788.0…
551654;9.194233333333333;0.0;0.0;13737.0;3739.0;35040.0;24600.0;816.0;187.0;498.0;200.0;255.0;256.0;301.0;185.0;1170.0;2142.0;19992.0;10248.0;57856.0;2362.0;169.0;212.0;0.0;0.0;0.0;0.0;487.0;377.0;4939.0;3479.0;15128.0;8507.0;42296.0;2157.0;1655.0;296.0;179.0;151.0;901.0;550.0;1225.0;496.0;3932.0;9334.0;18512.0;6061.0;32528.0;2447.0;287.0;0.0;0.0;0.0;1460.0;286.0;1031.0;757.0;3346.0;2874.0;11962.…
552036;9.2006;0.0;0.0;14755.0;3491.0;34032.0;24432.0;712.0;267.0;523.0;232.0;0.0;384.0;407.0;0.0;1204.0;2010.0;19104.0;8835.0;58984.0;2530.0;263.0;0.0;0.0;0.0;0.0;0.0;445.0;387.0;5021.0;3479.0;15332.0;8656.0;37944.0;1780.0;1625.0;201.0;0.0;209.0;897.0;772.0;1252.0;434.0;3923.0;8921.0;17944.0;5753.0;31168.0;2253.0;460.0;0.0;191.0;0.0;1144.0;332.0;965.0;621.0;3713.0;3525.0;12162.0;3772.0;9714.0;877…
552417;9.20695;0.0;0.0;14239.0;4142.0;34056.0;24480.0;600.0;195.0;491.0;321.0;195.0;417.0;421.0;199.0;1514.0;1829.0;19320.0;9820.0;58976.0;2705.0;236.0;0.0;0.0;0.0;165.0;0.0;453.0;679.0;4487.0;3075.0;15838.0;8220.0;40240.0;2257.0;1773.0;267.0;272.0;154.0;1062.0;365.0;1408.0;558.0;3815.0;7360.0;17936.0;4921.0;30232.0;2304.0;255.0;0.0;226.0;0.0;1257.0;386.0;1149.0;597.0;3611.0;3162.0;12135.0;3149.0…
552799;9.213316666666667;0.0;0.0;14489.0;3909.0;33928.0;25592.0;637.0;241.0;583.0;277.0;275.0;372.0;427.0;229.0;1083.0;1920.0;18704.0;9326.0;61808.0;2684.0;170.0;0.0;0.0;0.0;0.0;0.0;499.0;443.0;4909.0;3575.0;16289.0;8773.0;38680.0;2229.0;1931.0;257.0;0.0;0.0;955.0;518.0;1652.0;586.0;3883.0;7067.0;16856.0;5566.0;30600.0;2147.0;379.0;0.0;390.0;0.0;1465.0;492.0;1160.0;472.0;2982.0;3740.0;12495.0;413…
553181;9.219683333333334;0.0;0.0;14676.0;3566.0;33688.0;24144.0;909.0;254.0;371.0;316.0;241.0;266.0;383.0;262.0;1307.0;1980.0;19480.0;9334.0;62816.0;2953.0;356.0;0.0;0.0;0.0;0.0;0.0;693.0;372.0;5127.0;3248.0;14972.0;7875.0;39104.0;2646.0;1999.0;173.0;284.0;192.0;862.0;669.0;1274.0;618.0;3410.0;7091.0;16560.0;5401.0;30304.0;1599.0;485.0;0.0;217.0;0.0;1312.0;240.0;1126.0;619.0;3253.0;3674.0;13301.0…
553562;9.226033333333334;0.0;0.0;15914.0;3097.0;33200.0;24232.0;991.0;317.0;368.0;250.0;198.0;433.0;411.0;194.0;1143.0;2001.0;18576.0;9239.0;65792.0;2601.0;307.0;173.0;0.0;0.0;0.0;0.0;444.0;425.0;4623.0;3128.0;14528.0;8508.0;38240.0;2205.0;1620.0;262.0;220.0;157.0;1208.0;708.0;1483.0;489.0;4133.0;6967.0;17440.0;5857.0;28472.0;2033.0;488.0;0.0;280.0;0.0;1517.0;259.0;942.0;664.0;3752.0;3661.0;12010…
553944;9.2324;0.0;0.0;14953.0;3802.0;32672.0;23880.0;1047.0;159.0;489.0;251.0;275.0;328.0;456.0;384.0;1232.0;1922.0;18352.0;9166.0;66744.0;3275.0;0.0;0.0;0.0;0.0;171.0;0.0;484.0;474.0;4502.0;2960.0;15066.0;8409.0;37616.0;2204.0;1598.0;310.0;292.0;202.0;803.0;455.0;1202.0;697.0;4176.0;6973.0;16872.0;5607.0;28992.0;1866.0;607.0;0.0;372.0;0.0;1631.0;467.0;921.0;655.0;3583.0;3242.0;11102.0;4281.0;922…
554326;9.238766666666667;0.0;0.0;15642.0;3680.0;32848.0;24464.0;811.0;155.0;530.0;229.0;162.0;228.0;305.0;190.0;1020.0;1948.0;18320.0;9414.0;66344.0;3201.0;206.0;0.0;0.0;0.0;280.0;0.0;455.0;485.0;4719.0;2449.0;14302.0;8397.0;37152.0;2273.0;2005.0;263.0;354.0;205.0;988.0;848.0;1455.0;556.0;4238.0;7369.0;16864.0;4768.0;29528.0;1740.0;343.0;0.0;351.0;0.0;1382.0;376.0;771.0;775.0;3473.0;4186.0;12316.…
554708;9.245133333333333;0.0;0.0;15776.0;3455.0;31304.0;25080.0;883.0;0.0;444.0;310.0;180.0;388.0;459.0;286.0;1109.0;1895.0;18432.0;9563.0;66312.0;3575.0;265.0;162.0;0.0;0.0;152.0;0.0;615.0;571.0;4854.0;2920.0;15539.0;8406.0;35744.0;2151.0;1927.0;226.0;250.0;0.0;871.0;558.0;1306.0;546.0;3612.0;7644.0;17168.0;5652.0;27192.0;1741.0;436.0;0.0;259.0;0.0;1354.0;420.0;662.0;692.0;3465.0;4095.0;13422.0;…
555089;9.251483333333333;0.0;0.0;15006.0;3497.0;31696.0;24624.0;533.0;0.0;492.0;290.0;194.0;316.0;429.0;208.0;1421.0;1811.0;19120.0;9824.0;62216.0;2841.0;202.0;0.0;0.0;0.0;317.0;0.0;559.0;414.0;4828.0;3223.0;15410.0;8343.0;37096.0;2086.0;1740.0;404.0;0.0;177.0;1357.0;639.0;1646.0;723.0;4420.0;8474.0;18936.0;6319.0;27488.0;1929.0;425.0;0.0;182.0;0.0;1673.0;290.0;829.0;735.0;3798.0;4370.0;13723.0;3…
555471;9.25785;0.0;0.0;14691.0;3474.0;31672.0;24352.0;691.0;173.0;460.0;169.0;318.0;304.0;338.0;272.0;1091.0;1927.0;19816.0;8946.0;61952.0;2360.0;244.0;191.0;0.0;0.0;197.0;0.0;570.0;472.0;5255.0;3516.0;15448.0;8634.0;36008.0;2001.0;1751.0;265.0;221.0;179.0;923.0;717.0;1328.0;674.0;4123.0;8850.0;20152.0;6078.0;27800.0;1765.0;315.0;0.0;295.0;0.0;1549.0;355.0;1085.0;626.0;3494.0;3861.0;14771.0;3653.…
555853;9.264216666666666;0.0;0.0;13624.0;3434.0;30824.0;25664.0;656.0;196.0;606.0;222.0;160.0;407.0;420.0;253.0;1068.0;1676.0;20440.0;9259.0;54760.0;2722.0;229.0;0.0;0.0;0.0;282.0;0.0;440.0;351.0;4968.0;3621.0;15964.0;8879.0;36496.0;1918.0;1994.0;276.0;0.0;0.0;902.0;474.0;1610.0;619.0;4186.0;9694.0;19672.0;5331.0;26208.0;2282.0;466.0;0.0;200.0;0.0;1591.0;514.0;835.0;444.0;3392.0;3986.0;13282.0;39…
556234;9.270566666666667;0.0;0.0;13969.0;3193.0;31840.0;24576.0;625.0;275.0;398.0;169.0;183.0;245.0;315.0;252.0;1149.0;2065.0;20288.0;9400.0;55480.0;2351.0;213.0;186.0;0.0;159.0;169.0;0.0;465.0;362.0;4705.0;3057.0;15356.0;8770.0;35328.0;2364.0;1788.0;193.0;293.0;0.0;1045.0;559.0;1346.0;392.0;4297.0;9770.0;20080.0;5552.0;26104.0;1551.0;548.0;0.0;288.0;0.0;1611.0;625.0;805.0;514.0;3768.0;3984.0;133…
556616;9.276933333333334;0.0;0.0;13333.0;3105.0;32072.0;24104.0;802.0;177.0;398.0;296.0;0.0;218.0;422.0;174.0;1043.0;1621.0;19664.0;9796.0;51640.0;2188.0;337.0;216.0;0.0;0.0;193.0;0.0;324.0;454.0;5583.0;3019.0;15259.0;8620.0;36496.0;1738.0;1564.0;252.0;204.0;0.0;990.0;485.0;1465.0;432.0;4379.0;9493.0;20400.0;5838.0;26600.0;1941.0;382.0;0.0;0.0;0.0;2050.0;484.0;955.0;485.0;3461.0;3898.0;14285.0;41…
556998;9.2833;0.0;0.0;12843.0;3632.0;30840.0;24784.0;720.0;217.0;593.0;197.0;252.0;197.0;461.0;204.0;1197.0;2126.0;19792.0;8984.0;52576.0;2455.0;233.0;0.0;0.0;0.0;334.0;0.0;489.0;369.0;5439.0;3010.0;14427.0;7952.0;35792.0;2013.0;1639.0;211.0;193.0;192.0;835.0;564.0;1465.0;481.0;5118.0;9544.0;20008.0;5754.0;25640.0;1743.0;593.0;0.0;236.0;0.0;1738.0;423.0;844.0;403.0;3407.0;3526.0;13511.0;4215.0;82…
557380;9.289666666666667;0.0;0.0;13050.0;3060.0;29776.0;25208.0;675.0;244.0;391.0;232.0;164.0;361.0;336.0;187.0;1147.0;1971.0;17680.0;8949.0;48664.0;2414.0;0.0;0.0;0.0;0.0;161.0;0.0;660.0;487.0;4687.0;2866.0;15038.0;8465.0;34104.0;2063.0;1902.0;0.0;256.0;264.0;1036.0;491.0;1129.0;500.0;4032.0;9780.0;18296.0;4907.0;24512.0;1514.0;421.0;0.0;202.0;0.0;1462.0;357.0;834.0;481.0;3236.0;3330.0;12863.0;3…
557761;9.296016666666667;0.0;0.0;12771.0;3266.0;29720.0;23912.0;745.0;174.0;454.0;207.0;226.0;358.0;354.0;200.0;1132.0;1722.0;17712.0;9415.0;49384.0;2444.0;151.0;186.0;0.0;0.0;197.0;0.0;359.0;399.0;4589.0;2926.0;13839.0;7867.0;33504.0;1884.0;1614.0;249.0;199.0;0.0;881.0;526.0;1357.0;514.0;4431.0;8567.0;17776.0;4861.0;25352.0;1905.0;382.0;0.0;0.0;0.0;1586.0;389.0;837.0;617.0;3459.0;3102.0;12138.0;…
558143;9.302383333333333;0.0;0.0;12251.0;3117.0;30144.0;24664.0;512.0;245.0;499.0;302.0;0.0;276.0;268.0;233.0;1007.0;1850.0;17632.0;8559.0;49648.0;2652.0;218.0;0.0;0.0;0.0;0.0;174.0;651.0;477.0;5243.0;2774.0;13636.0;7973.0;32304.0;2021.0;1687.0;244.0;319.0;224.0;847.0;431.0;1569.0;538.0;3600.0;7767.0;17600.0;4960.0;25136.0;1386.0;559.0;0.0;169.0;0.0;1446.0;491.0;943.0;406.0;3209.0;3857.0;12373.0;…
558525;9.30875;0.0;0.0;12939.0;3356.0;28528.0;24368.0;540.0;203.0;388.0;243.0;228.0;272.0;281.0;226.0;906.0;1869.0;18368.0;8268.0;49032.0;2521.0;151.0;0.0;0.0;0.0;173.0;182.0;541.0;330.0;4522.0;3166.0;13557.0;7673.0;32216.0;2148.0;1624.0;169.0;172.0;316.0;735.0;675.0;1564.0;691.0;3668.0;7820.0;16116.0;4980.0;24728.0;1837.0;391.0;0.0;150.0;0.0;1848.0;385.0;854.0;414.0;2941.0;4085.0;12208.0;5379.0;…
558906;9.3151;0.0;0.0;12161.0;3361.0;30504.0;24096.0;821.0;181.0;629.0;204.0;270.0;300.0;578.0;237.0;1138.0;1901.0;19896.0;8859.0;49824.0;2162.0;198.0;0.0;0.0;0.0;0.0;198.0;419.0;329.0;4894.0;2704.0;14443.0;7671.0;33000.0;2283.0;1879.0;152.0;240.0;210.0;796.0;742.0;1328.0;546.0;4426.0;7280.0;15917.0;4681.0;25608.0;1493.0;594.0;0.0;211.0;0.0;1181.0;419.0;1128.0;553.0;3659.0;4801.0;15191.0;5111.0;7…
559288;9.321466666666666;0.0;0.0;12836.0;3312.0;30168.0;25360.0;434.0;0.0;326.0;220.0;203.0;393.0;441.0;249.0;1122.0;1815.0;18840.0;8132.0;47120.0;2484.0;160.0;166.0;0.0;0.0;260.0;0.0;556.0;456.0;4205.0;2658.0;13755.0;7872.0;32880.0;1812.0;2096.0;315.0;172.0;345.0;1036.0;599.0;1399.0;574.0;4501.0;7074.0;15722.0;5641.0;23240.0;1538.0;358.0;0.0;191.0;0.0;1678.0;320.0;1138.0;539.0;3293.0;6239.0;1774…
559670;9.327833333333333;0.0;0.0;12925.0;3084.0;30248.0;25056.0;675.0;181.0;349.0;243.0;176.0;308.0;252.0;244.0;988.0;1760.0;18280.0;7762.0;49416.0;2147.0;154.0;307.0;0.0;0.0;150.0;0.0;434.0;382.0;4030.0;2942.0;14313.0;7199.0;33296.0;1836.0;1773.0;207.0;0.0;174.0;927.0;496.0;1570.0;511.0;4620.0;7129.0;16552.0;6179.0;26360.0;1575.0;261.0;0.0;197.0;0.0;1748.0;307.0;993.0;644.0;3202.0;6777.0;18688.0…
560052;9.3342;0.0;0.0;12645.0;3248.0;28400.0;25376.0;596.0;0.0;466.0;192.0;211.0;239.0;386.0;0.0;1119.0;1618.0;17648.0;8404.0;47288.0;2032.0;243.0;174.0;0.0;0.0;0.0;0.0;539.0;250.0;4580.0;2452.0;13896.0;7949.0;31632.0;1990.0;1899.0;241.0;252.0;295.0;967.0;551.0;1538.0;646.0;5114.0;6938.0;15835.0;6564.0;24896.0;1713.0;490.0;0.0;0.0;0.0;1786.0;285.0;983.0;655.0;3430.0;6155.0;18248.0;4802.0;7754.0;4…
560433;9.34055;0.0;0.0;11965.0;3160.0;29544.0;24840.0;775.0;0.0;437.0;239.0;210.0;267.0;459.0;169.0;1168.0;1685.0;17400.0;8116.0;45936.0;2340.0;237.0;158.0;0.0;0.0;177.0;0.0;428.0;358.0;4581.0;2762.0;15202.0;7767.0;31640.0;1465.0;2121.0;240.0;251.0;166.0;1037.0;587.0;1328.0;641.0;4556.0;7175.0;15939.0;7109.0;25880.0;1623.0;367.0;0.0;294.0;0.0;1823.0;342.0;967.0;542.0;3189.0;5926.0;17904.0;4337.0;…
560815;9.346916666666667;0.0;0.0;11979.0;3679.0;29144.0;26512.0;641.0;164.0;582.0;288.0;197.0;307.0;353.0;220.0;1030.0;1848.0;18744.0;7688.0;44832.0;1760.0;198.0;0.0;0.0;0.0;0.0;166.0;521.0;455.0;4918.0;2852.0;13924.0;7965.0;31512.0;1804.0;1895.0;239.0;281.0;155.0;896.0;471.0;1625.0;478.0;4429.0;6886.0;14947.0;7808.0;26024.0;1729.0;400.0;0.0;205.0;0.0;1903.0;369.0;1034.0;493.0;3411.0;5364.0;15866…
561197;9.353283333333334;0.0;0.0;11779.0;2644.0;29176.0;25304.0;693.0;190.0;403.0;159.0;238.0;307.0;309.0;170.0;1038.0;1767.0;17224.0;8544.0;44608.0;2002.0;351.0;0.0;0.0;0.0;310.0;171.0;521.0;421.0;4324.0;2874.0;13094.0;7285.0;31192.0;1876.0;1945.0;285.0;281.0;286.0;1085.0;392.0;1113.0;602.0;4233.0;5685.0;15497.0;7442.0;25544.0;1910.0;347.0;0.0;162.0;0.0;1722.0;230.0;1011.0;666.0;3088.0;4608.0;13…
561578;9.359633333333333;0.0;0.0;11678.0;3049.0;26840.0;24736.0;662.0;268.0;582.0;260.0;310.0;254.0;380.0;161.0;819.0;1681.0;17536.0;7621.0;42968.0;1995.0;197.0;0.0;196.0;0.0;0.0;242.0;532.0;327.0;4094.0;2631.0;12017.0;7327.0;28472.0;1644.0;1857.0;186.0;181.0;227.0;770.0;542.0;1375.0;671.0;3857.0;5778.0;14417.0;6577.0;24048.0;1427.0;363.0;0.0;241.0;0.0;1371.0;338.0;965.0;511.0;3075.0;4678.0;13118…
[truncated: 3,479 more rows]
