# Supplementary material for: Trophic upgrading and mobilization of wax esters in microzooplankton
Source: PeerJ. 2019 Aug 19;7:e7549. doi: 10.7717/peerj.7549 (PMC6705382; doi:10.7717/peerj.7549)
Supplement: Supplemental Information 3 — Each file chromatographic file (GCMS, HPLC) has been converted to the corresponding Analytical Data Interchange format (.cdf). Flow cytometry raw data is provided as an excel spreadsheet. [file peerj-07-7549-s003.zip › CRG_GCMS_OmCr_D15_2b.csv]

RT(milliseconds);RT(minutes) - NOT USED BY IMPORT;RI;40;41;42;43;44;45;46;47;48;49;50;51;52;53;54;55;56;57;58;59;60;61;62;63;64;65;66;67;68;69;70;71;72;73;74;75;76;77;78;79;80;81;82;83;84;85;86;87;88;89;90;91;92;93;94;95;96;97;98;99;100;101;102;103;104;105;106;107;108;109;110;111;112;113;114;115;116;117;118;119;120;121;122;123;124;125;126;127;128;129;130;131;132;133;134;135;136;137;138;139;140;14…
185599;3.0933166666666665;0.0;0.0;671.0;322.0;1070.0;10819.0;616.0;245.0;724.0;489.0;305.0;769.0;184.0;361.0;174.0;168.0;631.0;474.0;596.0;161.0;164.0;202.0;0.0;0.0;0.0;0.0;0.0;0.0;188.0;282.0;642.0;358.0;229.0;0.0;975.0;513.0;208.0;0.0;334.0;371.0;204.0;0.0;264.0;315.0;3914.0;374.0;2471.0;157.0;891.0;0.0;0.0;0.0;390.0;0.0;0.0;0.0;380.0;189.0;373.0;0.0;170.0;0.0;0.0;0.0;0.0;0.0;400.0;0.0;257.0;0.…
185981;3.099683333333333;0.0;0.0;681.0;269.0;920.0;11196.0;619.0;316.0;720.0;356.0;348.0;1103.0;0.0;342.0;163.0;0.0;680.0;360.0;481.0;231.0;239.0;0.0;0.0;0.0;0.0;0.0;0.0;0.0;238.0;0.0;353.0;337.0;357.0;0.0;796.0;640.0;0.0;0.0;472.0;209.0;160.0;0.0;380.0;283.0;4155.0;425.0;2792.0;0.0;757.0;0.0;0.0;0.0;333.0;0.0;0.0;0.0;329.0;186.0;294.0;0.0;0.0;0.0;0.0;0.0;0.0;0.0;190.0;0.0;230.0;0.0;0.0;171.0;197…
186362;3.1060333333333334;0.0;0.0;656.0;487.0;1171.0;12258.0;848.0;239.0;867.0;280.0;337.0;1076.0;259.0;357.0;0.0;0.0;652.0;433.0;500.0;218.0;321.0;0.0;0.0;0.0;0.0;0.0;0.0;0.0;188.0;165.0;593.0;337.0;328.0;0.0;640.0;581.0;210.0;0.0;400.0;240.0;179.0;0.0;0.0;414.0;3926.0;411.0;2275.0;0.0;857.0;0.0;0.0;0.0;327.0;0.0;0.0;0.0;237.0;182.0;324.0;0.0;169.0;0.0;0.0;0.0;0.0;0.0;395.0;0.0;363.0;0.0;0.0;0.0…
186744;3.1124;0.0;0.0;793.0;348.0;971.0;10618.0;663.0;307.0;581.0;344.0;358.0;907.0;264.0;292.0;0.0;0.0;740.0;321.0;537.0;0.0;0.0;190.0;0.0;0.0;0.0;0.0;0.0;0.0;265.0;156.0;627.0;355.0;312.0;0.0;820.0;523.0;189.0;0.0;355.0;381.0;237.0;0.0;217.0;468.0;3597.0;352.0;2321.0;0.0;813.0;0.0;0.0;0.0;324.0;0.0;211.0;0.0;223.0;303.0;268.0;155.0;162.0;0.0;0.0;0.0;0.0;0.0;355.0;0.0;211.0;0.0;0.0;0.0;151.0;0.0…
187126;3.1187666666666667;0.0;0.0;715.0;275.0;1201.0;11313.0;541.0;249.0;832.0;314.0;317.0;1247.0;0.0;360.0;197.0;168.0;570.0;227.0;662.0;0.0;198.0;0.0;0.0;0.0;0.0;0.0;229.0;0.0;323.0;229.0;502.0;155.0;417.0;0.0;793.0;479.0;229.0;0.0;511.0;172.0;0.0;0.0;356.0;321.0;3573.0;336.0;2336.0;160.0;739.0;0.0;0.0;0.0;386.0;0.0;0.0;0.0;255.0;0.0;284.0;201.0;0.0;0.0;0.0;0.0;0.0;0.0;392.0;0.0;396.0;0.0;181.0…
187507;3.1251166666666665;0.0;0.0;856.0;319.0;1201.0;10841.0;571.0;296.0;769.0;266.0;380.0;815.0;182.0;394.0;0.0;0.0;855.0;283.0;645.0;229.0;0.0;208.0;0.0;0.0;0.0;0.0;0.0;0.0;353.0;251.0;578.0;239.0;397.0;0.0;828.0;527.0;227.0;0.0;418.0;263.0;267.0;0.0;194.0;335.0;3859.0;348.0;2146.0;0.0;528.0;0.0;0.0;0.0;410.0;167.0;0.0;0.0;313.0;0.0;218.0;0.0;154.0;0.0;0.0;0.0;0.0;0.0;270.0;0.0;233.0;0.0;0.0;0.…
187889;3.131483333333333;0.0;0.0;722.0;455.0;993.0;10964.0;731.0;200.0;925.0;372.0;326.0;971.0;210.0;317.0;0.0;0.0;648.0;341.0;464.0;181.0;191.0;0.0;0.0;0.0;0.0;0.0;0.0;0.0;222.0;204.0;370.0;289.0;385.0;0.0;869.0;409.0;0.0;0.0;246.0;307.0;188.0;0.0;220.0;330.0;3518.0;293.0;2429.0;0.0;543.0;0.0;0.0;0.0;330.0;0.0;0.0;0.0;337.0;157.0;295.0;186.0;0.0;0.0;0.0;0.0;0.0;0.0;340.0;0.0;301.0;0.0;0.0;0.0;15…
188271;3.13785;0.0;0.0;683.0;436.0;717.0;10831.0;506.0;324.0;598.0;410.0;356.0;845.0;164.0;328.0;156.0;0.0;833.0;432.0;725.0;238.0;0.0;190.0;0.0;0.0;0.0;0.0;0.0;0.0;339.0;0.0;568.0;196.0;366.0;0.0;725.0;582.0;0.0;0.0;339.0;279.0;153.0;0.0;283.0;312.0;3863.0;288.0;2379.0;0.0;605.0;0.0;0.0;0.0;219.0;0.0;0.0;0.0;0.0;0.0;373.0;0.0;0.0;0.0;0.0;0.0;0.0;0.0;372.0;0.0;315.0;0.0;179.0;0.0;174.0;0.0;0.0;0.…
188653;3.144216666666667;0.0;0.0;877.0;348.0;1242.0;10606.0;541.0;375.0;702.0;388.0;333.0;749.0;157.0;203.0;151.0;0.0;729.0;402.0;647.0;216.0;200.0;233.0;0.0;0.0;0.0;0.0;0.0;0.0;274.0;162.0;523.0;222.0;412.0;0.0;1047.0;529.0;292.0;0.0;453.0;207.0;177.0;0.0;0.0;0.0;3495.0;378.0;2229.0;0.0;716.0;0.0;0.0;0.0;337.0;0.0;0.0;0.0;235.0;200.0;170.0;0.0;0.0;0.0;0.0;0.0;0.0;0.0;564.0;0.0;342.0;0.0;150.0;0.…
189034;3.1505666666666667;0.0;0.0;1042.0;328.0;895.0;10930.0;577.0;197.0;698.0;492.0;390.0;822.0;211.0;277.0;159.0;0.0;720.0;289.0;597.0;0.0;0.0;0.0;0.0;0.0;0.0;0.0;0.0;0.0;345.0;199.0;481.0;279.0;297.0;0.0;792.0;652.0;245.0;0.0;344.0;234.0;182.0;0.0;309.0;375.0;3087.0;229.0;2438.0;0.0;808.0;0.0;150.0;0.0;369.0;0.0;0.0;155.0;212.0;225.0;280.0;178.0;0.0;0.0;0.0;0.0;0.0;0.0;433.0;0.0;422.0;0.0;208.…
189416;3.1569333333333334;0.0;0.0;807.0;358.0;1133.0;10394.0;539.0;244.0;591.0;382.0;286.0;912.0;189.0;255.0;208.0;0.0;830.0;495.0;690.0;0.0;228.0;0.0;0.0;0.0;158.0;0.0;159.0;0.0;238.0;198.0;599.0;331.0;433.0;0.0;734.0;1149.0;325.0;0.0;386.0;201.0;317.0;0.0;250.0;390.0;3700.0;354.0;2088.0;0.0;1180.0;0.0;0.0;0.0;317.0;0.0;0.0;0.0;218.0;0.0;330.0;0.0;0.0;0.0;242.0;0.0;0.0;0.0;456.0;0.0;228.0;0.0;15…
189798;3.1633;0.0;0.0;1145.0;470.0;1130.0;10453.0;399.0;213.0;826.0;423.0;230.0;864.0;175.0;270.0;0.0;0.0;845.0;558.0;639.0;0.0;0.0;164.0;0.0;0.0;0.0;0.0;0.0;0.0;187.0;170.0;528.0;323.0;413.0;0.0;714.0;1404.0;339.0;0.0;367.0;290.0;338.0;0.0;167.0;338.0;3136.0;282.0;2463.0;0.0;1219.0;150.0;0.0;0.0;453.0;0.0;0.0;0.0;229.0;172.0;322.0;174.0;0.0;0.0;0.0;0.0;0.0;0.0;282.0;0.0;331.0;0.0;0.0;0.0;227.0;0…
190179;3.16965;0.0;0.0;912.0;274.0;1261.0;11322.0;450.0;202.0;668.0;335.0;244.0;660.0;259.0;278.0;221.0;0.0;973.0;497.0;674.0;0.0;348.0;0.0;0.0;0.0;0.0;0.0;0.0;0.0;255.0;177.0;742.0;333.0;477.0;0.0;806.0;1753.0;492.0;0.0;471.0;318.0;245.0;0.0;260.0;249.0;3520.0;363.0;2355.0;230.0;1652.0;247.0;192.0;0.0;320.0;0.0;179.0;0.0;229.0;0.0;370.0;168.0;212.0;0.0;157.0;0.0;0.0;0.0;643.0;0.0;476.0;0.0;207.0…
190561;3.1760166666666665;0.0;0.0;993.0;364.0;1594.0;10389.0;514.0;152.0;652.0;209.0;343.0;908.0;193.0;246.0;241.0;173.0;941.0;402.0;806.0;0.0;315.0;0.0;0.0;0.0;0.0;0.0;0.0;0.0;313.0;150.0;821.0;327.0;389.0;0.0;727.0;1823.0;296.0;0.0;544.0;241.0;191.0;0.0;348.0;424.0;3445.0;394.0;2394.0;0.0;1794.0;151.0;0.0;0.0;205.0;0.0;239.0;0.0;204.0;213.0;239.0;213.0;0.0;0.0;0.0;0.0;0.0;0.0;526.0;0.0;479.0;0.…
190943;3.182383333333333;0.0;0.0;1065.0;350.0;1139.0;10291.0;599.0;0.0;795.0;456.0;240.0;791.0;280.0;263.0;238.0;0.0;1032.0;257.0;627.0;0.0;182.0;0.0;0.0;0.0;0.0;0.0;0.0;0.0;181.0;225.0;836.0;422.0;396.0;0.0;652.0;2270.0;472.0;0.0;431.0;283.0;341.0;0.0;357.0;384.0;3272.0;489.0;2581.0;0.0;1542.0;225.0;0.0;0.0;329.0;0.0;0.0;150.0;284.0;359.0;382.0;229.0;0.0;0.0;0.0;0.0;0.0;0.0;342.0;0.0;286.0;0.0;0…
191325;3.18875;0.0;0.0;961.0;371.0;1404.0;11342.0;618.0;190.0;722.0;250.0;220.0;811.0;0.0;289.0;274.0;0.0;1152.0;286.0;978.0;213.0;303.0;0.0;0.0;0.0;0.0;0.0;0.0;0.0;400.0;176.0;612.0;326.0;360.0;0.0;488.0;2093.0;449.0;0.0;418.0;257.0;165.0;0.0;240.0;379.0;3468.0;486.0;2355.0;0.0;1532.0;237.0;0.0;0.0;360.0;0.0;0.0;0.0;263.0;177.0;475.0;265.0;173.0;0.0;0.0;0.0;0.0;0.0;377.0;0.0;666.0;0.0;0.0;156.0;…
191706;3.1951;0.0;0.0;1226.0;330.0;1132.0;10341.0;514.0;194.0;642.0;229.0;259.0;547.0;228.0;218.0;150.0;151.0;973.0;322.0;941.0;152.0;321.0;0.0;0.0;0.0;0.0;0.0;0.0;0.0;404.0;161.0;749.0;314.0;432.0;0.0;329.0;2015.0;456.0;0.0;430.0;332.0;176.0;0.0;385.0;260.0;3314.0;358.0;1814.0;0.0;1527.0;170.0;0.0;0.0;329.0;191.0;0.0;0.0;443.0;249.0;429.0;321.0;0.0;0.0;156.0;0.0;0.0;0.0;544.0;0.0;527.0;0.0;0.0;0…
192088;3.2014666666666667;0.0;0.0;1012.0;396.0;1074.0;10605.0;558.0;231.0;692.0;303.0;259.0;954.0;187.0;334.0;204.0;0.0;1107.0;338.0;1142.0;0.0;292.0;0.0;0.0;0.0;0.0;0.0;174.0;0.0;298.0;0.0;709.0;320.0;499.0;0.0;346.0;1941.0;385.0;0.0;398.0;190.0;296.0;0.0;318.0;399.0;3322.0;407.0;2130.0;0.0;1435.0;0.0;0.0;0.0;316.0;0.0;0.0;0.0;197.0;341.0;394.0;189.0;185.0;0.0;230.0;0.0;0.0;0.0;381.0;0.0;344.0;0…
192470;3.2078333333333333;0.0;0.0;1067.0;333.0;1193.0;10879.0;386.0;217.0;747.0;308.0;298.0;706.0;163.0;325.0;177.0;0.0;1256.0;499.0;760.0;168.0;355.0;0.0;0.0;0.0;0.0;0.0;168.0;0.0;267.0;242.0;966.0;327.0;549.0;0.0;382.0;1871.0;402.0;0.0;505.0;189.0;168.0;0.0;305.0;484.0;3349.0;371.0;2435.0;0.0;1574.0;181.0;0.0;0.0;291.0;0.0;176.0;0.0;327.0;0.0;352.0;279.0;0.0;0.0;187.0;0.0;0.0;0.0;414.0;0.0;434.…
192851;3.214183333333333;0.0;0.0;1115.0;364.0;1101.0;9934.0;654.0;210.0;618.0;248.0;234.0;737.0;255.0;238.0;306.0;0.0;1387.0;397.0;877.0;213.0;263.0;0.0;0.0;0.0;0.0;0.0;0.0;0.0;386.0;349.0;590.0;399.0;549.0;0.0;523.0;1849.0;373.0;0.0;430.0;281.0;154.0;0.0;277.0;389.0;3571.0;340.0;2127.0;0.0;1712.0;198.0;0.0;0.0;318.0;0.0;0.0;0.0;354.0;230.0;496.0;238.0;0.0;0.0;196.0;0.0;236.0;0.0;364.0;0.0;578.0;…
193233;3.22055;0.0;0.0;1014.0;351.0;950.0;10039.0;488.0;207.0;771.0;240.0;266.0;586.0;0.0;214.0;196.0;0.0;1223.0;376.0;738.0;156.0;203.0;0.0;0.0;0.0;0.0;0.0;0.0;0.0;492.0;0.0;790.0;323.0;485.0;0.0;378.0;1835.0;409.0;0.0;503.0;238.0;284.0;0.0;431.0;315.0;3230.0;278.0;2131.0;0.0;1339.0;190.0;0.0;0.0;261.0;0.0;196.0;0.0;293.0;0.0;568.0;237.0;0.0;0.0;238.0;0.0;0.0;0.0;519.0;0.0;506.0;0.0;0.0;0.0;304.…
193615;3.226916666666667;0.0;0.0;1038.0;408.0;1060.0;10170.0;435.0;0.0;864.0;262.0;305.0;748.0;206.0;238.0;262.0;0.0;1350.0;434.0;851.0;190.0;196.0;0.0;0.0;0.0;0.0;0.0;0.0;0.0;296.0;223.0;623.0;400.0;469.0;0.0;248.0;1918.0;448.0;0.0;379.0;206.0;0.0;0.0;259.0;282.0;3845.0;534.0;2109.0;0.0;1486.0;0.0;0.0;0.0;275.0;0.0;0.0;0.0;333.0;344.0;298.0;0.0;0.0;0.0;195.0;0.0;0.0;0.0;362.0;0.0;554.0;0.0;187.0…
193997;3.2332833333333335;0.0;0.0;1307.0;383.0;1160.0;10258.0;664.0;0.0;478.0;284.0;285.0;594.0;264.0;283.0;179.0;188.0;1135.0;415.0;848.0;294.0;247.0;0.0;0.0;0.0;0.0;0.0;152.0;0.0;324.0;244.0;641.0;479.0;383.0;0.0;399.0;1546.0;321.0;0.0;576.0;269.0;259.0;0.0;196.0;333.0;3100.0;562.0;2276.0;0.0;1334.0;201.0;0.0;0.0;350.0;0.0;0.0;0.0;372.0;232.0;359.0;250.0;158.0;0.0;0.0;0.0;0.0;0.0;493.0;0.0;550.…
194378;3.2396333333333334;0.0;0.0;1108.0;355.0;1185.0;9897.0;442.0;254.0;652.0;170.0;247.0;473.0;207.0;168.0;162.0;218.0;1069.0;239.0;806.0;0.0;222.0;0.0;0.0;0.0;0.0;0.0;0.0;0.0;338.0;275.0;673.0;372.0;428.0;0.0;519.0;1940.0;265.0;0.0;391.0;195.0;257.0;0.0;277.0;388.0;3270.0;454.0;1857.0;0.0;1368.0;171.0;0.0;0.0;453.0;0.0;0.0;0.0;264.0;209.0;418.0;180.0;0.0;0.0;0.0;0.0;0.0;0.0;305.0;0.0;721.0;171…
194760;3.246;0.0;0.0;1100.0;342.0;1245.0;10344.0;458.0;0.0;617.0;299.0;286.0;532.0;0.0;194.0;227.0;180.0;1143.0;269.0;850.0;219.0;268.0;0.0;0.0;0.0;0.0;0.0;0.0;0.0;309.0;260.0;894.0;255.0;351.0;0.0;287.0;1188.0;400.0;0.0;325.0;189.0;277.0;0.0;445.0;334.0;2938.0;356.0;2051.0;0.0;1519.0;160.0;0.0;0.0;317.0;186.0;0.0;0.0;302.0;165.0;648.0;0.0;0.0;0.0;0.0;0.0;163.0;0.0;327.0;0.0;590.0;0.0;0.0;0.0;168…
195142;3.2523666666666666;0.0;0.0;1160.0;405.0;1301.0;10018.0;393.0;193.0;712.0;264.0;289.0;602.0;0.0;171.0;202.0;0.0;895.0;347.0;806.0;336.0;221.0;0.0;0.0;0.0;0.0;0.0;0.0;0.0;295.0;191.0;963.0;396.0;390.0;0.0;418.0;1419.0;308.0;0.0;346.0;343.0;183.0;0.0;241.0;374.0;3344.0;472.0;1897.0;0.0;1405.0;0.0;0.0;0.0;281.0;176.0;0.0;0.0;328.0;220.0;305.0;170.0;150.0;0.0;0.0;0.0;0.0;0.0;327.0;0.0;527.0;0.0…
195524;3.2587333333333333;0.0;0.0;1081.0;304.0;1340.0;10061.0;459.0;0.0;542.0;281.0;360.0;553.0;0.0;234.0;197.0;0.0;1162.0;463.0;902.0;249.0;184.0;0.0;0.0;0.0;0.0;0.0;157.0;0.0;432.0;207.0;764.0;340.0;520.0;0.0;375.0;1364.0;393.0;0.0;297.0;244.0;309.0;0.0;318.0;335.0;3083.0;296.0;1961.0;0.0;1173.0;169.0;0.0;0.0;286.0;166.0;0.0;209.0;252.0;337.0;380.0;393.0;0.0;0.0;0.0;0.0;0.0;0.0;201.0;0.0;541.0;…
195905;3.265083333333333;0.0;0.0;1039.0;372.0;1000.0;9488.0;538.0;0.0;623.0;227.0;180.0;487.0;150.0;173.0;201.0;224.0;1292.0;489.0;815.0;234.0;225.0;0.0;0.0;0.0;0.0;0.0;0.0;0.0;397.0;210.0;865.0;380.0;473.0;0.0;527.0;1605.0;469.0;0.0;423.0;172.0;246.0;0.0;420.0;296.0;3007.0;447.0;1853.0;0.0;1254.0;180.0;0.0;0.0;468.0;0.0;159.0;0.0;240.0;313.0;452.0;189.0;159.0;0.0;187.0;0.0;172.0;0.0;306.0;0.0;77…
196287;3.27145;0.0;0.0;1363.0;314.0;1415.0;9704.0;314.0;157.0;642.0;218.0;203.0;346.0;0.0;150.0;185.0;0.0;1187.0;477.0;990.0;326.0;300.0;0.0;0.0;0.0;170.0;0.0;0.0;0.0;268.0;199.0;827.0;344.0;647.0;0.0;398.0;2069.0;601.0;0.0;306.0;212.0;244.0;0.0;316.0;469.0;3161.0;340.0;1967.0;0.0;1876.0;228.0;0.0;0.0;490.0;163.0;174.0;180.0;279.0;178.0;623.0;285.0;0.0;0.0;193.0;0.0;0.0;0.0;152.0;0.0;564.0;161.0;…
196669;3.277816666666667;0.0;0.0;1510.0;455.0;1302.0;9705.0;413.0;0.0;637.0;247.0;314.0;394.0;0.0;0.0;226.0;0.0;1467.0;533.0;1008.0;167.0;390.0;159.0;0.0;0.0;0.0;0.0;234.0;0.0;408.0;281.0;779.0;467.0;476.0;0.0;210.0;3094.0;564.0;0.0;357.0;252.0;240.0;0.0;296.0;406.0;2996.0;386.0;1874.0;0.0;2356.0;153.0;0.0;0.0;339.0;178.0;0.0;154.0;302.0;248.0;328.0;267.0;175.0;0.0;226.0;0.0;0.0;0.0;225.0;0.0;801…
197050;3.2841666666666667;0.0;0.0;1470.0;475.0;1543.0;9869.0;348.0;156.0;682.0;296.0;231.0;336.0;161.0;150.0;212.0;0.0;1519.0;457.0;1057.0;282.0;473.0;0.0;0.0;0.0;0.0;0.0;0.0;0.0;305.0;274.0;995.0;558.0;566.0;0.0;303.0;3175.0;650.0;0.0;364.0;213.0;202.0;0.0;388.0;362.0;3385.0;609.0;1870.0;0.0;2269.0;272.0;0.0;0.0;424.0;0.0;0.0;0.0;514.0;203.0;372.0;299.0;177.0;0.0;202.0;0.0;215.0;0.0;230.0;0.0;66…
197432;3.2905333333333333;0.0;0.0;1711.0;412.0;1571.0;9080.0;391.0;159.0;566.0;246.0;212.0;474.0;176.0;183.0;290.0;198.0;1840.0;569.0;1069.0;171.0;403.0;0.0;0.0;0.0;0.0;0.0;0.0;0.0;602.0;0.0;1283.0;499.0;694.0;0.0;497.0;4137.0;763.0;0.0;317.0;383.0;213.0;0.0;393.0;436.0;2705.0;535.0;1696.0;0.0;2581.0;230.0;0.0;0.0;367.0;0.0;215.0;173.0;538.0;308.0;555.0;154.0;205.0;0.0;292.0;0.0;0.0;0.0;301.0;0.0…
197814;3.2969;0.0;0.0;1653.0;419.0;1710.0;10317.0;349.0;212.0;533.0;286.0;282.0;384.0;197.0;162.0;278.0;238.0;1526.0;499.0;1231.0;189.0;471.0;0.0;0.0;0.0;0.0;0.0;270.0;0.0;382.0;239.0;884.0;375.0;770.0;0.0;490.0;4195.0;794.0;0.0;489.0;305.0;322.0;0.0;441.0;356.0;2869.0;693.0;1983.0;0.0;3323.0;304.0;218.0;0.0;457.0;0.0;0.0;0.0;523.0;193.0;805.0;297.0;0.0;0.0;275.0;0.0;0.0;0.0;234.0;0.0;1279.0;0.0;…
198196;3.3032666666666666;0.0;0.0;1607.0;531.0;2108.0;9513.0;474.0;0.0;489.0;317.0;165.0;298.0;224.0;0.0;242.0;283.0;1598.0;567.0;1091.0;176.0;474.0;0.0;0.0;0.0;0.0;0.0;182.0;0.0;658.0;194.0;1235.0;428.0;607.0;0.0;410.0;4402.0;859.0;0.0;340.0;285.0;327.0;0.0;421.0;339.0;2926.0;537.0;1893.0;0.0;2932.0;418.0;0.0;0.0;423.0;0.0;191.0;0.0;307.0;248.0;575.0;324.0;246.0;0.0;467.0;0.0;0.0;0.0;170.0;0.0;9…
198577;3.309616666666667;0.0;0.0;1668.0;375.0;1937.0;9287.0;365.0;210.0;505.0;224.0;205.0;471.0;230.0;0.0;170.0;291.0;1985.0;498.0;1186.0;190.0;493.0;0.0;0.0;0.0;0.0;0.0;245.0;0.0;528.0;456.0;1059.0;385.0;747.0;0.0;519.0;4612.0;656.0;0.0;467.0;190.0;325.0;0.0;487.0;456.0;3377.0;651.0;1756.0;0.0;3372.0;332.0;0.0;0.0;451.0;0.0;0.0;0.0;417.0;291.0;610.0;387.0;0.0;0.0;271.0;0.0;0.0;0.0;240.0;0.0;872.…
198959;3.3159833333333335;0.0;0.0;1922.0;435.0;2248.0;8833.0;474.0;0.0;584.0;282.0;184.0;312.0;233.0;213.0;361.0;0.0;2156.0;527.0;1458.0;174.0;643.0;0.0;0.0;0.0;0.0;0.0;0.0;0.0;478.0;310.0;1331.0;379.0;582.0;0.0;454.0;4884.0;1006.0;0.0;266.0;316.0;401.0;178.0;393.0;380.0;3417.0;671.0;1972.0;0.0;3373.0;335.0;171.0;0.0;380.0;0.0;163.0;0.0;537.0;267.0;574.0;284.0;246.0;0.0;351.0;0.0;0.0;0.0;261.0;0.…
199341;3.32235;0.0;0.0;2249.0;591.0;2259.0;8575.0;422.0;0.0;522.0;166.0;0.0;297.0;164.0;196.0;340.0;250.0;2193.0;576.0;1425.0;183.0;481.0;0.0;0.0;0.0;0.0;0.0;206.0;0.0;451.0;313.0;925.0;445.0;732.0;0.0;575.0;5172.0;969.0;0.0;400.0;297.0;393.0;0.0;320.0;375.0;2978.0;554.0;2078.0;0.0;3913.0;505.0;193.0;0.0;473.0;0.0;155.0;0.0;517.0;371.0;734.0;347.0;178.0;0.0;291.0;0.0;0.0;0.0;394.0;0.0;1443.0;0.0;…
199722;3.3287;0.0;0.0;2284.0;478.0;2288.0;8762.0;537.0;157.0;514.0;246.0;175.0;390.0;192.0;0.0;263.0;244.0;2358.0;583.0;1072.0;235.0;645.0;0.0;0.0;0.0;0.0;0.0;0.0;0.0;458.0;182.0;1181.0;415.0;730.0;0.0;441.0;5624.0;1141.0;0.0;417.0;297.0;383.0;0.0;385.0;523.0;2847.0;421.0;2215.0;0.0;3753.0;290.0;0.0;0.0;419.0;0.0;237.0;0.0;671.0;318.0;652.0;352.0;242.0;0.0;241.0;0.0;0.0;0.0;335.0;0.0;1372.0;159.0…
200104;3.3350666666666666;0.0;0.0;2338.0;550.0;2230.0;8703.0;533.0;150.0;483.0;198.0;267.0;339.0;0.0;0.0;341.0;236.0;2336.0;522.0;1214.0;243.0;600.0;0.0;0.0;0.0;0.0;0.0;271.0;0.0;589.0;286.0;1295.0;381.0;645.0;0.0;522.0;5977.0;1167.0;152.0;367.0;274.0;361.0;0.0;504.0;382.0;3070.0;572.0;1964.0;0.0;3815.0;311.0;184.0;0.0;411.0;0.0;0.0;230.0;498.0;346.0;620.0;319.0;166.0;0.0;567.0;0.0;193.0;0.0;298.…
200486;3.3414333333333333;0.0;0.0;2347.0;617.0;2611.0;9088.0;453.0;190.0;496.0;323.0;238.0;333.0;155.0;0.0;402.0;275.0;2148.0;592.0;1614.0;286.0;649.0;0.0;0.0;0.0;0.0;0.0;232.0;0.0;598.0;226.0;1366.0;604.0;866.0;0.0;391.0;6114.0;1090.0;0.0;717.0;291.0;326.0;0.0;440.0;385.0;3300.0;655.0;1897.0;0.0;4400.0;405.0;0.0;0.0;496.0;0.0;247.0;0.0;509.0;421.0;681.0;423.0;159.0;0.0;447.0;0.0;182.0;0.0;244.0;…
200868;3.3478;0.0;0.0;2509.0;545.0;2753.0;8900.0;396.0;193.0;550.0;299.0;233.0;335.0;0.0;172.0;362.0;166.0;2532.0;581.0;1396.0;221.0;610.0;0.0;0.0;0.0;0.0;0.0;308.0;0.0;585.0;386.0;1319.0;480.0;755.0;0.0;499.0;6176.0;1134.0;0.0;457.0;346.0;288.0;0.0;472.0;363.0;3219.0;671.0;2050.0;0.0;4312.0;321.0;162.0;0.0;601.0;0.0;0.0;0.0;705.0;327.0;664.0;402.0;152.0;0.0;468.0;0.0;161.0;0.0;391.0;164.0;1635.0…
201249;3.35415;0.0;0.0;2645.0;498.0;2517.0;9119.0;450.0;0.0;498.0;202.0;0.0;309.0;231.0;0.0;234.0;242.0;2668.0;635.0;1441.0;162.0;785.0;0.0;0.0;0.0;0.0;0.0;319.0;172.0;431.0;371.0;1383.0;595.0;843.0;0.0;352.0;6759.0;1161.0;0.0;552.0;390.0;398.0;0.0;479.0;414.0;2877.0;669.0;1811.0;0.0;4591.0;394.0;0.0;0.0;648.0;177.0;268.0;187.0;512.0;285.0;752.0;318.0;314.0;0.0;425.0;0.0;0.0;0.0;284.0;0.0;2293.0;…
201631;3.360516666666667;0.0;0.0;2417.0;691.0;2616.0;8787.0;456.0;154.0;547.0;260.0;215.0;381.0;0.0;173.0;340.0;284.0;2378.0;551.0;1475.0;199.0;770.0;0.0;0.0;0.0;0.0;0.0;300.0;0.0;560.0;312.0;1367.0;389.0;828.0;0.0;383.0;6333.0;1253.0;0.0;571.0;199.0;377.0;0.0;576.0;477.0;3323.0;677.0;2098.0;0.0;5049.0;504.0;0.0;0.0;651.0;0.0;0.0;194.0;585.0;336.0;709.0;432.0;0.0;0.0;865.0;0.0;197.0;0.0;247.0;0.0…
202013;3.3668833333333335;0.0;0.0;2507.0;646.0;2774.0;8577.0;469.0;158.0;647.0;288.0;0.0;177.0;330.0;0.0;301.0;331.0;2927.0;632.0;1767.0;209.0;876.0;229.0;0.0;0.0;0.0;0.0;330.0;0.0;597.0;193.0;1555.0;383.0;952.0;150.0;270.0;6360.0;1134.0;162.0;450.0;186.0;366.0;161.0;403.0;366.0;3246.0;470.0;1941.0;0.0;4554.0;490.0;163.0;0.0;605.0;166.0;211.0;194.0;759.0;236.0;641.0;424.0;230.0;0.0;506.0;0.0;297.…
202394;3.3732333333333333;0.0;0.0;2652.0;645.0;2699.0;9173.0;513.0;239.0;493.0;257.0;200.0;354.0;160.0;210.0;361.0;350.0;2486.0;677.0;1228.0;0.0;758.0;0.0;0.0;0.0;0.0;0.0;194.0;0.0;441.0;229.0;1433.0;499.0;851.0;0.0;348.0;7161.0;1375.0;0.0;594.0;302.0;262.0;0.0;473.0;328.0;2964.0;657.0;1801.0;0.0;5186.0;470.0;0.0;0.0;597.0;163.0;253.0;301.0;602.0;308.0;775.0;328.0;0.0;0.0;497.0;0.0;255.0;0.0;338.…
202776;3.3796;0.0;0.0;2523.0;715.0;2178.0;8011.0;502.0;0.0;463.0;189.0;176.0;321.0;248.0;0.0;439.0;178.0;2315.0;466.0;1571.0;154.0;668.0;0.0;0.0;0.0;0.0;0.0;339.0;0.0;568.0;297.0;1282.0;593.0;806.0;0.0;399.0;7432.0;1136.0;0.0;655.0;214.0;243.0;0.0;412.0;381.0;3231.0;595.0;1647.0;0.0;4674.0;452.0;0.0;0.0;543.0;0.0;0.0;181.0;688.0;279.0;979.0;396.0;285.0;0.0;479.0;0.0;284.0;0.0;514.0;168.0;2005.0;2…
203158;3.3859666666666666;0.0;0.0;2409.0;529.0;3153.0;8777.0;429.0;161.0;783.0;247.0;182.0;326.0;0.0;220.0;440.0;172.0;2387.0;615.0;1419.0;158.0;900.0;0.0;0.0;0.0;0.0;0.0;323.0;0.0;598.0;350.0;1840.0;668.0;715.0;192.0;375.0;7051.0;1200.0;0.0;681.0;409.0;409.0;0.0;453.0;390.0;3217.0;771.0;1985.0;0.0;4810.0;491.0;166.0;0.0;589.0;0.0;282.0;173.0;507.0;316.0;643.0;412.0;208.0;0.0;439.0;0.0;197.0;0.0;…
203540;3.392333333333333;0.0;0.0;2607.0;854.0;2439.0;8831.0;506.0;170.0;531.0;339.0;161.0;249.0;0.0;151.0;314.0;244.0;2808.0;598.0;1446.0;184.0;1007.0;0.0;0.0;0.0;0.0;0.0;268.0;0.0;621.0;285.0;1171.0;417.0;728.0;0.0;279.0;7128.0;1149.0;0.0;602.0;220.0;247.0;0.0;534.0;316.0;3631.0;783.0;1743.0;0.0;5284.0;499.0;353.0;0.0;784.0;0.0;153.0;164.0;660.0;289.0;715.0;530.0;183.0;0.0;777.0;0.0;0.0;0.0;433.…
203921;3.3986833333333335;0.0;0.0;2465.0;552.0;2592.0;8969.0;578.0;205.0;505.0;273.0;250.0;300.0;247.0;0.0;321.0;170.0;2613.0;540.0;1377.0;163.0;820.0;0.0;0.0;0.0;0.0;0.0;297.0;0.0;618.0;262.0;1443.0;609.0;714.0;0.0;592.0;6978.0;1023.0;154.0;828.0;207.0;358.0;0.0;383.0;293.0;3340.0;455.0;2017.0;157.0;5376.0;387.0;0.0;0.0;420.0;0.0;346.0;0.0;442.0;206.0;636.0;426.0;231.0;0.0;404.0;0.0;204.0;0.0;24…
204303;3.40505;0.0;0.0;2536.0;544.0;2734.0;8663.0;432.0;0.0;478.0;227.0;197.0;411.0;0.0;204.0;409.0;0.0;2657.0;846.0;1456.0;195.0;717.0;0.0;0.0;0.0;0.0;0.0;272.0;0.0;539.0;444.0;1357.0;512.0;826.0;0.0;334.0;7329.0;1080.0;151.0;743.0;410.0;367.0;0.0;328.0;437.0;3352.0;538.0;1789.0;0.0;5327.0;561.0;0.0;0.0;690.0;203.0;0.0;194.0;658.0;341.0;668.0;257.0;223.0;0.0;349.0;0.0;232.0;0.0;224.0;187.0;2722.…
204685;3.4114166666666668;0.0;0.0;2955.0;532.0;2539.0;8586.0;456.0;0.0;530.0;289.0;234.0;271.0;0.0;192.0;270.0;307.0;2610.0;627.0;1649.0;0.0;791.0;0.0;0.0;0.0;0.0;0.0;316.0;0.0;409.0;374.0;1569.0;557.0;864.0;0.0;349.0;7402.0;1351.0;0.0;493.0;191.0;386.0;0.0;477.0;507.0;3039.0;651.0;1727.0;0.0;5232.0;613.0;320.0;0.0;511.0;0.0;172.0;191.0;459.0;371.0;858.0;473.0;188.0;0.0;549.0;164.0;0.0;0.0;384.0;…
205066;3.4177666666666666;0.0;0.0;2603.0;562.0;2822.0;8467.0;305.0;195.0;520.0;364.0;167.0;223.0;226.0;0.0;381.0;250.0;2791.0;743.0;1951.0;168.0;774.0;0.0;0.0;0.0;0.0;0.0;263.0;0.0;534.0;424.0;1455.0;494.0;779.0;0.0;213.0;7342.0;1449.0;193.0;631.0;220.0;337.0;0.0;379.0;466.0;2848.0;589.0;2140.0;179.0;5263.0;433.0;185.0;0.0;720.0;170.0;236.0;0.0;674.0;216.0;787.0;472.0;351.0;0.0;522.0;176.0;191.0;…
205448;3.4241333333333333;0.0;0.0;2410.0;780.0;2462.0;8967.0;496.0;162.0;348.0;154.0;152.0;389.0;282.0;0.0;353.0;224.0;2730.0;671.0;1210.0;0.0;574.0;0.0;0.0;0.0;0.0;0.0;272.0;0.0;370.0;429.0;1139.0;387.0;650.0;0.0;292.0;5978.0;974.0;0.0;664.0;381.0;202.0;0.0;427.0;441.0;3128.0;564.0;2036.0;0.0;4300.0;357.0;0.0;0.0;728.0;0.0;0.0;177.0;443.0;257.0;612.0;278.0;171.0;0.0;390.0;0.0;0.0;0.0;531.0;154.0…
205830;3.4305;0.0;0.0;2018.0;356.0;2159.0;9054.0;387.0;213.0;503.0;0.0;0.0;287.0;201.0;0.0;272.0;0.0;2102.0;540.0;1294.0;200.0;430.0;0.0;0.0;0.0;0.0;0.0;171.0;0.0;421.0;217.0;1328.0;545.0;810.0;167.0;300.0;4371.0;1016.0;0.0;684.0;211.0;451.0;0.0;298.0;284.0;2584.0;547.0;1912.0;0.0;3506.0;380.0;0.0;0.0;769.0;0.0;179.0;173.0;428.0;376.0;601.0;378.0;174.0;0.0;416.0;0.0;0.0;0.0;333.0;0.0;2684.0;245.0…
206212;3.4368666666666665;0.0;0.0;1779.0;566.0;2058.0;8710.0;340.0;172.0;506.0;238.0;256.0;280.0;0.0;212.0;262.0;0.0;2083.0;439.0;1318.0;0.0;385.0;0.0;0.0;0.0;0.0;0.0;216.0;0.0;377.0;334.0;929.0;445.0;689.0;0.0;169.0;3290.0;518.0;0.0;508.0;294.0;315.0;0.0;268.0;259.0;2684.0;890.0;1882.0;0.0;2329.0;177.0;0.0;0.0;636.0;0.0;151.0;0.0;499.0;164.0;600.0;176.0;202.0;0.0;306.0;0.0;188.0;0.0;453.0;0.0;26…
206593;3.443216666666667;0.0;0.0;1622.0;458.0;1594.0;8785.0;490.0;0.0;411.0;221.0;181.0;205.0;201.0;0.0;334.0;209.0;1733.0;601.0;940.0;0.0;285.0;0.0;0.0;0.0;0.0;0.0;319.0;0.0;302.0;295.0;926.0;368.0;691.0;0.0;300.0;2773.0;646.0;0.0;635.0;419.0;209.0;0.0;305.0;311.0;2450.0;265.0;1536.0;0.0;1727.0;229.0;0.0;0.0;683.0;0.0;166.0;0.0;441.0;269.0;395.0;338.0;210.0;0.0;260.0;0.0;225.0;0.0;363.0;0.0;2484…
206975;3.4495833333333334;0.0;0.0;1528.0;346.0;1339.0;8555.0;306.0;0.0;522.0;287.0;171.0;169.0;299.0;0.0;273.0;168.0;1627.0;367.0;974.0;0.0;551.0;0.0;0.0;0.0;0.0;0.0;256.0;0.0;338.0;167.0;754.0;450.0;668.0;0.0;183.0;2514.0;376.0;0.0;496.0;203.0;292.0;0.0;361.0;230.0;2658.0;449.0;1714.0;0.0;2208.0;285.0;0.0;0.0;568.0;0.0;189.0;0.0;506.0;0.0;503.0;260.0;163.0;0.0;0.0;0.0;278.0;0.0;342.0;0.0;2530.0;…
207357;3.45595;0.0;0.0;1618.0;405.0;1388.0;7770.0;437.0;177.0;439.0;299.0;265.0;211.0;0.0;0.0;209.0;196.0;1599.0;489.0;1155.0;191.0;264.0;0.0;0.0;0.0;0.0;0.0;289.0;181.0;357.0;330.0;851.0;500.0;553.0;0.0;269.0;1944.0;373.0;0.0;530.0;334.0;393.0;0.0;315.0;327.0;2641.0;415.0;1573.0;0.0;1731.0;0.0;0.0;0.0;568.0;187.0;181.0;247.0;523.0;209.0;349.0;207.0;0.0;0.0;163.0;0.0;222.0;0.0;296.0;0.0;2536.0;28…
207738;3.4623;0.0;0.0;1575.0;462.0;1423.0;9199.0;396.0;153.0;492.0;0.0;215.0;214.0;224.0;0.0;247.0;0.0;1547.0;308.0;917.0;0.0;313.0;0.0;0.0;0.0;0.0;0.0;219.0;0.0;444.0;179.0;863.0;565.0;576.0;0.0;234.0;1749.0;356.0;0.0;412.0;221.0;249.0;0.0;351.0;345.0;2547.0;441.0;1994.0;0.0;1714.0;208.0;0.0;0.0;461.0;174.0;0.0;228.0;387.0;191.0;349.0;224.0;221.0;0.0;188.0;0.0;192.0;0.0;182.0;187.0;2379.0;231.0;…
208120;3.4686666666666666;0.0;0.0;1389.0;409.0;1470.0;8088.0;382.0;207.0;370.0;185.0;192.0;168.0;0.0;0.0;251.0;0.0;1475.0;434.0;1380.0;0.0;272.0;0.0;0.0;0.0;0.0;0.0;196.0;0.0;440.0;240.0;1015.0;361.0;437.0;0.0;203.0;1982.0;394.0;0.0;886.0;331.0;322.0;0.0;394.0;237.0;2275.0;386.0;1855.0;0.0;1369.0;0.0;0.0;0.0;563.0;153.0;194.0;262.0;415.0;265.0;489.0;155.0;160.0;0.0;0.0;0.0;161.0;0.0;202.0;0.0;245…
208502;3.475033333333333;0.0;0.0;1532.0;355.0;1126.0;8666.0;330.0;0.0;374.0;215.0;219.0;285.0;174.0;0.0;241.0;151.0;1423.0;495.0;906.0;0.0;243.0;0.0;0.0;0.0;0.0;0.0;241.0;0.0;471.0;185.0;825.0;472.0;658.0;0.0;208.0;1581.0;340.0;0.0;420.0;245.0;341.0;0.0;238.0;479.0;2397.0;182.0;1965.0;163.0;1570.0;179.0;169.0;0.0;598.0;0.0;0.0;0.0;414.0;283.0;522.0;197.0;230.0;0.0;217.0;0.0;191.0;0.0;324.0;0.0;27…
208884;3.4814;0.0;0.0;1348.0;345.0;1366.0;8905.0;399.0;0.0;293.0;0.0;0.0;213.0;0.0;0.0;249.0;0.0;1436.0;553.0;854.0;185.0;335.0;0.0;0.0;0.0;0.0;0.0;0.0;0.0;344.0;156.0;731.0;397.0;703.0;0.0;241.0;1769.0;234.0;0.0;629.0;320.0;329.0;0.0;331.0;249.0;2179.0;264.0;1957.0;0.0;1429.0;244.0;0.0;0.0;485.0;0.0;206.0;219.0;242.0;160.0;338.0;180.0;254.0;0.0;151.0;0.0;276.0;0.0;274.0;0.0;2467.0;199.0;162.0;19…
209265;3.48775;0.0;0.0;1379.0;260.0;1477.0;7956.0;457.0;154.0;472.0;0.0;155.0;236.0;160.0;0.0;215.0;164.0;1607.0;372.0;825.0;0.0;306.0;0.0;0.0;0.0;0.0;0.0;185.0;0.0;304.0;170.0;687.0;412.0;582.0;0.0;232.0;1667.0;388.0;0.0;767.0;150.0;310.0;0.0;317.0;339.0;2536.0;391.0;1645.0;0.0;1592.0;183.0;161.0;0.0;841.0;0.0;0.0;265.0;528.0;235.0;507.0;0.0;170.0;0.0;0.0;0.0;180.0;181.0;245.0;0.0;2426.0;0.0;168…
209647;3.4941166666666668;0.0;0.0;1287.0;317.0;1517.0;7901.0;250.0;181.0;528.0;230.0;249.0;183.0;229.0;0.0;295.0;202.0;1717.0;461.0;892.0;167.0;431.0;0.0;0.0;0.0;0.0;0.0;251.0;158.0;278.0;150.0;927.0;479.0;678.0;0.0;283.0;1773.0;383.0;0.0;563.0;353.0;193.0;0.0;306.0;375.0;2184.0;459.0;1800.0;0.0;1268.0;175.0;0.0;0.0;553.0;0.0;0.0;275.0;511.0;184.0;391.0;200.0;0.0;0.0;0.0;0.0;191.0;0.0;339.0;0.0;2…
210029;3.5004833333333334;0.0;0.0;1357.0;254.0;1529.0;8590.0;442.0;0.0;460.0;180.0;0.0;247.0;0.0;185.0;229.0;193.0;1656.0;396.0;1066.0;210.0;311.0;0.0;0.0;0.0;150.0;0.0;230.0;0.0;313.0;0.0;856.0;428.0;709.0;0.0;0.0;1229.0;346.0;0.0;658.0;270.0;291.0;192.0;413.0;356.0;2246.0;430.0;1922.0;0.0;1179.0;229.0;200.0;0.0;655.0;0.0;210.0;207.0;460.0;157.0;406.0;183.0;173.0;0.0;0.0;0.0;192.0;0.0;233.0;0.0;…
210411;3.50685;0.0;0.0;1285.0;346.0;1368.0;8023.0;419.0;192.0;369.0;262.0;180.0;266.0;154.0;0.0;218.0;0.0;1498.0;440.0;1022.0;0.0;326.0;0.0;0.0;0.0;0.0;0.0;206.0;0.0;374.0;0.0;859.0;303.0;771.0;161.0;258.0;1632.0;264.0;0.0;419.0;355.0;353.0;0.0;302.0;376.0;2724.0;354.0;1556.0;0.0;1235.0;0.0;0.0;0.0;539.0;157.0;0.0;198.0;375.0;285.0;412.0;238.0;197.0;0.0;0.0;0.0;158.0;0.0;415.0;0.0;2337.0;327.0;15…
210792;3.5132;0.0;0.0;1388.0;251.0;1369.0;8263.0;413.0;0.0;418.0;199.0;185.0;0.0;0.0;0.0;150.0;0.0;1539.0;436.0;908.0;0.0;205.0;160.0;0.0;0.0;0.0;0.0;306.0;0.0;350.0;0.0;1005.0;322.0;627.0;0.0;232.0;1266.0;202.0;0.0;584.0;279.0;341.0;0.0;343.0;264.0;2586.0;422.0;1500.0;0.0;1370.0;164.0;0.0;0.0;561.0;0.0;220.0;0.0;485.0;268.0;389.0;161.0;210.0;0.0;0.0;0.0;0.0;0.0;384.0;0.0;2566.0;199.0;164.0;0.0;3…
211174;3.5195666666666665;0.0;0.0;1284.0;263.0;1449.0;9102.0;460.0;0.0;487.0;150.0;181.0;192.0;213.0;0.0;348.0;0.0;1583.0;376.0;766.0;0.0;291.0;0.0;0.0;0.0;0.0;0.0;280.0;181.0;401.0;0.0;920.0;443.0;610.0;0.0;218.0;1465.0;205.0;0.0;492.0;259.0;211.0;0.0;302.0;265.0;2374.0;346.0;1499.0;0.0;1198.0;163.0;168.0;0.0;526.0;0.0;0.0;232.0;522.0;153.0;482.0;157.0;187.0;0.0;161.0;0.0;0.0;0.0;315.0;0.0;2552.…
211556;3.525933333333333;0.0;0.0;1452.0;254.0;1299.0;8293.0;358.0;0.0;361.0;0.0;0.0;155.0;247.0;0.0;344.0;0.0;1518.0;449.0;917.0;0.0;236.0;0.0;0.0;0.0;222.0;0.0;198.0;150.0;300.0;168.0;802.0;379.0;649.0;0.0;209.0;1290.0;346.0;0.0;687.0;209.0;371.0;0.0;295.0;258.0;2542.0;387.0;1632.0;0.0;1380.0;0.0;0.0;0.0;643.0;0.0;0.0;171.0;498.0;250.0;274.0;193.0;301.0;0.0;0.0;0.0;191.0;0.0;372.0;216.0;2739.0;2…
211937;3.5322833333333334;0.0;0.0;1419.0;373.0;1344.0;9171.0;254.0;182.0;342.0;0.0;0.0;177.0;164.0;0.0;0.0;159.0;1887.0;492.0;884.0;0.0;309.0;0.0;0.0;0.0;0.0;0.0;176.0;166.0;438.0;174.0;650.0;483.0;621.0;0.0;0.0;1499.0;307.0;0.0;342.0;216.0;306.0;0.0;500.0;406.0;2250.0;284.0;1344.0;0.0;1263.0;154.0;0.0;0.0;706.0;0.0;150.0;0.0;381.0;0.0;374.0;269.0;237.0;0.0;176.0;0.0;0.0;0.0;0.0;0.0;2219.0;285.0;…
212319;3.53865;0.0;0.0;1432.0;359.0;1562.0;8436.0;340.0;0.0;404.0;222.0;0.0;231.0;0.0;0.0;398.0;224.0;1633.0;574.0;1119.0;0.0;222.0;0.0;0.0;0.0;0.0;0.0;210.0;0.0;310.0;0.0;1037.0;376.0;669.0;0.0;315.0;1477.0;264.0;0.0;530.0;381.0;380.0;0.0;364.0;356.0;2644.0;335.0;1599.0;0.0;1236.0;0.0;159.0;0.0;617.0;0.0;0.0;0.0;502.0;237.0;594.0;223.0;256.0;0.0;0.0;0.0;204.0;0.0;308.0;0.0;2457.0;235.0;176.0;0.0…
212701;3.5450166666666667;0.0;0.0;1571.0;362.0;1498.0;8532.0;355.0;193.0;425.0;212.0;0.0;161.0;159.0;0.0;0.0;0.0;1450.0;522.0;868.0;0.0;299.0;0.0;0.0;0.0;0.0;0.0;239.0;0.0;287.0;200.0;733.0;314.0;701.0;0.0;216.0;1336.0;275.0;0.0;692.0;231.0;230.0;0.0;335.0;229.0;2397.0;302.0;1764.0;0.0;1131.0;0.0;0.0;0.0;535.0;0.0;171.0;184.0;335.0;245.0;483.0;198.0;162.0;0.0;0.0;0.0;0.0;0.0;273.0;0.0;2078.0;238.…
213083;3.5513833333333333;0.0;0.0;1404.0;337.0;1400.0;8854.0;221.0;0.0;567.0;176.0;166.0;187.0;0.0;0.0;310.0;0.0;1525.0;301.0;856.0;164.0;228.0;0.0;0.0;0.0;0.0;0.0;279.0;0.0;344.0;164.0;943.0;402.0;731.0;0.0;168.0;1365.0;295.0;0.0;398.0;238.0;362.0;0.0;537.0;388.0;2365.0;333.0;1485.0;0.0;1352.0;0.0;0.0;0.0;550.0;0.0;235.0;164.0;590.0;179.0;425.0;187.0;151.0;0.0;0.0;0.0;167.0;0.0;234.0;0.0;2085.0;…
213464;3.557733333333333;0.0;0.0;1148.0;262.0;1307.0;8306.0;396.0;0.0;351.0;203.0;0.0;250.0;235.0;0.0;227.0;0.0;1447.0;540.0;982.0;0.0;371.0;0.0;0.0;0.0;0.0;0.0;184.0;0.0;331.0;230.0;724.0;340.0;579.0;0.0;173.0;1068.0;259.0;0.0;338.0;191.0;219.0;0.0;265.0;300.0;2605.0;389.0;1699.0;0.0;1297.0;0.0;0.0;0.0;500.0;0.0;154.0;231.0;613.0;296.0;444.0;183.0;174.0;0.0;0.0;0.0;214.0;0.0;355.0;0.0;2115.0;200…
213846;3.5641;0.0;0.0;1216.0;294.0;1283.0;9159.0;427.0;0.0;361.0;193.0;0.0;220.0;0.0;0.0;212.0;303.0;1508.0;480.0;1113.0;0.0;223.0;0.0;0.0;0.0;0.0;0.0;285.0;0.0;306.0;0.0;957.0;284.0;526.0;0.0;189.0;1516.0;238.0;0.0;429.0;335.0;266.0;0.0;423.0;445.0;2327.0;280.0;1573.0;0.0;1315.0;0.0;0.0;0.0;670.0;0.0;151.0;0.0;499.0;244.0;488.0;261.0;0.0;0.0;0.0;0.0;196.0;0.0;196.0;175.0;2054.0;0.0;361.0;0.0;259…
214228;3.5704666666666665;0.0;0.0;1184.0;417.0;1316.0;8790.0;252.0;0.0;402.0;198.0;0.0;0.0;0.0;0.0;200.0;188.0;1536.0;479.0;755.0;0.0;254.0;0.0;0.0;0.0;0.0;0.0;375.0;0.0;299.0;0.0;651.0;357.0;724.0;0.0;165.0;1042.0;314.0;0.0;387.0;317.0;378.0;0.0;345.0;243.0;2228.0;374.0;1604.0;0.0;1203.0;192.0;0.0;0.0;595.0;0.0;0.0;0.0;454.0;210.0;348.0;150.0;0.0;0.0;0.0;0.0;190.0;0.0;246.0;0.0;2102.0;191.0;278.…
214609;3.5768166666666668;0.0;0.0;1143.0;303.0;1280.0;8171.0;345.0;152.0;417.0;200.0;159.0;180.0;0.0;0.0;318.0;0.0;1628.0;402.0;885.0;0.0;297.0;0.0;0.0;0.0;0.0;0.0;0.0;0.0;253.0;0.0;975.0;321.0;665.0;0.0;427.0;1388.0;259.0;0.0;459.0;233.0;204.0;0.0;339.0;283.0;2612.0;393.0;1825.0;0.0;1246.0;0.0;0.0;0.0;557.0;0.0;262.0;164.0;521.0;253.0;408.0;0.0;0.0;0.0;221.0;0.0;0.0;0.0;193.0;0.0;2005.0;281.0;18…
214991;3.5831833333333334;0.0;0.0;1351.0;343.0;1295.0;8462.0;492.0;0.0;452.0;341.0;168.0;191.0;0.0;0.0;284.0;170.0;1301.0;481.0;1178.0;159.0;180.0;0.0;0.0;0.0;0.0;0.0;224.0;0.0;390.0;316.0;882.0;328.0;724.0;0.0;425.0;1366.0;327.0;0.0;382.0;249.0;179.0;0.0;388.0;392.0;2504.0;304.0;1650.0;0.0;1487.0;0.0;0.0;0.0;454.0;0.0;0.0;0.0;436.0;217.0;548.0;0.0;156.0;0.0;0.0;0.0;195.0;0.0;196.0;0.0;1687.0;179…
215373;3.58955;0.0;0.0;1087.0;296.0;1350.0;8557.0;230.0;0.0;402.0;265.0;0.0;195.0;159.0;0.0;237.0;0.0;1621.0;234.0;1019.0;0.0;259.0;0.0;0.0;0.0;0.0;0.0;224.0;0.0;271.0;205.0;731.0;474.0;579.0;0.0;565.0;1305.0;498.0;0.0;414.0;216.0;314.0;0.0;306.0;398.0;2599.0;287.0;1496.0;0.0;1473.0;166.0;0.0;0.0;497.0;0.0;0.0;166.0;435.0;223.0;517.0;169.0;235.0;0.0;0.0;0.0;0.0;0.0;202.0;0.0;1476.0;162.0;271.0;0.…
215755;3.5959166666666667;0.0;0.0;1259.0;347.0;1179.0;7967.0;390.0;240.0;320.0;268.0;0.0;152.0;0.0;0.0;215.0;0.0;1428.0;582.0;914.0;0.0;309.0;0.0;0.0;0.0;0.0;0.0;270.0;0.0;399.0;0.0;901.0;513.0;617.0;0.0;703.0;1432.0;288.0;0.0;424.0;206.0;192.0;0.0;361.0;294.0;2235.0;460.0;1478.0;0.0;1561.0;0.0;0.0;0.0;391.0;0.0;163.0;154.0;415.0;0.0;511.0;183.0;224.0;0.0;0.0;0.0;0.0;0.0;152.0;0.0;1328.0;284.0;21…
216136;3.6022666666666665;0.0;0.0;1338.0;353.0;1279.0;8355.0;403.0;0.0;405.0;187.0;189.0;0.0;0.0;0.0;248.0;0.0;1390.0;458.0;795.0;0.0;223.0;0.0;0.0;0.0;0.0;0.0;0.0;0.0;385.0;232.0;913.0;417.0;658.0;0.0;543.0;1455.0;223.0;0.0;426.0;236.0;347.0;0.0;390.0;373.0;2254.0;423.0;1472.0;0.0;1469.0;221.0;0.0;0.0;363.0;0.0;0.0;201.0;370.0;425.0;422.0;154.0;293.0;0.0;0.0;0.0;0.0;0.0;181.0;0.0;1212.0;0.0;208.…
216518;3.608633333333333;0.0;0.0;1254.0;303.0;1239.0;8361.0;380.0;163.0;357.0;161.0;0.0;169.0;166.0;0.0;193.0;0.0;1646.0;394.0;989.0;0.0;256.0;0.0;0.0;0.0;0.0;0.0;266.0;0.0;249.0;215.0;1155.0;356.0;589.0;0.0;451.0;1636.0;447.0;0.0;352.0;355.0;175.0;0.0;321.0;370.0;2189.0;345.0;1689.0;0.0;1729.0;159.0;0.0;0.0;270.0;0.0;241.0;164.0;394.0;228.0;503.0;167.0;0.0;0.0;0.0;0.0;0.0;0.0;216.0;0.0;1113.0;0.…
216900;3.615;0.0;0.0;1250.0;279.0;1407.0;9264.0;446.0;0.0;392.0;231.0;150.0;185.0;231.0;0.0;248.0;214.0;1405.0;532.0;972.0;0.0;246.0;0.0;0.0;0.0;0.0;0.0;183.0;0.0;429.0;224.0;791.0;431.0;715.0;0.0;569.0;1698.0;514.0;0.0;254.0;168.0;234.0;0.0;313.0;265.0;2294.0;0.0;1720.0;0.0;1456.0;0.0;0.0;0.0;466.0;0.0;0.0;163.0;348.0;194.0;438.0;0.0;0.0;0.0;0.0;0.0;0.0;179.0;205.0;0.0;1067.0;0.0;294.0;244.0;410…
217281;3.62135;0.0;0.0;1399.0;194.0;1282.0;8993.0;427.0;0.0;478.0;170.0;204.0;0.0;0.0;0.0;0.0;0.0;1274.0;421.0;1039.0;0.0;291.0;0.0;0.0;0.0;0.0;0.0;0.0;0.0;479.0;249.0;838.0;399.0;514.0;0.0;400.0;1618.0;484.0;0.0;360.0;164.0;359.0;0.0;350.0;0.0;2233.0;409.0;1642.0;0.0;1585.0;217.0;0.0;0.0;318.0;0.0;158.0;0.0;454.0;221.0;581.0;237.0;281.0;0.0;0.0;0.0;0.0;0.0;258.0;0.0;891.0;0.0;0.0;245.0;462.0;206…
217663;3.6277166666666667;0.0;0.0;1263.0;360.0;1402.0;8708.0;346.0;0.0;347.0;174.0;173.0;175.0;0.0;0.0;218.0;174.0;1263.0;391.0;1053.0;0.0;306.0;0.0;0.0;0.0;0.0;0.0;195.0;0.0;397.0;235.0;671.0;323.0;687.0;0.0;498.0;1763.0;249.0;0.0;240.0;258.0;212.0;0.0;552.0;0.0;2537.0;435.0;1716.0;0.0;1461.0;163.0;0.0;0.0;334.0;0.0;0.0;0.0;238.0;311.0;428.0;266.0;0.0;0.0;0.0;0.0;0.0;0.0;0.0;0.0;812.0;0.0;374.0;…
218045;3.6340833333333333;0.0;0.0;1420.0;276.0;1321.0;8509.0;324.0;0.0;444.0;286.0;181.0;187.0;0.0;0.0;152.0;185.0;1419.0;429.0;962.0;0.0;250.0;0.0;0.0;0.0;0.0;0.0;0.0;0.0;337.0;247.0;787.0;437.0;578.0;0.0;467.0;1602.0;222.0;0.0;341.0;224.0;252.0;0.0;375.0;526.0;2618.0;437.0;1764.0;0.0;1611.0;0.0;0.0;0.0;414.0;0.0;0.0;0.0;317.0;382.0;522.0;186.0;220.0;0.0;204.0;0.0;0.0;0.0;419.0;0.0;781.0;0.0;318…
218427;3.64045;0.0;0.0;1030.0;280.0;1187.0;8500.0;398.0;0.0;534.0;305.0;221.0;226.0;0.0;0.0;207.0;214.0;1328.0;449.0;997.0;0.0;307.0;0.0;0.0;0.0;0.0;0.0;199.0;0.0;227.0;195.0;847.0;343.0;604.0;0.0;267.0;1792.0;290.0;0.0;211.0;167.0;261.0;0.0;244.0;246.0;3047.0;470.0;1773.0;0.0;1395.0;291.0;0.0;0.0;257.0;0.0;0.0;0.0;475.0;340.0;593.0;172.0;185.0;0.0;195.0;0.0;183.0;0.0;251.0;0.0;592.0;170.0;200.0;…
218808;3.6468;0.0;0.0;971.0;307.0;1166.0;8225.0;334.0;0.0;580.0;436.0;175.0;165.0;0.0;0.0;203.0;0.0;1280.0;300.0;926.0;0.0;213.0;0.0;0.0;0.0;0.0;0.0;0.0;0.0;506.0;0.0;902.0;375.0;707.0;0.0;303.0;1396.0;417.0;0.0;151.0;206.0;184.0;0.0;351.0;392.0;3247.0;437.0;2299.0;0.0;1535.0;164.0;0.0;0.0;376.0;0.0;211.0;0.0;441.0;218.0;527.0;209.0;195.0;0.0;176.0;0.0;159.0;0.0;0.0;0.0;601.0;0.0;326.0;0.0;362.0;…
219190;3.6531666666666665;0.0;0.0;927.0;370.0;1147.0;8912.0;452.0;155.0;705.0;257.0;339.0;268.0;0.0;0.0;166.0;0.0;973.0;426.0;912.0;0.0;316.0;0.0;0.0;0.0;0.0;0.0;0.0;0.0;563.0;200.0;747.0;396.0;692.0;0.0;321.0;1531.0;327.0;184.0;440.0;229.0;299.0;0.0;434.0;399.0;3954.0;364.0;2658.0;0.0;1409.0;0.0;0.0;0.0;375.0;0.0;0.0;151.0;367.0;377.0;655.0;0.0;161.0;0.0;185.0;0.0;0.0;0.0;158.0;0.0;758.0;0.0;250…
219572;3.6595333333333335;0.0;0.0;1116.0;320.0;1188.0;8192.0;338.0;0.0;893.0;369.0;251.0;250.0;0.0;0.0;157.0;150.0;1356.0;370.0;1032.0;0.0;223.0;0.0;0.0;0.0;0.0;0.0;0.0;0.0;375.0;0.0;826.0;411.0;611.0;0.0;398.0;1448.0;352.0;0.0;371.0;210.0;0.0;0.0;296.0;534.0;4124.0;515.0;2724.0;0.0;1620.0;263.0;0.0;0.0;309.0;0.0;0.0;0.0;463.0;351.0;396.0;333.0;209.0;0.0;186.0;0.0;0.0;0.0;222.0;0.0;476.0;0.0;0.0;…
219953;3.6658833333333334;0.0;0.0;966.0;363.0;1108.0;8632.0;312.0;0.0;628.0;362.0;315.0;201.0;175.0;0.0;264.0;0.0;1029.0;407.0;1037.0;0.0;159.0;0.0;0.0;0.0;0.0;0.0;0.0;0.0;468.0;336.0;732.0;404.0;848.0;0.0;410.0;1575.0;358.0;182.0;300.0;155.0;203.0;0.0;500.0;522.0;4234.0;444.0;2588.0;0.0;1040.0;0.0;0.0;0.0;262.0;0.0;0.0;0.0;305.0;257.0;523.0;232.0;168.0;0.0;0.0;0.0;183.0;0.0;0.0;0.0;621.0;0.0;203…
220335;3.67225;0.0;0.0;1063.0;324.0;1073.0;8838.0;293.0;0.0;986.0;334.0;311.0;190.0;0.0;0.0;173.0;0.0;804.0;502.0;894.0;0.0;257.0;0.0;0.0;0.0;0.0;0.0;0.0;0.0;410.0;234.0;678.0;590.0;472.0;0.0;569.0;1120.0;299.0;0.0;242.0;240.0;280.0;0.0;415.0;0.0;4193.0;392.0;2998.0;0.0;1521.0;0.0;0.0;0.0;273.0;0.0;0.0;152.0;407.0;0.0;529.0;257.0;303.0;0.0;188.0;0.0;0.0;0.0;298.0;0.0;471.0;0.0;262.0;0.0;188.0;0.0…
220717;3.6786166666666666;0.0;0.0;1124.0;315.0;1189.0;8447.0;319.0;0.0;767.0;352.0;309.0;263.0;0.0;0.0;0.0;180.0;1249.0;486.0;830.0;0.0;340.0;0.0;0.0;0.0;0.0;0.0;169.0;0.0;356.0;253.0;789.0;332.0;533.0;0.0;747.0;1291.0;325.0;0.0;273.0;175.0;240.0;0.0;380.0;533.0;4606.0;375.0;3040.0;0.0;1206.0;0.0;0.0;0.0;381.0;0.0;0.0;0.0;430.0;398.0;469.0;222.0;225.0;0.0;0.0;0.0;0.0;0.0;192.0;0.0;370.0;0.0;262.0…
221099;3.6849833333333333;0.0;0.0;1074.0;254.0;1208.0;8365.0;382.0;188.0;678.0;466.0;221.0;191.0;0.0;0.0;0.0;0.0;1218.0;428.0;1021.0;0.0;326.0;0.0;0.0;0.0;0.0;0.0;156.0;0.0;464.0;0.0;652.0;294.0;446.0;0.0;769.0;1443.0;280.0;0.0;317.0;0.0;214.0;0.0;504.0;575.0;4638.0;460.0;2768.0;0.0;1265.0;0.0;0.0;0.0;285.0;0.0;0.0;0.0;434.0;168.0;573.0;206.0;0.0;0.0;0.0;0.0;0.0;0.0;219.0;0.0;436.0;0.0;332.0;0.0;…
221480;3.691333333333333;0.0;0.0;1062.0;377.0;994.0;9254.0;457.0;0.0;643.0;380.0;338.0;227.0;0.0;0.0;267.0;223.0;1196.0;269.0;1006.0;0.0;229.0;0.0;0.0;0.0;0.0;0.0;186.0;0.0;445.0;262.0;742.0;399.0;606.0;0.0;846.0;1509.0;274.0;0.0;216.0;0.0;246.0;0.0;435.0;414.0;4266.0;467.0;2726.0;0.0;1615.0;0.0;0.0;0.0;381.0;0.0;0.0;0.0;382.0;248.0;616.0;218.0;0.0;0.0;0.0;0.0;0.0;0.0;181.0;0.0;495.0;0.0;0.0;0.0;…
221862;3.6977;0.0;0.0;1321.0;303.0;1106.0;8497.0;407.0;214.0;842.0;328.0;280.0;221.0;165.0;0.0;193.0;169.0;1097.0;327.0;772.0;0.0;338.0;0.0;0.0;0.0;0.0;0.0;0.0;0.0;331.0;0.0;985.0;376.0;547.0;0.0;636.0;1601.0;332.0;0.0;273.0;268.0;232.0;0.0;475.0;314.0;4158.0;452.0;2933.0;0.0;1665.0;0.0;0.0;0.0;421.0;0.0;0.0;0.0;445.0;211.0;369.0;0.0;0.0;0.0;285.0;0.0;0.0;0.0;213.0;0.0;437.0;0.0;155.0;194.0;291.0…
222244;3.704066666666667;0.0;0.0;1287.0;242.0;1144.0;9137.0;478.0;0.0;902.0;369.0;264.0;165.0;0.0;0.0;0.0;222.0;1300.0;338.0;913.0;0.0;227.0;0.0;0.0;0.0;0.0;0.0;0.0;0.0;342.0;177.0;888.0;280.0;594.0;0.0;755.0;1901.0;427.0;0.0;299.0;182.0;216.0;0.0;406.0;459.0;3573.0;470.0;2552.0;0.0;1677.0;0.0;0.0;0.0;377.0;0.0;0.0;0.0;514.0;0.0;418.0;291.0;0.0;0.0;233.0;0.0;0.0;0.0;261.0;0.0;628.0;0.0;0.0;151.0;…
222626;3.7104333333333335;0.0;0.0;1065.0;258.0;1089.0;8487.0;417.0;197.0;755.0;401.0;282.0;327.0;177.0;0.0;220.0;187.0;1081.0;334.0;731.0;171.0;380.0;0.0;0.0;0.0;0.0;0.0;0.0;0.0;423.0;155.0;631.0;412.0;441.0;0.0;849.0;1992.0;437.0;0.0;265.0;175.0;331.0;0.0;327.0;444.0;4190.0;508.0;2628.0;0.0;1833.0;304.0;0.0;0.0;270.0;0.0;0.0;0.0;500.0;220.0;381.0;259.0;0.0;0.0;0.0;0.0;0.0;0.0;0.0;0.0;359.0;0.0;4…
223007;3.7167833333333333;0.0;0.0;1222.0;267.0;1288.0;9085.0;472.0;0.0;732.0;236.0;415.0;0.0;0.0;0.0;159.0;162.0;864.0;297.0;708.0;0.0;217.0;0.0;0.0;0.0;0.0;0.0;0.0;0.0;460.0;193.0;834.0;284.0;476.0;0.0;681.0;1924.0;549.0;0.0;368.0;234.0;321.0;0.0;337.0;427.0;4043.0;494.0;2689.0;0.0;1853.0;197.0;207.0;0.0;302.0;0.0;337.0;0.0;270.0;339.0;581.0;306.0;167.0;0.0;189.0;0.0;0.0;0.0;228.0;0.0;449.0;0.0;…
223389;3.72315;0.0;0.0;1362.0;322.0;1305.0;8713.0;434.0;0.0;990.0;433.0;283.0;246.0;0.0;0.0;0.0;181.0;1258.0;418.0;761.0;0.0;313.0;0.0;0.0;0.0;0.0;0.0;166.0;0.0;415.0;198.0;1050.0;321.0;714.0;0.0;802.0;1775.0;487.0;0.0;185.0;210.0;175.0;0.0;402.0;312.0;4370.0;395.0;2542.0;0.0;2258.0;275.0;0.0;0.0;319.0;0.0;0.0;218.0;411.0;369.0;729.0;374.0;0.0;0.0;199.0;0.0;153.0;0.0;201.0;0.0;503.0;0.0;240.0;166…
223771;3.7295166666666666;0.0;0.0;1165.0;324.0;1181.0;8719.0;337.0;161.0;726.0;414.0;270.0;169.0;0.0;0.0;168.0;228.0;1355.0;402.0;922.0;154.0;294.0;0.0;0.0;0.0;0.0;0.0;0.0;0.0;373.0;0.0;873.0;311.0;400.0;0.0;1199.0;2268.0;681.0;0.0;381.0;0.0;266.0;0.0;429.0;353.0;4150.0;495.0;2596.0;0.0;1907.0;210.0;0.0;0.0;317.0;0.0;0.0;166.0;398.0;248.0;644.0;297.0;0.0;0.0;251.0;0.0;0.0;0.0;313.0;0.0;556.0;0.0;…
224152;3.7358666666666664;0.0;0.0;1301.0;279.0;1476.0;8558.0;467.0;188.0;977.0;398.0;296.0;224.0;219.0;0.0;175.0;0.0;1334.0;419.0;835.0;0.0;255.0;0.0;0.0;0.0;0.0;0.0;178.0;0.0;388.0;225.0;716.0;285.0;422.0;0.0;860.0;1968.0;432.0;0.0;278.0;263.0;169.0;0.0;348.0;421.0;4108.0;418.0;2516.0;0.0;2214.0;0.0;0.0;0.0;350.0;0.0;0.0;0.0;530.0;279.0;447.0;0.0;0.0;0.0;0.0;0.0;0.0;0.0;231.0;0.0;510.0;0.0;271.0…
224534;3.7422333333333335;0.0;0.0;1049.0;402.0;1293.0;8048.0;426.0;0.0;632.0;431.0;251.0;164.0;0.0;0.0;212.0;0.0;1269.0;350.0;902.0;0.0;343.0;0.0;0.0;0.0;0.0;0.0;0.0;0.0;304.0;0.0;743.0;366.0;466.0;0.0;946.0;2305.0;494.0;0.0;298.0;240.0;338.0;164.0;404.0;405.0;4081.0;284.0;2448.0;0.0;1896.0;0.0;0.0;0.0;370.0;0.0;0.0;155.0;437.0;185.0;541.0;362.0;153.0;0.0;151.0;0.0;0.0;0.0;352.0;0.0;388.0;0.0;256…
224916;3.7486;0.0;0.0;1262.0;343.0;1181.0;8610.0;412.0;170.0;794.0;420.0;277.0;167.0;0.0;0.0;188.0;165.0;1233.0;356.0;748.0;164.0;364.0;0.0;0.0;0.0;0.0;0.0;153.0;0.0;415.0;170.0;802.0;247.0;559.0;0.0;1161.0;2239.0;593.0;0.0;282.0;192.0;265.0;0.0;454.0;551.0;4034.0;301.0;2630.0;0.0;1750.0;205.0;0.0;0.0;296.0;0.0;0.0;0.0;294.0;225.0;463.0;296.0;164.0;0.0;0.0;0.0;0.0;0.0;338.0;0.0;364.0;0.0;285.0;0.…
225298;3.754966666666667;0.0;0.0;1072.0;328.0;1159.0;9041.0;415.0;166.0;913.0;454.0;308.0;182.0;0.0;0.0;232.0;190.0;1129.0;313.0;996.0;0.0;274.0;0.0;0.0;0.0;0.0;0.0;0.0;0.0;471.0;277.0;890.0;226.0;480.0;0.0;1169.0;2528.0;448.0;0.0;311.0;255.0;312.0;0.0;427.0;328.0;4197.0;351.0;2591.0;0.0;2006.0;237.0;0.0;0.0;506.0;0.0;0.0;0.0;380.0;320.0;507.0;210.0;171.0;0.0;286.0;0.0;0.0;0.0;172.0;0.0;514.0;0.0…
225679;3.7613166666666666;0.0;0.0;1490.0;441.0;1463.0;8240.0;357.0;264.0;629.0;363.0;163.0;237.0;186.0;0.0;250.0;0.0;1356.0;375.0;874.0;0.0;375.0;0.0;0.0;0.0;0.0;0.0;195.0;0.0;359.0;209.0;844.0;322.0;539.0;0.0;964.0;2327.0;623.0;0.0;261.0;241.0;258.0;0.0;353.0;284.0;3911.0;292.0;2568.0;0.0;2272.0;231.0;0.0;0.0;292.0;0.0;0.0;0.0;461.0;227.0;469.0;194.0;199.0;0.0;242.0;0.0;0.0;0.0;255.0;0.0;379.0;0…
226061;3.7676833333333333;0.0;0.0;1440.0;372.0;1317.0;8649.0;334.0;157.0;659.0;285.0;277.0;246.0;182.0;0.0;0.0;207.0;1398.0;535.0;825.0;0.0;459.0;0.0;0.0;0.0;0.0;0.0;0.0;0.0;492.0;199.0;869.0;367.0;254.0;0.0;1108.0;2278.0;496.0;0.0;151.0;190.0;200.0;0.0;397.0;0.0;3736.0;334.0;2654.0;153.0;2090.0;230.0;0.0;0.0;297.0;0.0;0.0;0.0;375.0;220.0;546.0;234.0;153.0;0.0;240.0;0.0;0.0;0.0;175.0;0.0;388.0;0.…
226443;3.77405;0.0;0.0;1339.0;287.0;1392.0;8385.0;407.0;0.0;807.0;313.0;273.0;175.0;0.0;0.0;194.0;0.0;1345.0;269.0;911.0;154.0;329.0;0.0;0.0;0.0;0.0;0.0;173.0;0.0;317.0;154.0;806.0;316.0;479.0;0.0;1396.0;2504.0;701.0;0.0;177.0;0.0;307.0;0.0;287.0;294.0;3968.0;452.0;2662.0;0.0;2055.0;169.0;0.0;0.0;420.0;0.0;0.0;0.0;399.0;171.0;590.0;154.0;186.0;0.0;167.0;0.0;0.0;0.0;263.0;0.0;459.0;0.0;220.0;0.0;3…
226824;3.7804;0.0;0.0;1298.0;301.0;1393.0;8532.0;304.0;152.0;733.0;326.0;253.0;0.0;154.0;0.0;156.0;0.0;1355.0;399.0;881.0;0.0;296.0;0.0;0.0;0.0;0.0;0.0;0.0;0.0;323.0;265.0;928.0;335.0;627.0;0.0;791.0;2692.0;578.0;0.0;340.0;201.0;266.0;0.0;492.0;435.0;3810.0;411.0;2296.0;0.0;2429.0;0.0;0.0;0.0;292.0;0.0;0.0;0.0;266.0;157.0;429.0;234.0;171.0;0.0;240.0;0.0;165.0;0.0;191.0;0.0;424.0;0.0;157.0;0.0;221…
227206;3.786766666666667;0.0;0.0;1134.0;270.0;1233.0;9228.0;416.0;0.0;661.0;342.0;327.0;204.0;0.0;0.0;219.0;0.0;1069.0;356.0;663.0;158.0;215.0;0.0;0.0;0.0;0.0;0.0;0.0;0.0;534.0;155.0;791.0;380.0;527.0;0.0;451.0;2171.0;616.0;186.0;260.0;179.0;268.0;0.0;398.0;334.0;3809.0;503.0;2584.0;0.0;2133.0;189.0;0.0;0.0;322.0;0.0;0.0;0.0;339.0;457.0;557.0;268.0;161.0;0.0;208.0;0.0;0.0;0.0;183.0;0.0;492.0;0.0;…
227588;3.7931333333333335;0.0;0.0;1257.0;276.0;1369.0;9170.0;268.0;270.0;964.0;365.0;206.0;207.0;155.0;0.0;158.0;156.0;1133.0;453.0;814.0;0.0;289.0;0.0;0.0;0.0;0.0;0.0;0.0;0.0;339.0;178.0;782.0;234.0;620.0;0.0;381.0;2824.0;499.0;0.0;260.0;183.0;261.0;0.0;411.0;274.0;4235.0;495.0;2642.0;153.0;2184.0;258.0;159.0;0.0;302.0;0.0;0.0;0.0;344.0;297.0;488.0;268.0;152.0;0.0;0.0;0.0;0.0;0.0;253.0;0.0;309.0…
227970;3.7995;0.0;0.0;1183.0;257.0;1139.0;9343.0;323.0;0.0;833.0;301.0;283.0;232.0;0.0;0.0;0.0;0.0;1534.0;403.0;1061.0;0.0;400.0;0.0;0.0;0.0;0.0;0.0;152.0;0.0;437.0;200.0;963.0;318.0;379.0;0.0;206.0;2570.0;517.0;0.0;258.0;224.0;178.0;0.0;281.0;417.0;4149.0;448.0;2369.0;0.0;2116.0;151.0;0.0;0.0;373.0;0.0;175.0;0.0;547.0;196.0;492.0;230.0;0.0;0.0;0.0;0.0;0.0;0.0;210.0;0.0;303.0;0.0;270.0;0.0;288.0;…
228351;3.80585;0.0;0.0;1351.0;236.0;1161.0;8334.0;340.0;223.0;801.0;303.0;331.0;0.0;0.0;0.0;0.0;212.0;1399.0;420.0;854.0;0.0;322.0;0.0;0.0;0.0;0.0;0.0;0.0;0.0;407.0;0.0;933.0;318.0;404.0;0.0;269.0;2341.0;434.0;187.0;215.0;0.0;311.0;0.0;341.0;371.0;4103.0;441.0;2490.0;157.0;1598.0;177.0;0.0;0.0;250.0;0.0;0.0;0.0;345.0;239.0;626.0;198.0;0.0;0.0;242.0;0.0;0.0;0.0;226.0;0.0;338.0;200.0;177.0;204.0;35…
228733;3.8122166666666666;0.0;0.0;1343.0;309.0;1032.0;8800.0;384.0;159.0;739.0;335.0;302.0;326.0;0.0;0.0;173.0;0.0;1134.0;301.0;658.0;0.0;239.0;0.0;0.0;0.0;0.0;0.0;0.0;0.0;336.0;0.0;693.0;437.0;571.0;0.0;260.0;1779.0;404.0;0.0;263.0;299.0;0.0;0.0;362.0;307.0;4211.0;291.0;2525.0;0.0;1554.0;0.0;0.0;0.0;308.0;0.0;174.0;0.0;321.0;240.0;533.0;195.0;0.0;0.0;0.0;0.0;0.0;0.0;242.0;0.0;278.0;0.0;232.0;169…
229115;3.818583333333333;0.0;0.0;1012.0;224.0;977.0;8959.0;368.0;0.0;638.0;296.0;175.0;212.0;0.0;0.0;199.0;0.0;953.0;321.0;644.0;0.0;301.0;0.0;0.0;0.0;0.0;0.0;0.0;0.0;330.0;0.0;491.0;233.0;445.0;0.0;289.0;1604.0;157.0;0.0;255.0;0.0;247.0;0.0;313.0;360.0;3849.0;392.0;2520.0;0.0;1361.0;0.0;0.0;0.0;198.0;0.0;165.0;0.0;377.0;153.0;395.0;0.0;0.0;0.0;0.0;0.0;0.0;0.0;157.0;0.0;320.0;0.0;374.0;0.0;210.0;…
229496;3.8249333333333335;0.0;0.0;1065.0;300.0;856.0;8340.0;411.0;0.0;729.0;538.0;0.0;191.0;0.0;0.0;0.0;151.0;984.0;355.0;760.0;0.0;0.0;0.0;0.0;0.0;0.0;0.0;0.0;0.0;367.0;182.0;489.0;325.0;383.0;0.0;365.0;1148.0;356.0;0.0;265.0;0.0;192.0;0.0;302.0;326.0;4026.0;377.0;2753.0;0.0;1467.0;0.0;0.0;0.0;409.0;0.0;157.0;0.0;260.0;234.0;390.0;0.0;0.0;0.0;0.0;0.0;0.0;0.0;0.0;0.0;302.0;0.0;169.0;207.0;220.0;0…
229878;3.8313;0.0;0.0;1021.0;265.0;1043.0;8203.0;303.0;0.0;717.0;289.0;217.0;236.0;0.0;0.0;197.0;0.0;914.0;500.0;586.0;0.0;0.0;0.0;0.0;0.0;0.0;0.0;0.0;0.0;310.0;197.0;602.0;233.0;277.0;0.0;280.0;979.0;285.0;0.0;353.0;216.0;240.0;0.0;337.0;0.0;3554.0;379.0;2510.0;0.0;979.0;0.0;0.0;0.0;426.0;0.0;234.0;0.0;237.0;262.0;457.0;0.0;0.0;0.0;0.0;0.0;0.0;0.0;199.0;0.0;385.0;0.0;418.0;0.0;209.0;0.0;0.0;0.0;…
230260;3.837666666666667;0.0;0.0;965.0;0.0;895.0;8802.0;352.0;154.0;697.0;429.0;288.0;0.0;0.0;0.0;0.0;0.0;637.0;365.0;683.0;0.0;179.0;0.0;0.0;0.0;0.0;0.0;0.0;0.0;330.0;0.0;594.0;320.0;233.0;0.0;318.0;792.0;224.0;0.0;325.0;218.0;218.0;0.0;222.0;399.0;3455.0;396.0;2294.0;163.0;1031.0;0.0;0.0;0.0;238.0;0.0;0.0;0.0;282.0;194.0;312.0;171.0;0.0;0.0;156.0;0.0;187.0;0.0;194.0;0.0;282.0;0.0;219.0;157.0;25…
230642;3.8440333333333334;0.0;0.0;1022.0;258.0;968.0;9160.0;355.0;0.0;808.0;361.0;214.0;203.0;151.0;0.0;0.0;0.0;928.0;401.0;421.0;0.0;190.0;0.0;0.0;0.0;0.0;0.0;0.0;0.0;315.0;0.0;559.0;248.0;250.0;0.0;215.0;1029.0;0.0;0.0;286.0;166.0;255.0;0.0;373.0;408.0;3754.0;298.0;2497.0;0.0;1025.0;0.0;0.0;0.0;294.0;0.0;0.0;0.0;334.0;156.0;409.0;0.0;0.0;0.0;0.0;0.0;0.0;0.0;180.0;0.0;269.0;0.0;322.0;186.0;287.0…
231023;3.8503833333333333;0.0;0.0;756.0;345.0;836.0;8784.0;236.0;0.0;766.0;475.0;249.0;264.0;0.0;0.0;0.0;185.0;846.0;362.0;650.0;201.0;0.0;0.0;0.0;0.0;0.0;0.0;0.0;0.0;255.0;0.0;720.0;279.0;440.0;0.0;187.0;727.0;260.0;0.0;340.0;199.0;0.0;0.0;223.0;308.0;3899.0;316.0;2638.0;0.0;1027.0;0.0;0.0;0.0;350.0;0.0;0.0;0.0;252.0;210.0;350.0;0.0;154.0;0.0;0.0;0.0;0.0;0.0;199.0;0.0;356.0;0.0;300.0;0.0;295.0;0…
231405;3.85675;0.0;0.0;855.0;220.0;902.0;8783.0;444.0;0.0;721.0;346.0;252.0;178.0;0.0;0.0;242.0;150.0;1030.0;332.0;504.0;0.0;0.0;0.0;0.0;0.0;0.0;0.0;0.0;0.0;276.0;185.0;801.0;237.0;306.0;0.0;273.0;784.0;203.0;0.0;335.0;184.0;173.0;0.0;293.0;223.0;3499.0;376.0;2482.0;0.0;1115.0;0.0;0.0;0.0;264.0;0.0;0.0;0.0;346.0;224.0;362.0;0.0;0.0;0.0;0.0;0.0;0.0;0.0;159.0;0.0;245.0;0.0;284.0;162.0;156.0;0.0;0.0…
231787;3.8631166666666665;0.0;0.0;859.0;153.0;901.0;8833.0;341.0;0.0;640.0;201.0;199.0;198.0;0.0;0.0;0.0;0.0;775.0;248.0;470.0;0.0;163.0;0.0;0.0;0.0;0.0;0.0;153.0;0.0;286.0;0.0;708.0;0.0;286.0;0.0;358.0;673.0;233.0;0.0;255.0;181.0;196.0;0.0;335.0;344.0;3723.0;392.0;2410.0;0.0;980.0;180.0;0.0;0.0;257.0;0.0;210.0;0.0;287.0;0.0;370.0;0.0;0.0;0.0;0.0;0.0;178.0;0.0;263.0;0.0;240.0;0.0;0.0;0.0;0.0;0.0;…
232168;3.869466666666667;0.0;0.0;742.0;197.0;769.0;8764.0;185.0;0.0;722.0;316.0;256.0;197.0;0.0;0.0;0.0;0.0;787.0;303.0;450.0;0.0;0.0;0.0;0.0;0.0;0.0;0.0;0.0;0.0;298.0;192.0;675.0;160.0;192.0;0.0;235.0;532.0;232.0;0.0;206.0;266.0;160.0;0.0;321.0;298.0;3802.0;306.0;2560.0;0.0;922.0;0.0;0.0;0.0;364.0;0.0;0.0;0.0;269.0;223.0;300.0;171.0;0.0;0.0;0.0;0.0;0.0;0.0;285.0;0.0;381.0;0.0;189.0;0.0;188.0;0.0…
232550;3.8758333333333335;0.0;0.0;834.0;301.0;834.0;8603.0;292.0;0.0;590.0;345.0;346.0;233.0;0.0;0.0;0.0;0.0;833.0;507.0;574.0;150.0;250.0;0.0;0.0;0.0;0.0;0.0;0.0;0.0;411.0;0.0;722.0;166.0;337.0;0.0;273.0;613.0;152.0;0.0;218.0;0.0;257.0;0.0;392.0;388.0;3584.0;390.0;2552.0;0.0;945.0;0.0;0.0;0.0;354.0;0.0;0.0;0.0;406.0;303.0;247.0;0.0;0.0;0.0;0.0;0.0;0.0;255.0;264.0;0.0;333.0;0.0;0.0;154.0;237.0;0.…
232932;3.8822;0.0;0.0;755.0;174.0;760.0;9103.0;325.0;0.0;672.0;387.0;204.0;0.0;0.0;0.0;0.0;0.0;913.0;298.0;679.0;151.0;231.0;0.0;0.0;0.0;0.0;0.0;0.0;0.0;323.0;0.0;617.0;304.0;267.0;0.0;292.0;891.0;0.0;0.0;213.0;0.0;171.0;0.0;244.0;250.0;3683.0;274.0;2217.0;0.0;789.0;0.0;0.0;0.0;337.0;0.0;0.0;0.0;448.0;212.0;448.0;0.0;0.0;0.0;0.0;0.0;0.0;0.0;158.0;0.0;242.0;0.0;0.0;0.0;212.0;0.0;0.0;0.0;0.0;0.0;0.…
233314;3.8885666666666667;0.0;0.0;816.0;186.0;905.0;9035.0;305.0;0.0;653.0;293.0;168.0;222.0;0.0;0.0;0.0;0.0;621.0;287.0;446.0;0.0;214.0;0.0;0.0;0.0;0.0;0.0;0.0;0.0;409.0;0.0;754.0;228.0;276.0;0.0;296.0;711.0;225.0;0.0;0.0;261.0;214.0;0.0;251.0;390.0;3465.0;297.0;2514.0;0.0;959.0;164.0;0.0;0.0;210.0;0.0;0.0;0.0;300.0;271.0;344.0;0.0;0.0;0.0;0.0;0.0;184.0;0.0;275.0;0.0;452.0;0.0;251.0;0.0;251.0;0.…
233695;3.8949166666666666;0.0;0.0;594.0;250.0;650.0;8297.0;281.0;162.0;757.0;289.0;225.0;217.0;0.0;0.0;166.0;0.0;625.0;327.0;473.0;160.0;240.0;0.0;0.0;0.0;0.0;0.0;0.0;0.0;332.0;0.0;503.0;279.0;166.0;0.0;556.0;521.0;190.0;158.0;311.0;169.0;191.0;0.0;264.0;341.0;3733.0;409.0;2150.0;0.0;784.0;0.0;0.0;0.0;249.0;0.0;0.0;0.0;367.0;192.0;347.0;0.0;0.0;0.0;0.0;0.0;0.0;0.0;240.0;0.0;233.0;0.0;281.0;0.0;0.…
234077;3.901283333333333;0.0;0.0;791.0;152.0;1002.0;8341.0;287.0;0.0;567.0;304.0;159.0;199.0;0.0;0.0;177.0;0.0;1021.0;231.0;380.0;156.0;172.0;0.0;0.0;0.0;0.0;0.0;187.0;0.0;213.0;0.0;453.0;297.0;386.0;0.0;441.0;605.0;0.0;0.0;203.0;291.0;223.0;0.0;432.0;249.0;3627.0;282.0;2394.0;190.0;804.0;0.0;0.0;0.0;237.0;0.0;0.0;0.0;234.0;344.0;211.0;0.0;0.0;0.0;0.0;0.0;0.0;0.0;197.0;0.0;367.0;156.0;0.0;0.0;237…
234459;3.90765;0.0;0.0;741.0;159.0;816.0;8275.0;309.0;0.0;820.0;315.0;292.0;265.0;0.0;0.0;0.0;0.0;723.0;280.0;439.0;0.0;167.0;0.0;0.0;0.0;0.0;0.0;0.0;0.0;495.0;175.0;792.0;0.0;274.0;0.0;443.0;444.0;200.0;0.0;250.0;222.0;172.0;0.0;188.0;463.0;3628.0;254.0;1796.0;0.0;860.0;0.0;155.0;0.0;217.0;0.0;0.0;0.0;465.0;232.0;556.0;0.0;0.0;0.0;0.0;0.0;0.0;0.0;317.0;0.0;273.0;0.0;176.0;216.0;157.0;0.0;0.0;0.0…
234840;3.914;0.0;0.0;677.0;236.0;1101.0;9156.0;443.0;0.0;541.0;315.0;162.0;177.0;0.0;0.0;159.0;0.0;926.0;308.0;491.0;0.0;202.0;0.0;0.0;0.0;0.0;0.0;0.0;155.0;272.0;0.0;656.0;248.0;317.0;0.0;401.0;882.0;206.0;0.0;220.0;182.0;177.0;0.0;383.0;321.0;3867.0;211.0;2843.0;0.0;852.0;0.0;154.0;0.0;315.0;0.0;0.0;0.0;350.0;0.0;392.0;0.0;0.0;0.0;0.0;0.0;0.0;0.0;0.0;0.0;224.0;0.0;303.0;191.0;313.0;0.0;0.0;0.0;…
235222;3.9203666666666668;0.0;0.0;796.0;188.0;717.0;8402.0;374.0;175.0;606.0;289.0;334.0;180.0;0.0;0.0;0.0;0.0;785.0;268.0;476.0;0.0;245.0;0.0;0.0;0.0;0.0;0.0;0.0;0.0;475.0;0.0;763.0;258.0;329.0;0.0;599.0;682.0;216.0;0.0;304.0;275.0;182.0;0.0;279.0;263.0;3281.0;429.0;2260.0;0.0;919.0;0.0;0.0;0.0;256.0;0.0;193.0;0.0;349.0;191.0;400.0;190.0;0.0;0.0;0.0;0.0;0.0;0.0;200.0;0.0;278.0;0.0;181.0;0.0;157.…
235604;3.9267333333333334;0.0;0.0;875.0;224.0;863.0;8686.0;327.0;189.0;712.0;400.0;255.0;198.0;0.0;0.0;0.0;0.0;587.0;254.0;534.0;0.0;205.0;0.0;0.0;0.0;0.0;0.0;0.0;0.0;385.0;0.0;545.0;244.0;385.0;0.0;502.0;868.0;261.0;0.0;0.0;0.0;0.0;0.0;168.0;208.0;3802.0;244.0;2391.0;0.0;797.0;0.0;0.0;0.0;245.0;0.0;163.0;0.0;325.0;183.0;264.0;155.0;0.0;0.0;0.0;0.0;0.0;0.0;0.0;0.0;290.0;0.0;215.0;0.0;184.0;0.0;0.…
235986;3.9331;0.0;0.0;794.0;215.0;795.0;8717.0;303.0;227.0;667.0;305.0;408.0;233.0;216.0;0.0;172.0;0.0;918.0;367.0;579.0;0.0;214.0;0.0;0.0;0.0;0.0;0.0;0.0;0.0;347.0;166.0;625.0;195.0;395.0;0.0;626.0;658.0;205.0;0.0;240.0;170.0;168.0;0.0;274.0;0.0;3889.0;379.0;2338.0;0.0;675.0;0.0;0.0;0.0;322.0;0.0;0.0;183.0;279.0;209.0;342.0;159.0;0.0;0.0;0.0;0.0;0.0;0.0;205.0;0.0;200.0;0.0;232.0;0.0;242.0;0.0;0.…
236367;3.93945;0.0;0.0;877.0;171.0;738.0;8472.0;397.0;0.0;840.0;291.0;210.0;405.0;191.0;0.0;180.0;0.0;740.0;265.0;584.0;0.0;225.0;0.0;0.0;0.0;0.0;0.0;0.0;0.0;404.0;151.0;676.0;330.0;324.0;0.0;464.0;603.0;0.0;0.0;251.0;250.0;186.0;0.0;309.0;223.0;3283.0;345.0;2276.0;0.0;918.0;0.0;0.0;0.0;306.0;0.0;0.0;0.0;296.0;188.0;369.0;0.0;0.0;0.0;0.0;0.0;0.0;0.0;166.0;0.0;272.0;0.0;174.0;179.0;356.0;0.0;0.0;0…
236749;3.9458166666666665;0.0;0.0;998.0;205.0;765.0;9428.0;415.0;174.0;582.0;285.0;252.0;291.0;0.0;0.0;0.0;0.0;740.0;257.0;721.0;0.0;185.0;0.0;0.0;0.0;0.0;0.0;0.0;0.0;371.0;155.0;537.0;277.0;417.0;0.0;401.0;592.0;0.0;0.0;172.0;162.0;255.0;0.0;367.0;0.0;3492.0;291.0;2214.0;0.0;767.0;0.0;160.0;0.0;370.0;0.0;0.0;0.0;304.0;244.0;473.0;0.0;0.0;0.0;0.0;0.0;0.0;0.0;312.0;0.0;173.0;0.0;0.0;0.0;221.0;0.0;…
237131;3.952183333333333;0.0;0.0;1112.0;213.0;813.0;8835.0;291.0;0.0;557.0;287.0;249.0;222.0;0.0;0.0;0.0;0.0;953.0;274.0;723.0;0.0;0.0;0.0;0.0;0.0;0.0;0.0;0.0;0.0;237.0;200.0;565.0;303.0;311.0;0.0;485.0;661.0;178.0;0.0;0.0;175.0;203.0;0.0;321.0;372.0;2945.0;396.0;2657.0;0.0;760.0;0.0;0.0;0.0;175.0;0.0;0.0;0.0;275.0;198.0;325.0;169.0;0.0;0.0;0.0;0.0;0.0;0.0;0.0;0.0;159.0;0.0;284.0;0.0;235.0;0.0;0.…
237513;3.95855;0.0;0.0;816.0;171.0;879.0;8077.0;357.0;0.0;729.0;251.0;332.0;276.0;152.0;0.0;255.0;0.0;793.0;247.0;950.0;0.0;297.0;0.0;0.0;0.0;0.0;0.0;0.0;0.0;321.0;199.0;802.0;336.0;436.0;0.0;534.0;628.0;227.0;192.0;258.0;297.0;188.0;0.0;339.0;496.0;3592.0;343.0;1927.0;0.0;1014.0;0.0;0.0;0.0;238.0;0.0;0.0;0.0;288.0;153.0;356.0;195.0;0.0;0.0;0.0;0.0;0.0;0.0;159.0;0.0;299.0;0.0;173.0;0.0;193.0;0.0;…
237894;3.9649;0.0;0.0;1041.0;218.0;922.0;8816.0;401.0;0.0;561.0;314.0;192.0;150.0;0.0;0.0;0.0;0.0;845.0;316.0;892.0;0.0;373.0;0.0;0.0;0.0;0.0;0.0;165.0;0.0;278.0;0.0;535.0;307.0;423.0;0.0;415.0;696.0;198.0;0.0;307.0;351.0;224.0;0.0;523.0;369.0;3746.0;411.0;2316.0;0.0;866.0;204.0;0.0;0.0;355.0;0.0;154.0;0.0;504.0;176.0;521.0;176.0;0.0;0.0;0.0;0.0;0.0;178.0;177.0;0.0;330.0;0.0;287.0;196.0;213.0;0.0…
238276;3.9712666666666667;0.0;0.0;961.0;246.0;847.0;8734.0;477.0;154.0;756.0;292.0;159.0;221.0;0.0;0.0;161.0;196.0;935.0;400.0;792.0;198.0;152.0;0.0;0.0;0.0;0.0;0.0;0.0;0.0;495.0;269.0;816.0;348.0;385.0;0.0;532.0;708.0;0.0;0.0;228.0;233.0;311.0;0.0;468.0;392.0;3598.0;508.0;2201.0;0.0;1008.0;0.0;0.0;0.0;308.0;0.0;0.0;0.0;475.0;276.0;518.0;0.0;0.0;0.0;0.0;0.0;0.0;0.0;194.0;0.0;0.0;0.0;154.0;0.0;305…
238658;3.9776333333333334;0.0;0.0;1231.0;214.0;1013.0;8627.0;274.0;0.0;560.0;319.0;257.0;169.0;0.0;0.0;216.0;0.0;1098.0;348.0;781.0;188.0;195.0;0.0;0.0;0.0;0.0;0.0;0.0;0.0;537.0;270.0;968.0;212.0;469.0;0.0;350.0;702.0;269.0;0.0;285.0;0.0;229.0;0.0;350.0;320.0;3871.0;522.0;2105.0;0.0;1025.0;232.0;287.0;0.0;292.0;0.0;0.0;222.0;394.0;268.0;333.0;416.0;0.0;0.0;0.0;0.0;0.0;0.0;0.0;0.0;159.0;0.0;442.0;…
239039;3.983983333333333;0.0;0.0;950.0;253.0;971.0;8506.0;333.0;161.0;552.0;344.0;310.0;247.0;0.0;0.0;158.0;0.0;1215.0;364.0;750.0;164.0;0.0;0.0;0.0;0.0;0.0;0.0;0.0;0.0;506.0;277.0;768.0;235.0;549.0;0.0;388.0;801.0;248.0;0.0;244.0;0.0;295.0;0.0;397.0;469.0;3473.0;502.0;2233.0;0.0;1104.0;0.0;0.0;0.0;313.0;0.0;160.0;0.0;386.0;366.0;619.0;227.0;0.0;0.0;0.0;0.0;0.0;220.0;256.0;0.0;289.0;0.0;0.0;232.0…
239421;3.99035;0.0;0.0;1098.0;293.0;1011.0;8543.0;285.0;0.0;703.0;357.0;192.0;265.0;0.0;0.0;300.0;161.0;1043.0;556.0;855.0;0.0;223.0;0.0;0.0;0.0;0.0;0.0;0.0;0.0;443.0;314.0;801.0;239.0;350.0;163.0;294.0;956.0;265.0;0.0;245.0;202.0;204.0;0.0;486.0;437.0;3306.0;505.0;2105.0;0.0;1226.0;0.0;0.0;0.0;332.0;0.0;0.0;0.0;361.0;461.0;609.0;280.0;163.0;0.0;0.0;0.0;0.0;0.0;221.0;0.0;275.0;0.0;366.0;214.0;262…
239803;3.9967166666666665;0.0;0.0;1054.0;349.0;1098.0;8544.0;370.0;0.0;654.0;298.0;280.0;186.0;168.0;0.0;177.0;153.0;1085.0;482.0;964.0;0.0;172.0;0.0;0.0;0.0;0.0;0.0;0.0;0.0;586.0;256.0;752.0;428.0;373.0;0.0;364.0;867.0;150.0;0.0;221.0;211.0;188.0;0.0;365.0;502.0;3355.0;411.0;2679.0;0.0;914.0;0.0;0.0;0.0;229.0;0.0;0.0;0.0;386.0;617.0;745.0;164.0;0.0;0.0;164.0;0.0;0.0;218.0;297.0;0.0;237.0;0.0;280…
240185;4.0030833333333335;0.0;0.0;1003.0;236.0;941.0;8630.0;377.0;0.0;576.0;190.0;220.0;260.0;0.0;0.0;343.0;201.0;896.0;360.0;910.0;0.0;0.0;0.0;0.0;0.0;0.0;0.0;0.0;0.0;449.0;303.0;905.0;254.0;568.0;0.0;206.0;841.0;173.0;156.0;235.0;153.0;283.0;0.0;627.0;444.0;3655.0;501.0;2309.0;0.0;773.0;0.0;0.0;0.0;273.0;0.0;200.0;0.0;339.0;430.0;639.0;267.0;0.0;0.0;155.0;0.0;0.0;0.0;174.0;0.0;205.0;0.0;376.0;2…
240566;4.009433333333333;0.0;0.0;1076.0;300.0;1103.0;8258.0;227.0;0.0;665.0;259.0;264.0;0.0;236.0;0.0;178.0;229.0;1221.0;358.0;1048.0;0.0;263.0;0.0;0.0;0.0;0.0;0.0;0.0;0.0;437.0;162.0;809.0;411.0;403.0;0.0;226.0;994.0;159.0;170.0;240.0;240.0;379.0;0.0;478.0;453.0;3341.0;635.0;2103.0;0.0;874.0;0.0;0.0;0.0;295.0;0.0;174.0;0.0;366.0;304.0;565.0;318.0;0.0;0.0;0.0;0.0;0.0;0.0;275.0;0.0;177.0;0.0;313.0…
240948;4.0158;0.0;0.0;1107.0;247.0;828.0;9727.0;282.0;0.0;552.0;255.0;242.0;218.0;0.0;0.0;221.0;294.0;1190.0;572.0;825.0;0.0;0.0;0.0;0.0;0.0;0.0;0.0;157.0;0.0;533.0;185.0;768.0;325.0;425.0;0.0;285.0;804.0;0.0;0.0;266.0;220.0;216.0;0.0;473.0;407.0;3745.0;458.0;1962.0;0.0;892.0;0.0;0.0;0.0;402.0;0.0;0.0;0.0;398.0;315.0;692.0;232.0;0.0;0.0;153.0;0.0;152.0;226.0;0.0;0.0;194.0;0.0;186.0;313.0;255.0;0.…
241330;4.022166666666666;0.0;0.0;1464.0;310.0;1259.0;8189.0;280.0;157.0;553.0;327.0;179.0;0.0;0.0;0.0;0.0;253.0;1071.0;492.0;988.0;0.0;184.0;0.0;0.0;0.0;0.0;0.0;178.0;0.0;386.0;208.0;842.0;303.0;404.0;0.0;0.0;779.0;0.0;0.0;352.0;0.0;342.0;0.0;544.0;419.0;3581.0;429.0;2217.0;0.0;768.0;0.0;0.0;0.0;332.0;0.0;0.0;0.0;379.0;246.0;533.0;259.0;159.0;0.0;0.0;0.0;0.0;191.0;257.0;0.0;161.0;0.0;203.0;287.0;…
241711;4.0285166666666665;0.0;0.0;1008.0;279.0;1050.0;8876.0;404.0;0.0;570.0;328.0;172.0;213.0;0.0;0.0;205.0;219.0;1044.0;316.0;1105.0;192.0;200.0;0.0;0.0;0.0;0.0;0.0;0.0;0.0;383.0;212.0;652.0;488.0;577.0;0.0;230.0;527.0;158.0;0.0;481.0;193.0;287.0;0.0;485.0;338.0;3268.0;483.0;1834.0;207.0;704.0;0.0;0.0;0.0;318.0;0.0;0.0;0.0;438.0;269.0;508.0;177.0;172.0;0.0;0.0;0.0;0.0;194.0;237.0;0.0;299.0;0.0;…
242093;4.034883333333333;0.0;0.0;1062.0;295.0;1153.0;8777.0;419.0;198.0;657.0;392.0;151.0;251.0;0.0;0.0;0.0;202.0;1095.0;426.0;825.0;0.0;236.0;0.0;0.0;0.0;0.0;0.0;251.0;0.0;435.0;227.0;611.0;348.0;524.0;0.0;227.0;768.0;168.0;0.0;299.0;230.0;434.0;0.0;493.0;446.0;3646.0;469.0;2200.0;0.0;701.0;0.0;0.0;0.0;238.0;0.0;163.0;0.0;396.0;372.0;592.0;216.0;151.0;0.0;0.0;0.0;0.0;199.0;348.0;0.0;215.0;0.0;23…
242475;4.04125;0.0;0.0;1166.0;203.0;1066.0;8344.0;254.0;0.0;545.0;343.0;225.0;256.0;0.0;0.0;167.0;215.0;1188.0;561.0;1012.0;247.0;241.0;0.0;0.0;0.0;0.0;0.0;164.0;0.0;653.0;394.0;950.0;276.0;468.0;0.0;236.0;913.0;349.0;0.0;340.0;0.0;417.0;0.0;720.0;453.0;3330.0;550.0;2241.0;0.0;809.0;0.0;0.0;0.0;245.0;0.0;179.0;0.0;372.0;437.0;558.0;445.0;0.0;198.0;0.0;0.0;0.0;161.0;213.0;0.0;245.0;0.0;317.0;213.0…
242857;4.047616666666666;0.0;0.0;1435.0;246.0;1366.0;8552.0;449.0;254.0;534.0;332.0;221.0;215.0;0.0;0.0;364.0;296.0;1403.0;481.0;1026.0;414.0;265.0;0.0;0.0;0.0;0.0;0.0;0.0;0.0;636.0;334.0;988.0;517.0;663.0;0.0;262.0;949.0;167.0;0.0;374.0;177.0;371.0;0.0;833.0;534.0;3153.0;778.0;2021.0;0.0;787.0;0.0;0.0;0.0;384.0;0.0;0.0;0.0;630.0;680.0;761.0;464.0;189.0;0.0;0.0;0.0;0.0;154.0;241.0;0.0;318.0;152.0…
243238;4.053966666666667;0.0;0.0;1544.0;384.0;1210.0;9306.0;326.0;0.0;480.0;207.0;167.0;203.0;0.0;0.0;335.0;293.0;1426.0;558.0;1124.0;401.0;355.0;0.0;0.0;0.0;0.0;0.0;0.0;0.0;798.0;445.0;1200.0;620.0;711.0;0.0;270.0;1314.0;272.0;179.0;217.0;0.0;278.0;0.0;712.0;619.0;3581.0;821.0;1759.0;0.0;1329.0;198.0;0.0;0.0;417.0;0.0;189.0;178.0;739.0;643.0;834.0;456.0;325.0;0.0;0.0;0.0;0.0;0.0;237.0;0.0;0.0;0.…
243620;4.060333333333333;0.0;0.0;1561.0;335.0;1403.0;8888.0;303.0;0.0;609.0;351.0;171.0;250.0;0.0;0.0;366.0;308.0;1726.0;577.0;1095.0;345.0;409.0;0.0;0.0;0.0;0.0;0.0;209.0;0.0;622.0;381.0;1339.0;473.0;630.0;0.0;0.0;1498.0;275.0;0.0;258.0;236.0;381.0;240.0;830.0;622.0;3943.0;997.0;2240.0;0.0;1337.0;0.0;0.0;0.0;371.0;0.0;162.0;0.0;847.0;823.0;702.0;435.0;177.0;0.0;0.0;0.0;0.0;0.0;222.0;0.0;163.0;0.…
244002;4.0667;0.0;0.0;1676.0;394.0;1524.0;8825.0;280.0;0.0;671.0;305.0;0.0;164.0;0.0;0.0;298.0;449.0;1937.0;692.0;1113.0;367.0;545.0;0.0;0.0;0.0;0.0;0.0;0.0;0.0;966.0;399.0;1259.0;399.0;670.0;0.0;278.0;2221.0;371.0;155.0;245.0;270.0;486.0;0.0;682.0;638.0;3689.0;1101.0;1966.0;0.0;1708.0;199.0;0.0;0.0;214.0;234.0;0.0;218.0;792.0;1005.0;1178.0;514.0;0.0;0.0;166.0;0.0;0.0;0.0;329.0;0.0;215.0;0.0;455.…
244383;4.07305;0.0;0.0;2051.0;434.0;1939.0;9128.0;273.0;0.0;603.0;288.0;270.0;0.0;159.0;0.0;379.0;307.0;2111.0;587.0;1034.0;265.0;542.0;0.0;0.0;0.0;0.0;0.0;0.0;0.0;801.0;491.0;1381.0;425.0;722.0;198.0;250.0;2750.0;567.0;0.0;287.0;0.0;487.0;202.0;1075.0;796.0;4123.0;1045.0;2475.0;0.0;2908.0;212.0;0.0;0.0;314.0;0.0;174.0;150.0;792.0;853.0;1199.0;765.0;191.0;0.0;332.0;0.0;0.0;0.0;241.0;0.0;211.0;0.0…
244765;4.079416666666667;0.0;0.0;1954.0;504.0;2074.0;8958.0;442.0;166.0;652.0;378.0;244.0;184.0;0.0;154.0;340.0;474.0;2877.0;634.0;1728.0;540.0;541.0;0.0;0.0;0.0;0.0;0.0;219.0;0.0;1024.0;406.0;1521.0;641.0;842.0;0.0;260.0;3949.0;598.0;0.0;231.0;167.0;667.0;212.0;934.0;744.0;4217.0;1027.0;2373.0;180.0;2703.0;194.0;0.0;0.0;267.0;0.0;233.0;0.0;743.0;862.0;1086.0;617.0;236.0;0.0;311.0;0.0;0.0;0.0;185…
245147;4.0857833333333335;0.0;0.0;2157.0;436.0;2377.0;9055.0;372.0;0.0;604.0;247.0;218.0;0.0;0.0;0.0;305.0;510.0;2913.0;744.0;1411.0;422.0;640.0;0.0;0.0;0.0;0.0;0.0;179.0;174.0;918.0;777.0;1656.0;514.0;826.0;0.0;251.0;4580.0;888.0;0.0;227.0;204.0;632.0;229.0;1275.0;801.0;3439.0;1303.0;2111.0;0.0;3179.0;315.0;0.0;0.0;356.0;176.0;242.0;187.0;752.0;1190.0;1126.0;857.0;209.0;0.0;279.0;0.0;0.0;0.0;393…
245529;4.09215;0.0;0.0;2668.0;479.0;2463.0;8552.0;412.0;183.0;788.0;236.0;173.0;244.0;165.0;0.0;469.0;518.0;2773.0;701.0;1661.0;320.0;932.0;0.0;0.0;0.0;0.0;0.0;232.0;0.0;1227.0;652.0;1809.0;712.0;1685.0;0.0;358.0;4626.0;903.0;0.0;410.0;270.0;621.0;317.0;1175.0;705.0;4348.0;1142.0;2364.0;152.0;3664.0;342.0;0.0;0.0;404.0;0.0;309.0;249.0;1134.0;1014.0;1358.0;747.0;246.0;0.0;482.0;0.0;0.0;0.0;217.0;0…
245910;4.0985;0.0;0.0;2766.0;568.0;2580.0;9193.0;364.0;0.0;577.0;332.0;0.0;173.0;0.0;0.0;575.0;667.0;2624.0;802.0;1526.0;472.0;1147.0;0.0;0.0;0.0;0.0;0.0;275.0;0.0;1414.0;749.0;1759.0;689.0;845.0;0.0;295.0;4999.0;844.0;168.0;360.0;233.0;619.0;316.0;1217.0;813.0;3952.0;1487.0;2616.0;167.0;3316.0;377.0;0.0;0.0;483.0;0.0;291.0;199.0;836.0;1083.0;1516.0;891.0;281.0;0.0;328.0;0.0;0.0;0.0;182.0;0.0;217…
246292;4.104866666666667;0.0;0.0;2340.0;605.0;2456.0;8805.0;474.0;162.0;592.0;259.0;204.0;195.0;0.0;0.0;307.0;697.0;3021.0;905.0;1365.0;420.0;912.0;0.0;0.0;0.0;0.0;0.0;174.0;173.0;1105.0;751.0;2128.0;533.0;786.0;0.0;316.0;5209.0;880.0;0.0;314.0;246.0;571.0;230.0;1131.0;843.0;4346.0;1156.0;2372.0;0.0;3141.0;284.0;0.0;0.0;417.0;169.0;489.0;0.0;1141.0;1331.0;1379.0;944.0;259.0;0.0;501.0;0.0;0.0;0.0;…
246674;4.111233333333334;0.0;0.0;2614.0;667.0;2602.0;9121.0;425.0;181.0;488.0;322.0;320.0;0.0;0.0;0.0;321.0;683.0;2961.0;826.0;1534.0;395.0;825.0;0.0;0.0;0.0;0.0;0.0;178.0;0.0;1209.0;824.0;1625.0;567.0;686.0;0.0;395.0;5412.0;1077.0;163.0;273.0;290.0;566.0;288.0;1325.0;1030.0;3898.0;1452.0;2278.0;164.0;3677.0;379.0;0.0;0.0;235.0;167.0;319.0;345.0;966.0;1533.0;1278.0;962.0;304.0;0.0;515.0;0.0;0.0;0…
247055;4.117583333333333;0.0;0.0;2724.0;600.0;2348.0;8563.0;219.0;0.0;558.0;374.0;208.0;161.0;0.0;0.0;330.0;485.0;3129.0;630.0;1560.0;361.0;968.0;0.0;0.0;0.0;0.0;0.0;200.0;178.0;1387.0;765.0;2114.0;533.0;870.0;0.0;258.0;5385.0;977.0;0.0;376.0;325.0;563.0;260.0;1077.0;863.0;4226.0;1543.0;2430.0;0.0;3384.0;296.0;0.0;0.0;448.0;0.0;275.0;184.0;1040.0;1340.0;1543.0;1034.0;385.0;0.0;468.0;0.0;0.0;0.0;2…
247437;4.12395;0.0;0.0;2339.0;689.0;2818.0;8563.0;462.0;0.0;437.0;278.0;176.0;186.0;0.0;0.0;500.0;660.0;3000.0;772.0;1452.0;321.0;988.0;0.0;0.0;0.0;0.0;0.0;205.0;0.0;1274.0;672.0;2076.0;528.0;799.0;0.0;355.0;5041.0;990.0;0.0;355.0;222.0;598.0;338.0;1266.0;1175.0;4265.0;1487.0;2083.0;0.0;3629.0;340.0;0.0;0.0;420.0;0.0;301.0;334.0;1116.0;1358.0;1556.0;1070.0;347.0;0.0;367.0;0.0;0.0;0.0;378.0;0.0;27…
247819;4.130316666666666;0.0;0.0;2884.0;595.0;3036.0;9259.0;336.0;0.0;688.0;313.0;224.0;214.0;0.0;0.0;354.0;558.0;3257.0;886.0;1837.0;349.0;1154.0;0.0;0.0;0.0;0.0;0.0;0.0;0.0;1138.0;889.0;2492.0;781.0;778.0;0.0;570.0;6624.0;1473.0;195.0;318.0;252.0;599.0;507.0;1299.0;873.0;4796.0;1423.0;2186.0;173.0;5108.0;555.0;0.0;0.0;377.0;0.0;490.0;263.0;1237.0;1214.0;1849.0;1273.0;264.0;0.0;516.0;0.0;0.0;0.0…
248201;4.136683333333333;0.0;0.0;3731.0;828.0;4050.0;9191.0;322.0;0.0;582.0;290.0;264.0;0.0;0.0;0.0;559.0;410.0;3964.0;1015.0;1798.0;261.0;1025.0;0.0;0.0;0.0;0.0;0.0;242.0;0.0;1133.0;649.0;2172.0;627.0;1074.0;0.0;378.0;9337.0;1728.0;218.0;265.0;0.0;703.0;300.0;1205.0;786.0;4365.0;1392.0;2336.0;158.0;6971.0;745.0;0.0;0.0;398.0;0.0;288.0;326.0;935.0;1006.0;1862.0;1084.0;258.0;0.0;588.0;0.0;185.0;0.…
248582;4.143033333333333;0.0;0.0;3879.0;849.0;4050.0;8994.0;524.0;0.0;616.0;271.0;214.0;0.0;0.0;0.0;470.0;662.0;4509.0;909.0;2173.0;175.0;1315.0;0.0;0.0;0.0;0.0;0.0;0.0;0.0;1069.0;606.0;2480.0;678.0;1359.0;166.0;658.0;14014.0;2832.0;220.0;350.0;150.0;601.0;314.0;1210.0;613.0;4433.0;1195.0;2492.0;0.0;10277.0;712.0;191.0;0.0;317.0;0.0;212.0;201.0;1103.0;871.0;1666.0;734.0;290.0;0.0;761.0;0.0;0.0;0.…
248964;4.1494;0.0;0.0;4363.0;773.0;4563.0;9486.0;540.0;0.0;722.0;368.0;155.0;0.0;0.0;0.0;535.0;610.0;4318.0;942.0;2966.0;199.0;1318.0;0.0;0.0;0.0;0.0;0.0;386.0;0.0;1225.0;596.0;3119.0;766.0;1203.0;0.0;617.0;16177.0;2843.0;187.0;416.0;208.0;717.0;264.0;1097.0;738.0;4779.0;1162.0;2619.0;160.0;11010.0;1064.0;212.0;0.0;357.0;0.0;280.0;236.0;798.0;887.0;1539.0;837.0;277.0;0.0;1214.0;0.0;0.0;0.0;185.0;…
249346;4.155766666666667;0.0;0.0;4520.0;1005.0;4838.0;9514.0;467.0;200.0;466.0;267.0;181.0;183.0;0.0;0.0;492.0;585.0;5075.0;1085.0;2930.0;259.0;1563.0;0.0;0.0;0.0;0.0;0.0;0.0;0.0;1084.0;677.0;3068.0;866.0;1313.0;151.0;714.0;17856.0;3452.0;215.0;271.0;151.0;516.0;236.0;956.0;661.0;4624.0;1388.0;2596.0;341.0;12641.0;945.0;200.0;0.0;318.0;0.0;280.0;226.0;958.0;847.0;1670.0;1030.0;196.0;0.0;1059.0;0.…
249727;4.162116666666667;0.0;0.0;5049.0;989.0;5488.0;8829.0;497.0;0.0;565.0;317.0;259.0;171.0;171.0;0.0;536.0;583.0;5653.0;1511.0;3188.0;246.0;1690.0;0.0;0.0;0.0;0.0;0.0;154.0;0.0;1071.0;587.0;3371.0;704.0;1596.0;0.0;0.0;19792.0;4172.0;274.0;472.0;179.0;558.0;209.0;1071.0;605.0;5013.0;1274.0;2948.0;161.0;13839.0;1209.0;245.0;0.0;323.0;0.0;328.0;240.0;1138.0;838.0;1717.0;1114.0;313.0;0.0;1280.0;0.…
250109;4.1684833333333335;0.0;0.0;4874.0;1015.0;6733.0;8555.0;542.0;0.0;425.0;274.0;297.0;160.0;228.0;0.0;393.0;590.0;5946.0;1592.0;3679.0;334.0;2053.0;189.0;0.0;0.0;0.0;0.0;226.0;0.0;1477.0;803.0;3351.0;956.0;1512.0;0.0;814.0;22120.0;4257.0;390.0;383.0;190.0;492.0;296.0;1367.0;773.0;5104.0;1422.0;2971.0;161.0;15899.0;1384.0;210.0;0.0;338.0;0.0;290.0;283.0;1063.0;830.0;1939.0;936.0;330.0;0.0;1583…
250491;4.17485;0.0;0.0;6077.0;1274.0;6877.0;9229.0;669.0;0.0;544.0;302.0;195.0;173.0;0.0;0.0;480.0;686.0;6519.0;1774.0;4257.0;231.0;1925.0;0.0;0.0;0.0;0.0;0.0;177.0;0.0;1262.0;554.0;4137.0;985.0;1883.0;0.0;772.0;24184.0;4762.0;286.0;364.0;262.0;500.0;200.0;1429.0;702.0;5208.0;1345.0;2705.0;0.0;17312.0;1531.0;0.0;0.0;439.0;0.0;425.0;242.0;1035.0;730.0;2263.0;1055.0;372.0;0.0;1550.0;273.0;0.0;0.0;3…
250873;4.181216666666667;0.0;0.0;6596.0;1372.0;8076.0;9907.0;726.0;0.0;617.0;279.0;205.0;201.0;188.0;0.0;486.0;557.0;6880.0;1479.0;4070.0;326.0;2162.0;210.0;0.0;0.0;0.0;0.0;210.0;174.0;1173.0;757.0;4414.0;1166.0;2230.0;267.0;768.0;26800.0;4920.0;389.0;458.0;215.0;552.0;250.0;1288.0;821.0;5229.0;1823.0;2512.0;0.0;19080.0;1628.0;186.0;0.0;396.0;0.0;474.0;265.0;1111.0;727.0;2358.0;1205.0;467.0;0.0;1…
251254;4.187566666666667;0.0;0.0;6314.0;1608.0;8006.0;8287.0;614.0;0.0;706.0;245.0;161.0;178.0;209.0;0.0;679.0;754.0;7659.0;1423.0;4236.0;447.0;2528.0;0.0;0.0;0.0;0.0;0.0;242.0;206.0;1463.0;667.0;4597.0;1055.0;1800.0;305.0;815.0;28704.0;5371.0;346.0;326.0;195.0;686.0;267.0;1137.0;1022.0;5355.0;1699.0;2940.0;387.0;18984.0;1740.0;180.0;0.0;373.0;0.0;380.0;229.0;1216.0;1030.0;2371.0;1306.0;376.0;0.0…
251636;4.193933333333334;0.0;0.0;6847.0;1598.0;8281.0;8624.0;615.0;264.0;519.0;258.0;171.0;151.0;182.0;0.0;686.0;725.0;8232.0;1358.0;5093.0;400.0;2509.0;208.0;0.0;0.0;0.0;0.0;216.0;164.0;1652.0;911.0;4084.0;1083.0;1705.0;0.0;1040.0;30576.0;5711.0;555.0;377.0;209.0;641.0;261.0;1108.0;815.0;5183.0;1715.0;3104.0;250.0;20200.0;1806.0;337.0;0.0;456.0;0.0;274.0;165.0;1022.0;900.0;2882.0;1219.0;512.0;25…
252018;4.2003;0.0;0.0;6480.0;1751.0;8422.0;8477.0;840.0;161.0;572.0;272.0;166.0;209.0;183.0;153.0;553.0;939.0;7966.0;1567.0;4482.0;528.0;2341.0;153.0;0.0;0.0;173.0;0.0;308.0;159.0;1316.0;732.0;4863.0;985.0;1998.0;288.0;911.0;31064.0;5753.0;270.0;397.0;360.0;865.0;193.0;1417.0;907.0;5531.0;1776.0;3054.0;0.0;21672.0;1969.0;175.0;0.0;400.0;0.0;415.0;221.0;936.0;824.0;2901.0;1166.0;549.0;188.0;1803.0…
252400;4.206666666666667;0.0;0.0;6984.0;1491.0;8518.0;9627.0;581.0;157.0;544.0;206.0;258.0;195.0;187.0;0.0;635.0;764.0;8536.0;1677.0;5109.0;479.0;2675.0;179.0;0.0;0.0;0.0;0.0;242.0;0.0;1611.0;577.0;5101.0;1143.0;2088.0;202.0;769.0;30328.0;5926.0;443.0;366.0;158.0;579.0;289.0;1282.0;734.0;5529.0;1647.0;2846.0;270.0;21424.0;1630.0;290.0;0.0;443.0;0.0;408.0;185.0;926.0;626.0;2497.0;1171.0;353.0;0.0;…
252781;4.213016666666666;0.0;0.0;6348.0;1457.0;8321.0;8892.0;567.0;0.0;682.0;210.0;222.0;216.0;161.0;0.0;612.0;815.0;7417.0;1981.0;4902.0;392.0;2982.0;0.0;0.0;0.0;0.0;0.0;228.0;166.0;1432.0;888.0;5175.0;1171.0;2402.0;221.0;731.0;30176.0;6022.0;336.0;403.0;204.0;773.0;169.0;1296.0;778.0;5943.0;1520.0;2890.0;187.0;22264.0;1773.0;292.0;0.0;426.0;0.0;404.0;0.0;1019.0;784.0;2529.0;1010.0;423.0;0.0;194…
253163;4.219383333333333;0.0;0.0;6407.0;1548.0;7049.0;9625.0;481.0;0.0;759.0;245.0;189.0;233.0;0.0;0.0;663.0;714.0;7057.0;1496.0;4682.0;347.0;2498.0;0.0;0.0;0.0;0.0;0.0;0.0;0.0;1441.0;796.0;4294.0;748.0;2121.0;0.0;872.0;24904.0;5208.0;323.0;450.0;0.0;645.0;274.0;1229.0;680.0;5205.0;1536.0;2695.0;0.0;17648.0;1436.0;195.0;0.0;390.0;0.0;415.0;231.0;945.0;807.0;2375.0;1048.0;289.0;0.0;1739.0;212.0;18…
253545;4.22575;0.0;0.0;4717.0;1086.0;5498.0;7985.0;619.0;0.0;567.0;227.0;247.0;180.0;165.0;0.0;512.0;452.0;5441.0;1264.0;3318.0;212.0;1835.0;208.0;0.0;0.0;167.0;0.0;376.0;0.0;1080.0;572.0;3439.0;930.0;1522.0;214.0;840.0;20088.0;4171.0;277.0;325.0;212.0;590.0;249.0;929.0;842.0;4617.0;1276.0;2861.0;0.0;13899.0;1224.0;229.0;0.0;476.0;0.0;340.0;218.0;857.0;536.0;1872.0;1009.0;247.0;0.0;1214.0;195.0;0…
253926;4.2321;0.0;0.0;4007.0;910.0;4897.0;8700.0;466.0;0.0;533.0;222.0;157.0;152.0;177.0;0.0;336.0;553.0;5297.0;1186.0;3378.0;167.0;1470.0;151.0;0.0;0.0;0.0;0.0;159.0;0.0;852.0;506.0;2728.0;921.0;1325.0;0.0;405.0;14421.0;2682.0;274.0;287.0;210.0;419.0;0.0;866.0;405.0;4137.0;1018.0;2510.0;0.0;9956.0;866.0;197.0;0.0;292.0;0.0;346.0;154.0;879.0;478.0;1540.0;642.0;205.0;0.0;1001.0;0.0;0.0;0.0;175.0;0…
254308;4.238466666666667;0.0;0.0;3038.0;816.0;4368.0;8827.0;323.0;0.0;494.0;255.0;159.0;176.0;0.0;0.0;383.0;501.0;3655.0;1057.0;2607.0;340.0;1197.0;232.0;0.0;0.0;187.0;0.0;175.0;0.0;838.0;321.0;2455.0;673.0;1171.0;0.0;578.0;11091.0;2521.0;0.0;295.0;240.0;340.0;152.0;628.0;489.0;4045.0;1032.0;2335.0;0.0;8699.0;790.0;188.0;0.0;284.0;0.0;220.0;0.0;687.0;484.0;1477.0;641.0;303.0;0.0;546.0;0.0;0.0;0.0…
254690;4.244833333333333;0.0;0.0;3029.0;811.0;3634.0;8855.0;324.0;0.0;388.0;260.0;238.0;232.0;0.0;0.0;342.0;289.0;3577.0;860.0;2342.0;267.0;908.0;0.0;0.0;0.0;0.0;0.0;222.0;0.0;963.0;555.0;2304.0;657.0;1104.0;0.0;520.0;10111.0;2268.0;188.0;575.0;0.0;405.0;0.0;549.0;660.0;3963.0;711.0;2077.0;175.0;7083.0;753.0;0.0;0.0;434.0;0.0;178.0;0.0;787.0;585.0;987.0;640.0;288.0;0.0;587.0;0.0;0.0;167.0;204.0;0…
255072;4.2512;0.0;0.0;3123.0;611.0;3169.0;9701.0;372.0;0.0;499.0;227.0;207.0;168.0;0.0;0.0;339.0;444.0;3003.0;865.0;2153.0;0.0;797.0;176.0;0.0;0.0;0.0;0.0;205.0;0.0;787.0;410.0;2134.0;534.0;1022.0;0.0;513.0;8496.0;1775.0;0.0;334.0;267.0;296.0;0.0;643.0;568.0;3716.0;813.0;2677.0;0.0;6151.0;790.0;0.0;0.0;263.0;0.0;265.0;152.0;487.0;423.0;1415.0;546.0;150.0;0.0;578.0;155.0;0.0;0.0;204.0;0.0;299.0;0.…
255453;4.25755;0.0;0.0;2411.0;599.0;3249.0;9640.0;339.0;150.0;639.0;359.0;206.0;161.0;0.0;0.0;302.0;346.0;2990.0;690.0;1753.0;160.0;815.0;0.0;0.0;0.0;0.0;0.0;175.0;0.0;637.0;337.0;1922.0;518.0;784.0;0.0;449.0;7629.0;1716.0;175.0;311.0;220.0;382.0;0.0;790.0;493.0;3717.0;724.0;2289.0;0.0;5827.0;493.0;0.0;0.0;317.0;0.0;279.0;0.0;603.0;512.0;1299.0;444.0;339.0;0.0;595.0;0.0;0.0;0.0;200.0;0.0;345.0;0.…
255835;4.263916666666667;0.0;0.0;2273.0;601.0;2389.0;9120.0;399.0;0.0;569.0;299.0;209.0;0.0;0.0;0.0;499.0;292.0;2546.0;796.0;1931.0;176.0;625.0;0.0;0.0;0.0;0.0;0.0;0.0;0.0;815.0;298.0;1669.0;497.0;946.0;0.0;428.0;6626.0;1542.0;186.0;290.0;288.0;556.0;0.0;468.0;485.0;3377.0;552.0;2109.0;0.0;5162.0;424.0;0.0;0.0;325.0;0.0;179.0;0.0;770.0;445.0;1102.0;400.0;187.0;0.0;646.0;0.0;0.0;0.0;230.0;0.0;223.…
256217;4.270283333333333;0.0;0.0;2321.0;516.0;2660.0;9438.0;280.0;158.0;490.0;230.0;0.0;0.0;0.0;0.0;188.0;358.0;2767.0;566.0;1613.0;0.0;620.0;151.0;0.0;0.0;0.0;0.0;0.0;0.0;760.0;360.0;1695.0;490.0;791.0;0.0;359.0;5929.0;1326.0;211.0;383.0;181.0;325.0;159.0;610.0;530.0;3403.0;643.0;2309.0;0.0;4110.0;268.0;0.0;0.0;253.0;0.0;194.0;0.0;718.0;388.0;1001.0;474.0;249.0;0.0;381.0;0.0;0.0;0.0;187.0;0.0;31…
256598;4.276633333333334;0.0;0.0;1795.0;487.0;2353.0;8590.0;312.0;0.0;577.0;245.0;163.0;219.0;0.0;0.0;225.0;296.0;2337.0;735.0;1810.0;204.0;465.0;0.0;0.0;0.0;0.0;0.0;214.0;0.0;773.0;286.0;1497.0;609.0;918.0;0.0;319.0;5034.0;1050.0;0.0;277.0;228.0;324.0;295.0;662.0;351.0;3553.0;658.0;2309.0;0.0;3888.0;259.0;182.0;0.0;324.0;0.0;238.0;172.0;608.0;463.0;1003.0;416.0;310.0;0.0;335.0;0.0;0.0;0.0;285.0;…
256980;4.283;0.0;0.0;2175.0;619.0;2078.0;9186.0;492.0;0.0;634.0;260.0;0.0;177.0;0.0;0.0;382.0;268.0;2147.0;706.0;1716.0;0.0;485.0;0.0;0.0;0.0;0.0;0.0;0.0;0.0;676.0;455.0;1598.0;576.0;777.0;0.0;299.0;5208.0;981.0;0.0;249.0;208.0;319.0;0.0;615.0;421.0;3179.0;552.0;2021.0;0.0;4811.0;400.0;0.0;0.0;353.0;0.0;229.0;0.0;521.0;369.0;807.0;448.0;233.0;0.0;302.0;0.0;0.0;0.0;192.0;0.0;195.0;0.0;346.0;0.0;45…
257362;4.289366666666667;0.0;0.0;2004.0;388.0;2385.0;8626.0;303.0;0.0;518.0;264.0;236.0;0.0;248.0;0.0;239.0;185.0;2018.0;672.0;1622.0;0.0;413.0;188.0;0.0;0.0;0.0;0.0;0.0;0.0;551.0;328.0;1648.0;374.0;1035.0;0.0;351.0;4638.0;1105.0;0.0;257.0;157.0;454.0;0.0;702.0;388.0;3505.0;464.0;1982.0;154.0;3365.0;323.0;159.0;0.0;305.0;0.0;0.0;0.0;435.0;365.0;980.0;273.0;170.0;0.0;319.0;0.0;0.0;0.0;272.0;0.0;29…
257744;4.295733333333334;0.0;0.0;1831.0;481.0;2328.0;8814.0;320.0;0.0;545.0;245.0;202.0;0.0;192.0;0.0;211.0;217.0;2014.0;678.0;1332.0;0.0;511.0;210.0;0.0;0.0;0.0;0.0;193.0;0.0;564.0;289.0;1287.0;537.0;735.0;0.0;454.0;4598.0;1026.0;0.0;415.0;195.0;291.0;207.0;643.0;313.0;3132.0;637.0;2119.0;0.0;3416.0;492.0;180.0;0.0;503.0;0.0;0.0;0.0;587.0;363.0;936.0;209.0;170.0;0.0;285.0;0.0;0.0;0.0;313.0;157.0…
258125;4.302083333333333;0.0;0.0;2200.0;397.0;1910.0;9141.0;419.0;0.0;514.0;289.0;0.0;165.0;183.0;0.0;278.0;273.0;1957.0;490.0;1577.0;0.0;502.0;186.0;0.0;0.0;0.0;0.0;231.0;0.0;573.0;302.0;1253.0;542.0;1061.0;0.0;566.0;4519.0;892.0;184.0;245.0;182.0;378.0;0.0;674.0;355.0;3414.0;458.0;2216.0;193.0;3223.0;433.0;0.0;0.0;238.0;195.0;223.0;152.0;437.0;375.0;868.0;297.0;291.0;0.0;486.0;0.0;0.0;0.0;253.0…
258507;4.30845;0.0;0.0;1782.0;318.0;1840.0;9312.0;435.0;0.0;559.0;221.0;207.0;154.0;180.0;0.0;240.0;208.0;1896.0;484.0;1532.0;0.0;449.0;261.0;0.0;0.0;0.0;0.0;0.0;0.0;721.0;270.0;1190.0;387.0;922.0;0.0;714.0;3668.0;1000.0;0.0;344.0;207.0;341.0;0.0;688.0;494.0;3451.0;663.0;2062.0;0.0;3093.0;364.0;0.0;0.0;220.0;0.0;0.0;232.0;475.0;479.0;938.0;224.0;224.0;0.0;313.0;0.0;0.0;0.0;0.0;0.0;240.0;0.0;353.0…
258889;4.314816666666666;0.0;0.0;1980.0;523.0;2000.0;8895.0;465.0;0.0;435.0;222.0;307.0;0.0;176.0;0.0;225.0;205.0;1758.0;508.0;1672.0;0.0;410.0;186.0;0.0;0.0;0.0;0.0;0.0;0.0;495.0;187.0;1368.0;338.0;894.0;0.0;790.0;3865.0;617.0;194.0;161.0;204.0;314.0;0.0;629.0;337.0;3049.0;606.0;2404.0;0.0;2605.0;395.0;0.0;0.0;361.0;0.0;204.0;0.0;479.0;324.0;862.0;328.0;190.0;0.0;204.0;0.0;0.0;0.0;301.0;0.0;215.…
259270;4.321166666666667;0.0;0.0;1625.0;369.0;2179.0;9064.0;423.0;0.0;586.0;425.0;261.0;218.0;0.0;0.0;235.0;249.0;1952.0;639.0;1326.0;0.0;354.0;239.0;0.0;0.0;0.0;0.0;187.0;0.0;558.0;343.0;1292.0;536.0;956.0;0.0;680.0;3130.0;709.0;0.0;294.0;162.0;354.0;0.0;486.0;471.0;3027.0;616.0;2336.0;0.0;2454.0;512.0;190.0;0.0;485.0;163.0;227.0;0.0;506.0;259.0;605.0;265.0;265.0;0.0;456.0;0.0;0.0;0.0;208.0;0.0;…
259652;4.327533333333333;0.0;0.0;1697.0;464.0;1989.0;9264.0;438.0;0.0;538.0;211.0;229.0;274.0;0.0;0.0;401.0;260.0;1681.0;560.0;1827.0;0.0;323.0;0.0;0.0;0.0;0.0;0.0;0.0;0.0;411.0;312.0;1380.0;657.0;1173.0;0.0;752.0;2941.0;790.0;0.0;195.0;201.0;356.0;0.0;513.0;572.0;2924.0;503.0;1852.0;0.0;2549.0;464.0;0.0;0.0;503.0;0.0;0.0;0.0;498.0;359.0;771.0;427.0;203.0;0.0;450.0;0.0;152.0;0.0;242.0;0.0;271.0;0…
260034;4.3339;0.0;0.0;1412.0;541.0;2032.0;9376.0;343.0;184.0;325.0;318.0;214.0;170.0;0.0;0.0;206.0;168.0;1761.0;501.0;1651.0;0.0;383.0;222.0;0.0;0.0;0.0;0.0;0.0;0.0;445.0;296.0;1143.0;711.0;1106.0;0.0;716.0;2799.0;522.0;0.0;256.0;200.0;221.0;0.0;566.0;578.0;3195.0;449.0;2277.0;0.0;2377.0;397.0;0.0;0.0;208.0;0.0;194.0;0.0;420.0;488.0;575.0;338.0;219.0;0.0;393.0;0.0;0.0;0.0;239.0;0.0;151.0;0.0;219.…
260416;4.3402666666666665;0.0;0.0;1683.0;454.0;2096.0;9398.0;496.0;180.0;501.0;189.0;246.0;190.0;0.0;0.0;198.0;221.0;2026.0;608.0;1756.0;197.0;361.0;0.0;0.0;0.0;0.0;0.0;0.0;0.0;585.0;238.0;1267.0;452.0;961.0;0.0;738.0;2576.0;612.0;0.0;190.0;0.0;330.0;0.0;402.0;397.0;3167.0;522.0;2214.0;0.0;2753.0;740.0;0.0;0.0;398.0;0.0;267.0;0.0;549.0;279.0;636.0;358.0;281.0;0.0;341.0;0.0;0.0;0.0;0.0;0.0;330.0;0…
260797;4.346616666666667;0.0;0.0;1639.0;343.0;2022.0;8674.0;431.0;0.0;501.0;339.0;0.0;172.0;0.0;0.0;232.0;157.0;1511.0;554.0;1465.0;0.0;443.0;189.0;0.0;0.0;0.0;0.0;0.0;0.0;470.0;342.0;1129.0;431.0;861.0;162.0;518.0;3081.0;774.0;0.0;252.0;189.0;303.0;0.0;501.0;501.0;3114.0;694.0;2366.0;0.0;2122.0;557.0;0.0;0.0;342.0;0.0;213.0;0.0;431.0;422.0;782.0;327.0;433.0;0.0;429.0;0.0;0.0;0.0;0.0;0.0;452.0;0.…
261179;4.352983333333333;0.0;0.0;1569.0;334.0;1910.0;9180.0;448.0;153.0;576.0;233.0;198.0;192.0;0.0;0.0;232.0;0.0;1847.0;686.0;1580.0;0.0;264.0;221.0;0.0;0.0;0.0;0.0;167.0;0.0;445.0;0.0;1354.0;382.0;1046.0;196.0;938.0;2898.0;649.0;0.0;241.0;0.0;414.0;0.0;491.0;452.0;3081.0;490.0;2309.0;156.0;2829.0;479.0;0.0;0.0;396.0;0.0;0.0;0.0;527.0;266.0;695.0;269.0;408.0;0.0;365.0;0.0;0.0;0.0;162.0;0.0;269.0…
261561;4.35935;0.0;0.0;1371.0;316.0;1715.0;9256.0;388.0;0.0;495.0;197.0;0.0;0.0;0.0;0.0;162.0;310.0;1917.0;538.0;1735.0;252.0;339.0;216.0;0.0;0.0;0.0;0.0;0.0;0.0;486.0;217.0;1204.0;653.0;1349.0;0.0;1256.0;2887.0;773.0;0.0;269.0;233.0;306.0;0.0;438.0;436.0;3152.0;383.0;2137.0;0.0;2339.0;294.0;0.0;0.0;292.0;0.0;0.0;0.0;487.0;401.0;629.0;310.0;201.0;0.0;299.0;0.0;0.0;0.0;240.0;0.0;258.0;0.0;298.0;0.…
261942;4.3657;0.0;0.0;1342.0;473.0;1933.0;9533.0;404.0;179.0;534.0;183.0;245.0;234.0;0.0;0.0;197.0;160.0;1740.0;490.0;1862.0;185.0;398.0;0.0;0.0;0.0;0.0;0.0;0.0;0.0;690.0;282.0;1284.0;572.0;878.0;0.0;1272.0;2621.0;696.0;0.0;331.0;184.0;450.0;0.0;369.0;496.0;3426.0;454.0;2445.0;0.0;2120.0;222.0;0.0;0.0;371.0;0.0;195.0;0.0;552.0;446.0;798.0;230.0;235.0;0.0;266.0;0.0;0.0;0.0;251.0;0.0;336.0;0.0;230.…
262324;4.372066666666667;0.0;0.0;1758.0;330.0;1937.0;9040.0;423.0;0.0;533.0;205.0;168.0;188.0;0.0;0.0;329.0;351.0;1845.0;545.0;1704.0;201.0;398.0;0.0;0.0;0.0;0.0;0.0;185.0;0.0;469.0;249.0;1159.0;418.0;894.0;0.0;1416.0;2679.0;756.0;193.0;381.0;247.0;214.0;157.0;369.0;294.0;3145.0;320.0;2336.0;0.0;1875.0;258.0;0.0;0.0;359.0;0.0;168.0;0.0;594.0;250.0;639.0;349.0;316.0;0.0;233.0;0.0;0.0;167.0;269.0;0…
262706;4.378433333333334;0.0;0.0;1411.0;338.0;1983.0;8807.0;523.0;244.0;481.0;252.0;0.0;200.0;182.0;0.0;171.0;264.0;1749.0;687.0;1503.0;0.0;394.0;153.0;0.0;0.0;0.0;0.0;0.0;0.0;396.0;272.0;1072.0;523.0;1407.0;0.0;1666.0;2461.0;839.0;197.0;214.0;280.0;252.0;0.0;571.0;565.0;2859.0;492.0;2096.0;0.0;2719.0;282.0;150.0;0.0;300.0;0.0;0.0;342.0;444.0;436.0;633.0;306.0;309.0;0.0;184.0;0.0;0.0;150.0;192.0;…
263088;4.3848;0.0;0.0;1501.0;497.0;1970.0;9207.0;354.0;213.0;497.0;201.0;169.0;0.0;0.0;0.0;223.0;239.0;1701.0;799.0;1469.0;176.0;372.0;0.0;0.0;0.0;0.0;0.0;154.0;0.0;547.0;320.0;1006.0;546.0;1154.0;0.0;1665.0;2496.0;634.0;0.0;194.0;285.0;340.0;182.0;770.0;467.0;3226.0;500.0;2244.0;0.0;2518.0;328.0;0.0;0.0;321.0;0.0;217.0;0.0;613.0;358.0;853.0;245.0;263.0;0.0;264.0;0.0;0.0;0.0;187.0;0.0;208.0;0.0;3…
263469;4.39115;0.0;0.0;1502.0;373.0;2163.0;9242.0;384.0;0.0;590.0;234.0;251.0;0.0;0.0;0.0;274.0;261.0;2007.0;784.0;1840.0;0.0;418.0;199.0;0.0;0.0;0.0;0.0;0.0;0.0;669.0;365.0;1334.0;600.0;1342.0;0.0;1524.0;2414.0;628.0;0.0;212.0;209.0;291.0;176.0;540.0;454.0;3131.0;624.0;2064.0;0.0;2289.0;295.0;0.0;0.0;330.0;0.0;389.0;238.0;451.0;566.0;623.0;322.0;247.0;0.0;296.0;0.0;0.0;0.0;298.0;0.0;265.0;0.0;36…
263851;4.397516666666666;0.0;0.0;1324.0;352.0;1874.0;8776.0;284.0;0.0;567.0;270.0;158.0;215.0;0.0;0.0;212.0;184.0;1842.0;451.0;1591.0;156.0;279.0;0.0;0.0;0.0;0.0;0.0;0.0;0.0;490.0;354.0;1498.0;674.0;1564.0;0.0;1974.0;2462.0;687.0;0.0;269.0;213.0;224.0;0.0;543.0;317.0;3242.0;557.0;2437.0;0.0;2364.0;246.0;0.0;0.0;329.0;0.0;196.0;164.0;515.0;356.0;764.0;406.0;359.0;0.0;160.0;0.0;0.0;217.0;257.0;0.0;…
264233;4.403883333333333;0.0;0.0;1756.0;536.0;2326.0;9246.0;321.0;0.0;485.0;273.0;187.0;188.0;0.0;0.0;313.0;250.0;2016.0;812.0;2746.0;0.0;351.0;0.0;0.0;0.0;0.0;0.0;195.0;0.0;566.0;372.0;1370.0;640.0;1467.0;195.0;2001.0;2401.0;567.0;0.0;208.0;287.0;298.0;0.0;679.0;483.0;3430.0;599.0;2883.0;161.0;1991.0;342.0;183.0;0.0;242.0;0.0;197.0;214.0;435.0;354.0;778.0;237.0;491.0;0.0;273.0;0.0;0.0;172.0;0.0;…
264615;4.41025;0.0;0.0;2096.0;526.0;2883.0;9230.0;319.0;0.0;483.0;255.0;185.0;215.0;0.0;0.0;255.0;294.0;1804.0;811.0;2879.0;199.0;438.0;0.0;0.0;0.0;0.0;0.0;0.0;0.0;555.0;319.0;1607.0;626.0;2329.0;208.0;1772.0;2250.0;567.0;151.0;257.0;235.0;240.0;0.0;476.0;337.0;3394.0;600.0;2922.0;342.0;2171.0;316.0;0.0;0.0;319.0;0.0;0.0;0.0;513.0;507.0;822.0;486.0;503.0;0.0;204.0;0.0;0.0;0.0;244.0;0.0;277.0;0.0;…
264996;4.4166;0.0;0.0;1890.0;530.0;2927.0;9125.0;554.0;0.0;584.0;234.0;229.0;0.0;156.0;0.0;232.0;307.0;2276.0;845.0;3394.0;259.0;371.0;0.0;0.0;0.0;0.0;0.0;0.0;0.0;504.0;315.0;1436.0;591.0;1964.0;0.0;1575.0;2397.0;609.0;0.0;273.0;153.0;351.0;0.0;474.0;547.0;3401.0;499.0;3064.0;0.0;2452.0;291.0;173.0;0.0;466.0;0.0;286.0;0.0;496.0;256.0;1008.0;569.0;588.0;0.0;266.0;0.0;0.0;237.0;268.0;0.0;233.0;0.0;…
265378;4.4229666666666665;0.0;0.0;2325.0;335.0;2937.0;9869.0;334.0;0.0;601.0;174.0;0.0;213.0;0.0;0.0;303.0;371.0;2488.0;740.0;3386.0;0.0;281.0;0.0;0.0;0.0;0.0;0.0;0.0;0.0;437.0;273.0;1174.0;606.0;2395.0;271.0;1159.0;2212.0;421.0;244.0;303.0;206.0;307.0;180.0;578.0;796.0;3170.0;528.0;3146.0;221.0;2517.0;221.0;0.0;0.0;320.0;0.0;235.0;164.0;528.0;421.0;868.0;482.0;679.0;0.0;281.0;0.0;0.0;0.0;194.0;0…
265760;4.429333333333333;0.0;0.0;1874.0;440.0;2526.0;8991.0;328.0;0.0;501.0;265.0;248.0;150.0;0.0;0.0;183.0;332.0;2178.0;761.0;3269.0;193.0;274.0;151.0;0.0;0.0;0.0;0.0;0.0;0.0;648.0;395.0;1171.0;666.0;1984.0;0.0;599.0;1999.0;559.0;0.0;268.0;259.0;274.0;0.0;597.0;527.0;3517.0;612.0;2959.0;186.0;2071.0;320.0;0.0;0.0;312.0;0.0;218.0;0.0;492.0;437.0;888.0;331.0;438.0;0.0;347.0;0.0;0.0;161.0;179.0;0.0…
266141;4.435683333333333;0.0;0.0;1563.0;466.0;2373.0;9259.0;339.0;0.0;592.0;175.0;0.0;173.0;0.0;0.0;255.0;0.0;1993.0;973.0;2766.0;194.0;293.0;0.0;0.0;0.0;0.0;0.0;0.0;0.0;565.0;250.0;1346.0;717.0;2243.0;152.0;523.0;1644.0;721.0;0.0;373.0;175.0;351.0;166.0;501.0;597.0;3067.0;545.0;2516.0;0.0;1688.0;217.0;0.0;0.0;411.0;0.0;209.0;160.0;516.0;352.0;836.0;326.0;475.0;0.0;297.0;0.0;0.0;0.0;196.0;0.0;155…
266523;4.44205;0.0;0.0;1673.0;255.0;2314.0;8658.0;397.0;190.0;490.0;327.0;180.0;0.0;0.0;0.0;300.0;274.0;1853.0;645.0;2776.0;0.0;242.0;0.0;0.0;0.0;0.0;0.0;0.0;0.0;411.0;290.0;1172.0;615.0;1856.0;183.0;577.0;1924.0;527.0;0.0;337.0;206.0;207.0;0.0;708.0;565.0;3116.0;489.0;2728.0;156.0;1811.0;0.0;0.0;0.0;412.0;0.0;153.0;0.0;480.0;291.0;897.0;294.0;476.0;0.0;187.0;0.0;154.0;0.0;229.0;0.0;178.0;0.0;351…
266905;4.448416666666667;0.0;0.0;1545.0;423.0;2397.0;8908.0;264.0;0.0;516.0;255.0;190.0;0.0;0.0;0.0;200.0;152.0;1990.0;973.0;2990.0;0.0;234.0;0.0;0.0;0.0;0.0;0.0;0.0;0.0;593.0;337.0;1393.0;629.0;2256.0;162.0;288.0;1426.0;435.0;0.0;177.0;169.0;280.0;0.0;627.0;531.0;3066.0;595.0;2715.0;294.0;1710.0;0.0;0.0;0.0;337.0;0.0;190.0;0.0;451.0;321.0;827.0;424.0;456.0;0.0;241.0;0.0;0.0;0.0;354.0;0.0;0.0;0.0…
267287;4.454783333333333;0.0;0.0;2183.0;526.0;2653.0;9368.0;508.0;0.0;433.0;311.0;190.0;0.0;0.0;0.0;261.0;288.0;2048.0;831.0;3748.0;249.0;215.0;0.0;0.0;0.0;0.0;0.0;0.0;0.0;675.0;335.0;1515.0;695.0;2633.0;0.0;444.0;1547.0;304.0;0.0;325.0;211.0;330.0;0.0;625.0;490.0;3490.0;617.0;3172.0;0.0;1513.0;172.0;0.0;0.0;336.0;0.0;171.0;204.0;398.0;321.0;993.0;415.0;653.0;0.0;237.0;0.0;168.0;0.0;242.0;0.0;295…
267668;4.461133333333334;0.0;0.0;2398.0;546.0;3843.0;8673.0;393.0;156.0;515.0;196.0;205.0;175.0;0.0;0.0;235.0;268.0;2461.0;1093.0;4542.0;380.0;230.0;0.0;0.0;0.0;0.0;0.0;0.0;0.0;615.0;259.0;1686.0;987.0;3918.0;382.0;370.0;1840.0;446.0;0.0;257.0;250.0;322.0;0.0;476.0;653.0;3165.0;988.0;4439.0;311.0;1541.0;241.0;0.0;0.0;369.0;0.0;200.0;0.0;791.0;501.0;933.0;542.0;804.0;0.0;239.0;0.0;0.0;0.0;181.0;0.…
268050;4.4675;0.0;0.0;3036.0;587.0;4703.0;9712.0;324.0;0.0;480.0;196.0;0.0;209.0;150.0;0.0;274.0;259.0;2544.0;1209.0;6409.0;368.0;270.0;0.0;0.0;0.0;0.0;0.0;150.0;0.0;594.0;305.0;2026.0;1318.0;4537.0;205.0;268.0;1677.0;485.0;0.0;298.0;208.0;318.0;0.0;582.0;571.0;2988.0;777.0;5184.0;312.0;1154.0;184.0;0.0;0.0;438.0;0.0;155.0;0.0;452.0;308.0;1205.0;597.0;1204.0;0.0;178.0;0.0;0.0;0.0;222.0;0.0;189.0;…
268432;4.473866666666667;0.0;0.0;2967.0;707.0;5418.0;9364.0;293.0;0.0;475.0;278.0;0.0;157.0;0.0;0.0;389.0;333.0;2975.0;950.0;7099.0;316.0;350.0;0.0;0.0;0.0;0.0;0.0;0.0;0.0;894.0;475.0;2178.0;1206.0;5462.0;438.0;272.0;1352.0;263.0;0.0;387.0;161.0;344.0;0.0;462.0;502.0;3413.0;894.0;5233.0;209.0;1664.0;378.0;0.0;0.0;228.0;0.0;255.0;150.0;425.0;361.0;1476.0;792.0;1043.0;172.0;163.0;0.0;0.0;0.0;233.0;…
268813;4.480216666666666;0.0;0.0;3872.0;859.0;5236.0;9828.0;402.0;0.0;565.0;217.0;0.0;0.0;156.0;0.0;356.0;360.0;3143.0;1296.0;8057.0;565.0;189.0;0.0;0.0;0.0;0.0;0.0;0.0;159.0;918.0;281.0;1967.0;1482.0;6039.0;462.0;293.0;1280.0;384.0;0.0;372.0;263.0;357.0;0.0;473.0;522.0;3165.0;1256.0;6131.0;246.0;1464.0;259.0;0.0;0.0;368.0;0.0;204.0;0.0;402.0;463.0;1402.0;821.0;1547.0;243.0;200.0;0.0;0.0;0.0;151.…
269195;4.486583333333333;0.0;0.0;3340.0;797.0;6024.0;8529.0;410.0;0.0;484.0;185.0;190.0;0.0;0.0;0.0;297.0;249.0;3430.0;1708.0;8541.0;470.0;150.0;0.0;0.0;0.0;0.0;0.0;0.0;0.0;735.0;521.0;2434.0;1404.0;6929.0;284.0;456.0;1605.0;418.0;0.0;300.0;0.0;229.0;0.0;580.0;695.0;3772.0;1288.0;6256.0;470.0;1474.0;151.0;0.0;0.0;316.0;0.0;214.0;160.0;532.0;532.0;1323.0;954.0;1543.0;0.0;169.0;0.0;0.0;0.0;344.0;0.…
269577;4.49295;0.0;0.0;3430.0;797.0;6744.0;9330.0;221.0;0.0;345.0;197.0;177.0;0.0;201.0;0.0;382.0;288.0;3389.0;1644.0;9495.0;424.0;219.0;0.0;0.0;0.0;0.0;0.0;280.0;0.0;887.0;284.0;2328.0;1580.0;6598.0;442.0;421.0;1612.0;371.0;0.0;290.0;0.0;388.0;0.0;740.0;630.0;4350.0;1256.0;6371.0;498.0;1615.0;257.0;191.0;0.0;349.0;0.0;154.0;0.0;496.0;386.0;1381.0;701.0;1367.0;259.0;210.0;0.0;0.0;0.0;255.0;0.0;25…
269959;4.499316666666667;0.0;0.0;4037.0;834.0;6678.0;9094.0;403.0;0.0;463.0;314.0;0.0;0.0;0.0;0.0;328.0;435.0;3769.0;1691.0;9543.0;429.0;0.0;0.0;0.0;0.0;0.0;0.0;0.0;0.0;857.0;545.0;2218.0;1375.0;7447.0;399.0;362.0;1725.0;394.0;0.0;184.0;247.0;547.0;0.0;717.0;537.0;3711.0;1312.0;7190.0;359.0;1360.0;185.0;0.0;0.0;499.0;0.0;0.0;0.0;514.0;659.0;1365.0;752.0;1973.0;0.0;289.0;0.0;0.0;0.0;248.0;0.0;195.…
270340;4.5056666666666665;0.0;0.0;3940.0;1111.0;6670.0;8940.0;316.0;0.0;468.0;250.0;0.0;202.0;0.0;0.0;321.0;476.0;3485.0;1804.0;9604.0;694.0;245.0;0.0;0.0;0.0;0.0;0.0;220.0;0.0;953.0;416.0;2804.0;1659.0;7525.0;372.0;297.0;1409.0;416.0;0.0;444.0;248.0;343.0;166.0;884.0;773.0;4194.0;1445.0;6280.0;596.0;1049.0;0.0;0.0;0.0;426.0;0.0;0.0;164.0;520.0;624.0;1693.0;782.0;1422.0;156.0;150.0;0.0;0.0;170.0;…
270722;4.512033333333333;0.0;0.0;3837.0;1092.0;6645.0;9465.0;325.0;0.0;491.0;196.0;308.0;0.0;193.0;0.0;301.0;257.0;3818.0;1809.0;9830.0;512.0;275.0;0.0;0.0;0.0;0.0;0.0;0.0;0.0;908.0;455.0;2090.0;1489.0;7693.0;300.0;332.0;1411.0;387.0;176.0;416.0;292.0;488.0;0.0;655.0;694.0;3601.0;1361.0;6870.0;469.0;1093.0;0.0;0.0;0.0;394.0;0.0;162.0;183.0;459.0;794.0;1651.0;739.0;1694.0;0.0;190.0;0.0;0.0;0.0;213…
271104;4.5184;0.0;0.0;3452.0;1152.0;6546.0;9028.0;249.0;0.0;435.0;160.0;0.0;0.0;0.0;0.0;296.0;408.0;3159.0;1678.0;9029.0;360.0;285.0;0.0;0.0;0.0;0.0;0.0;0.0;0.0;953.0;504.0;2311.0;1363.0;6431.0;400.0;409.0;1587.0;550.0;0.0;383.0;231.0;515.0;239.0;683.0;588.0;3603.0;1211.0;6410.0;376.0;1373.0;174.0;0.0;0.0;511.0;0.0;163.0;0.0;464.0;594.0;1961.0;691.0;1385.0;0.0;169.0;0.0;0.0;0.0;389.0;0.0;186.0;15…
271485;4.52475;0.0;0.0;2701.0;708.0;4280.0;9169.0;373.0;165.0;359.0;245.0;188.0;0.0;159.0;0.0;222.0;401.0;2937.0;1168.0;6440.0;425.0;263.0;0.0;0.0;0.0;0.0;0.0;151.0;0.0;919.0;354.0;2111.0;1150.0;4632.0;275.0;322.0;1583.0;338.0;0.0;328.0;177.0;329.0;191.0;613.0;846.0;3805.0;918.0;4572.0;251.0;1251.0;0.0;0.0;0.0;325.0;0.0;206.0;0.0;503.0;692.0;1459.0;552.0;1148.0;0.0;212.0;0.0;0.0;0.0;233.0;0.0;248…
271867;4.531116666666667;0.0;0.0;2104.0;443.0;2867.0;9896.0;359.0;0.0;413.0;329.0;192.0;0.0;0.0;0.0;201.0;233.0;2269.0;988.0;3471.0;293.0;239.0;0.0;0.0;0.0;0.0;0.0;193.0;0.0;867.0;235.0;1710.0;811.0;2391.0;0.0;225.0;1319.0;428.0;0.0;403.0;167.0;471.0;0.0;585.0;454.0;3027.0;762.0;3107.0;0.0;1378.0;0.0;0.0;0.0;400.0;0.0;266.0;0.0;573.0;407.0;1117.0;755.0;609.0;0.0;221.0;0.0;0.0;0.0;251.0;0.0;160.0;…
272249;4.537483333333333;0.0;0.0;1882.0;517.0;2333.0;9029.0;320.0;0.0;609.0;165.0;257.0;183.0;0.0;0.0;179.0;295.0;1928.0;567.0;2481.0;0.0;361.0;0.0;0.0;0.0;0.0;0.0;175.0;0.0;884.0;299.0;1565.0;570.0;1849.0;0.0;269.0;1569.0;357.0;0.0;388.0;274.0;446.0;0.0;811.0;510.0;2950.0;663.0;2769.0;231.0;1261.0;179.0;197.0;0.0;473.0;0.0;272.0;0.0;493.0;569.0;1053.0;575.0;643.0;0.0;0.0;0.0;0.0;0.0;153.0;0.0;15…
272631;4.54385;0.0;0.0;1919.0;635.0;2166.0;9392.0;261.0;0.0;567.0;0.0;0.0;0.0;232.0;0.0;325.0;329.0;1951.0;760.0;2298.0;158.0;220.0;0.0;0.0;0.0;0.0;0.0;0.0;0.0;758.0;283.0;1456.0;561.0;1467.0;0.0;294.0;1452.0;323.0;0.0;274.0;168.0;353.0;0.0;561.0;478.0;3632.0;681.0;2462.0;0.0;1279.0;160.0;0.0;0.0;294.0;0.0;183.0;0.0;612.0;486.0;950.0;454.0;455.0;0.0;0.0;0.0;0.0;0.0;198.0;0.0;203.0;0.0;353.0;326.0…
273012;4.5502;0.0;0.0;1672.0;422.0;2148.0;9943.0;369.0;0.0;468.0;259.0;0.0;0.0;0.0;0.0;174.0;235.0;2128.0;710.0;2247.0;0.0;351.0;0.0;0.0;0.0;0.0;0.0;0.0;0.0;626.0;335.0;1202.0;690.0;1459.0;191.0;379.0;1584.0;383.0;0.0;310.0;0.0;300.0;0.0;526.0;663.0;3273.0;618.0;2456.0;0.0;1074.0;185.0;0.0;0.0;439.0;0.0;229.0;0.0;607.0;539.0;1126.0;504.0;427.0;0.0;0.0;0.0;0.0;0.0;256.0;0.0;257.0;0.0;360.0;255.0;6…
273394;4.556566666666667;0.0;0.0;1648.0;412.0;1932.0;9118.0;267.0;0.0;516.0;220.0;198.0;171.0;197.0;0.0;0.0;181.0;1615.0;566.0;2078.0;185.0;187.0;0.0;0.0;0.0;0.0;0.0;0.0;0.0;546.0;247.0;1310.0;727.0;1355.0;180.0;231.0;1261.0;227.0;0.0;332.0;227.0;378.0;173.0;571.0;604.0;3180.0;537.0;2176.0;0.0;1052.0;0.0;0.0;0.0;347.0;0.0;0.0;173.0;556.0;602.0;1198.0;328.0;437.0;0.0;0.0;0.0;0.0;0.0;202.0;0.0;340.…
273776;4.5629333333333335;0.0;0.0;1324.0;296.0;1934.0;9222.0;460.0;169.0;393.0;211.0;0.0;0.0;0.0;0.0;0.0;214.0;1838.0;556.0;2190.0;164.0;271.0;0.0;0.0;0.0;0.0;0.0;0.0;0.0;572.0;260.0;1029.0;545.0;1375.0;0.0;232.0;1028.0;246.0;0.0;208.0;176.0;389.0;170.0;654.0;565.0;2650.0;614.0;2194.0;0.0;1095.0;173.0;0.0;0.0;212.0;0.0;191.0;197.0;476.0;427.0;876.0;370.0;352.0;0.0;0.0;0.0;0.0;0.0;155.0;0.0;156.0;…
274157;4.569283333333333;0.0;0.0;1631.0;488.0;1589.0;9546.0;268.0;0.0;456.0;290.0;179.0;246.0;166.0;0.0;0.0;172.0;1789.0;700.0;2128.0;0.0;266.0;0.0;0.0;0.0;0.0;0.0;0.0;0.0;427.0;297.0;971.0;557.0;1712.0;0.0;321.0;1166.0;388.0;0.0;290.0;188.0;430.0;0.0;530.0;474.0;3435.0;803.0;1996.0;0.0;1193.0;0.0;0.0;0.0;414.0;0.0;0.0;0.0;617.0;396.0;1122.0;302.0;390.0;0.0;0.0;0.0;0.0;0.0;390.0;0.0;201.0;0.0;226…
274539;4.57565;0.0;0.0;1536.0;509.0;1783.0;9656.0;348.0;185.0;410.0;157.0;202.0;0.0;0.0;0.0;317.0;190.0;1607.0;524.0;2281.0;0.0;181.0;0.0;0.0;0.0;0.0;0.0;0.0;0.0;435.0;331.0;1122.0;598.0;1531.0;0.0;489.0;967.0;339.0;0.0;319.0;200.0;230.0;0.0;672.0;370.0;3034.0;724.0;2350.0;0.0;911.0;0.0;176.0;0.0;339.0;0.0;0.0;205.0;620.0;439.0;888.0;192.0;370.0;0.0;0.0;0.0;0.0;0.0;263.0;0.0;0.0;0.0;269.0;186.0;5…
274921;4.582016666666667;0.0;0.0;1276.0;417.0;2029.0;9344.0;363.0;0.0;488.0;336.0;195.0;0.0;0.0;0.0;198.0;301.0;1746.0;638.0;2140.0;202.0;183.0;0.0;0.0;0.0;0.0;0.0;0.0;0.0;434.0;224.0;1128.0;516.0;1180.0;0.0;487.0;1185.0;238.0;0.0;289.0;212.0;345.0;0.0;620.0;521.0;2636.0;409.0;2301.0;0.0;968.0;0.0;0.0;0.0;258.0;0.0;0.0;170.0;399.0;349.0;949.0;280.0;525.0;0.0;0.0;0.0;0.0;0.0;0.0;0.0;0.0;0.0;306.0;…
275303;4.588383333333334;0.0;0.0;1239.0;328.0;1744.0;8985.0;262.0;0.0;258.0;0.0;165.0;160.0;155.0;0.0;166.0;227.0;1768.0;709.0;2055.0;241.0;163.0;0.0;0.0;0.0;0.0;0.0;0.0;0.0;648.0;289.0;1334.0;586.0;1486.0;0.0;434.0;1482.0;410.0;0.0;218.0;247.0;313.0;0.0;545.0;436.0;2773.0;525.0;2213.0;0.0;1187.0;0.0;191.0;0.0;544.0;0.0;209.0;0.0;443.0;421.0;863.0;342.0;445.0;0.0;186.0;0.0;0.0;0.0;335.0;0.0;250.0…
275684;4.594733333333333;0.0;0.0;1798.0;400.0;2207.0;9126.0;290.0;0.0;522.0;251.0;0.0;0.0;0.0;0.0;205.0;287.0;1982.0;696.0;2141.0;0.0;180.0;0.0;0.0;0.0;0.0;0.0;0.0;0.0;564.0;187.0;1199.0;577.0;1491.0;218.0;525.0;1537.0;380.0;0.0;290.0;177.0;416.0;0.0;786.0;450.0;3240.0;461.0;2772.0;0.0;1206.0;0.0;195.0;0.0;426.0;0.0;0.0;0.0;469.0;571.0;1125.0;363.0;407.0;0.0;176.0;162.0;0.0;0.0;196.0;0.0;228.0;19…
276066;4.6011;0.0;0.0;1342.0;377.0;2064.0;9727.0;344.0;0.0;428.0;240.0;191.0;0.0;0.0;0.0;0.0;0.0;1670.0;600.0;2297.0;167.0;243.0;0.0;0.0;0.0;0.0;0.0;183.0;0.0;584.0;354.0;957.0;416.0;1632.0;0.0;541.0;1574.0;363.0;0.0;368.0;0.0;251.0;0.0;536.0;361.0;2913.0;426.0;2622.0;0.0;1635.0;0.0;0.0;0.0;318.0;0.0;152.0;162.0;607.0;496.0;1050.0;287.0;435.0;0.0;0.0;0.0;0.0;0.0;249.0;0.0;244.0;0.0;351.0;291.0;45…
276448;4.607466666666666;0.0;0.0;1690.0;490.0;2186.0;9764.0;284.0;151.0;560.0;167.0;153.0;0.0;151.0;0.0;186.0;0.0;1728.0;705.0;2400.0;0.0;203.0;0.0;0.0;0.0;0.0;0.0;0.0;0.0;643.0;388.0;1380.0;824.0;1357.0;152.0;542.0;1697.0;336.0;0.0;306.0;321.0;218.0;169.0;707.0;328.0;2802.0;448.0;2010.0;0.0;1310.0;0.0;190.0;0.0;305.0;0.0;159.0;189.0;517.0;452.0;1266.0;279.0;550.0;0.0;251.0;0.0;220.0;0.0;216.0;0.…
276829;4.613816666666667;0.0;0.0;1715.0;405.0;1942.0;9582.0;362.0;0.0;517.0;290.0;0.0;188.0;0.0;0.0;333.0;0.0;1778.0;877.0;2285.0;178.0;214.0;0.0;0.0;0.0;0.0;0.0;0.0;0.0;588.0;234.0;1272.0;481.0;1238.0;167.0;848.0;1507.0;439.0;0.0;261.0;185.0;258.0;0.0;482.0;493.0;3063.0;586.0;2486.0;210.0;1286.0;0.0;0.0;0.0;360.0;0.0;0.0;0.0;403.0;442.0;774.0;363.0;572.0;0.0;0.0;0.0;0.0;0.0;289.0;0.0;207.0;0.0;2…
277211;4.620183333333333;0.0;0.0;1902.0;348.0;2069.0;9496.0;653.0;155.0;505.0;170.0;203.0;0.0;0.0;0.0;219.0;0.0;1639.0;671.0;2181.0;168.0;175.0;0.0;0.0;0.0;0.0;0.0;0.0;0.0;785.0;401.0;1525.0;612.0;1433.0;182.0;1094.0;1631.0;499.0;0.0;250.0;0.0;435.0;157.0;619.0;425.0;2912.0;603.0;2552.0;0.0;1426.0;0.0;0.0;0.0;305.0;0.0;220.0;169.0;629.0;415.0;1050.0;318.0;386.0;0.0;272.0;0.0;0.0;0.0;155.0;0.0;0.0…
277593;4.62655;0.0;0.0;1493.0;589.0;1884.0;9337.0;408.0;0.0;413.0;358.0;0.0;0.0;0.0;0.0;301.0;244.0;2015.0;609.0;2795.0;0.0;194.0;0.0;0.0;0.0;0.0;0.0;0.0;0.0;592.0;271.0;1287.0;593.0;1636.0;194.0;948.0;1417.0;609.0;0.0;351.0;202.0;225.0;0.0;566.0;694.0;3163.0;416.0;2500.0;0.0;1393.0;167.0;177.0;0.0;421.0;0.0;260.0;0.0;479.0;485.0;897.0;302.0;547.0;0.0;0.0;0.0;0.0;0.0;260.0;0.0;297.0;0.0;508.0;241…
277975;4.632916666666667;0.0;0.0;1789.0;531.0;2259.0;9159.0;535.0;0.0;535.0;233.0;0.0;0.0;0.0;0.0;216.0;238.0;2139.0;612.0;3019.0;0.0;240.0;0.0;0.0;0.0;0.0;0.0;173.0;0.0;498.0;282.0;1590.0;797.0;1801.0;162.0;897.0;1849.0;380.0;0.0;241.0;212.0;416.0;153.0;679.0;375.0;3236.0;781.0;2629.0;0.0;1602.0;179.0;0.0;0.0;339.0;0.0;277.0;155.0;443.0;460.0;1238.0;391.0;451.0;0.0;0.0;0.0;0.0;0.0;282.0;177.0;28…
278356;4.639266666666667;0.0;0.0;1758.0;435.0;2300.0;9138.0;412.0;0.0;413.0;208.0;221.0;302.0;0.0;0.0;232.0;405.0;1717.0;708.0;2498.0;247.0;201.0;0.0;0.0;0.0;0.0;0.0;0.0;0.0;613.0;312.0;1163.0;687.0;2001.0;177.0;753.0;1596.0;407.0;0.0;289.0;0.0;261.0;162.0;823.0;436.0;3373.0;439.0;2582.0;218.0;1320.0;0.0;0.0;0.0;284.0;0.0;157.0;223.0;538.0;465.0;1208.0;401.0;603.0;0.0;0.0;0.0;0.0;0.0;248.0;0.0;24…
278738;4.6456333333333335;0.0;0.0;1672.0;479.0;2301.0;9345.0;445.0;0.0;307.0;195.0;150.0;237.0;0.0;0.0;152.0;239.0;2013.0;799.0;3020.0;158.0;0.0;0.0;0.0;0.0;0.0;0.0;0.0;0.0;701.0;364.0;1522.0;621.0;2359.0;172.0;723.0;1181.0;215.0;0.0;356.0;256.0;325.0;153.0;614.0;486.0;2981.0;700.0;2586.0;258.0;1407.0;205.0;193.0;0.0;403.0;0.0;0.0;160.0;484.0;414.0;1179.0;354.0;544.0;0.0;0.0;0.0;0.0;0.0;197.0;0.0…
279120;4.652;0.0;0.0;1646.0;448.0;2703.0;9835.0;400.0;0.0;462.0;237.0;0.0;158.0;0.0;0.0;165.0;151.0;1874.0;1004.0;2988.0;207.0;175.0;0.0;0.0;0.0;0.0;0.0;0.0;0.0;689.0;295.0;1539.0;665.0;1897.0;177.0;598.0;1024.0;336.0;0.0;252.0;193.0;286.0;179.0;601.0;490.0;3623.0;735.0;3130.0;0.0;990.0;0.0;0.0;0.0;309.0;0.0;176.0;0.0;666.0;481.0;1390.0;514.0;623.0;0.0;0.0;0.0;151.0;0.0;200.0;0.0;229.0;0.0;304.0;…
279502;4.658366666666667;0.0;0.0;2167.0;563.0;2272.0;9419.0;424.0;160.0;399.0;0.0;188.0;0.0;0.0;0.0;270.0;245.0;2046.0;865.0;3790.0;0.0;0.0;0.0;0.0;0.0;0.0;0.0;198.0;0.0;552.0;359.0;1489.0;1131.0;2399.0;261.0;460.0;828.0;224.0;0.0;187.0;201.0;340.0;0.0;513.0;502.0;3134.0;559.0;2925.0;0.0;1006.0;167.0;0.0;0.0;343.0;0.0;194.0;156.0;497.0;342.0;1620.0;335.0;631.0;0.0;177.0;0.0;155.0;0.0;318.0;185.0;…
279883;4.664716666666667;0.0;0.0;2025.0;354.0;3226.0;9518.0;303.0;0.0;330.0;202.0;151.0;0.0;0.0;0.0;226.0;171.0;2209.0;1055.0;3572.0;218.0;220.0;0.0;0.0;0.0;0.0;0.0;0.0;0.0;591.0;416.0;1724.0;618.0;3023.0;195.0;545.0;1119.0;241.0;0.0;165.0;0.0;283.0;0.0;582.0;585.0;3638.0;654.0;3313.0;164.0;788.0;0.0;0.0;0.0;225.0;0.0;195.0;0.0;472.0;469.0;1549.0;456.0;674.0;0.0;152.0;0.0;196.0;0.0;342.0;0.0;154.…
280265;4.671083333333334;0.0;0.0;2071.0;478.0;3135.0;9266.0;270.0;0.0;499.0;287.0;245.0;0.0;0.0;0.0;237.0;401.0;2144.0;994.0;4025.0;260.0;153.0;0.0;0.0;0.0;0.0;0.0;0.0;0.0;683.0;350.0;1481.0;673.0;2881.0;233.0;293.0;983.0;305.0;0.0;0.0;166.0;291.0;0.0;749.0;619.0;3146.0;838.0;3294.0;0.0;982.0;0.0;0.0;0.0;372.0;0.0;0.0;0.0;435.0;403.0;1112.0;606.0;606.0;0.0;0.0;0.0;0.0;0.0;319.0;0.0;0.0;0.0;397.0;…
280647;4.67745;0.0;0.0;2144.0;496.0;2914.0;9746.0;405.0;0.0;498.0;0.0;0.0;0.0;165.0;0.0;321.0;189.0;2280.0;862.0;4390.0;273.0;0.0;0.0;0.0;0.0;0.0;0.0;160.0;0.0;585.0;187.0;1756.0;901.0;2827.0;183.0;323.0;764.0;214.0;0.0;236.0;207.0;269.0;0.0;650.0;459.0;3248.0;629.0;3637.0;194.0;894.0;212.0;0.0;0.0;397.0;0.0;188.0;0.0;541.0;362.0;1442.0;608.0;659.0;0.0;0.0;0.0;0.0;0.0;290.0;0.0;171.0;0.0;342.0;15…
281028;4.6838;0.0;0.0;2111.0;539.0;3046.0;8858.0;268.0;0.0;321.0;241.0;0.0;0.0;156.0;0.0;225.0;245.0;2416.0;828.0;4290.0;184.0;0.0;0.0;0.0;0.0;0.0;0.0;0.0;0.0;648.0;453.0;1881.0;817.0;2930.0;272.0;324.0;679.0;230.0;0.0;281.0;0.0;326.0;0.0;629.0;491.0;3133.0;904.0;3220.0;186.0;965.0;182.0;0.0;0.0;410.0;0.0;203.0;178.0;555.0;470.0;1483.0;553.0;709.0;0.0;0.0;0.0;0.0;0.0;272.0;0.0;218.0;0.0;350.0;212…
281410;4.690166666666666;0.0;0.0;2148.0;446.0;2952.0;9276.0;325.0;0.0;423.0;246.0;178.0;205.0;0.0;0.0;171.0;170.0;2270.0;1100.0;3874.0;178.0;315.0;0.0;0.0;0.0;0.0;0.0;195.0;0.0;800.0;352.0;1618.0;867.0;2762.0;229.0;306.0;784.0;281.0;0.0;299.0;307.0;335.0;0.0;640.0;672.0;2958.0;1067.0;2996.0;188.0;786.0;154.0;0.0;0.0;420.0;0.0;0.0;0.0;696.0;381.0;1651.0;566.0;580.0;0.0;0.0;0.0;0.0;0.0;331.0;0.0;0.…
281792;4.696533333333333;0.0;0.0;1727.0;459.0;2855.0;9058.0;409.0;250.0;380.0;197.0;159.0;0.0;0.0;0.0;224.0;202.0;2357.0;858.0;4039.0;350.0;0.0;0.0;0.0;0.0;0.0;0.0;0.0;0.0;686.0;431.0;1774.0;818.0;2788.0;167.0;271.0;650.0;179.0;0.0;261.0;0.0;345.0;0.0;769.0;594.0;3142.0;912.0;3309.0;205.0;622.0;0.0;0.0;0.0;391.0;0.0;229.0;161.0;524.0;558.0;1464.0;695.0;696.0;0.0;0.0;155.0;0.0;0.0;210.0;0.0;224.0;…
282174;4.7029;0.0;0.0;2077.0;445.0;3119.0;9026.0;322.0;170.0;374.0;152.0;209.0;156.0;194.0;0.0;211.0;192.0;2469.0;978.0;3997.0;280.0;0.0;0.0;0.0;0.0;0.0;0.0;214.0;0.0;810.0;365.0;1687.0;812.0;2978.0;186.0;174.0;691.0;246.0;0.0;265.0;232.0;359.0;0.0;919.0;360.0;3585.0;949.0;3613.0;247.0;622.0;0.0;0.0;0.0;314.0;0.0;0.0;258.0;758.0;368.0;1422.0;499.0;661.0;0.0;0.0;0.0;0.0;0.0;201.0;0.0;0.0;0.0;359.0…
282555;4.70925;0.0;0.0;2433.0;326.0;2640.0;9640.0;398.0;0.0;390.0;0.0;0.0;0.0;234.0;0.0;228.0;322.0;2331.0;1124.0;3603.0;169.0;0.0;0.0;0.0;0.0;0.0;0.0;0.0;0.0;664.0;249.0;1785.0;924.0;2595.0;231.0;204.0;661.0;202.0;0.0;325.0;228.0;194.0;186.0;799.0;499.0;3245.0;1118.0;3263.0;254.0;642.0;159.0;0.0;0.0;349.0;0.0;0.0;0.0;652.0;377.0;1189.0;624.0;742.0;0.0;0.0;0.0;0.0;0.0;226.0;0.0;0.0;221.0;312.0;24…
282937;4.715616666666667;0.0;0.0;1757.0;541.0;2906.0;9002.0;255.0;0.0;418.0;257.0;195.0;181.0;0.0;0.0;178.0;175.0;2400.0;949.0;3664.0;198.0;0.0;0.0;0.0;0.0;0.0;0.0;152.0;0.0;680.0;421.0;1514.0;1042.0;2320.0;218.0;171.0;646.0;280.0;0.0;234.0;161.0;469.0;0.0;806.0;399.0;3459.0;1026.0;3647.0;186.0;758.0;0.0;0.0;0.0;402.0;0.0;268.0;182.0;680.0;486.0;1573.0;410.0;858.0;0.0;0.0;0.0;0.0;0.0;316.0;0.0;0.…
283319;4.721983333333333;0.0;0.0;1674.0;385.0;2815.0;8921.0;232.0;0.0;482.0;234.0;0.0;213.0;0.0;0.0;318.0;232.0;2293.0;922.0;3696.0;151.0;155.0;0.0;0.0;0.0;0.0;0.0;155.0;0.0;594.0;433.0;1780.0;1038.0;2368.0;273.0;170.0;641.0;173.0;0.0;282.0;157.0;490.0;0.0;642.0;517.0;3328.0;997.0;3246.0;197.0;815.0;0.0;0.0;0.0;338.0;0.0;167.0;0.0;681.0;467.0;1228.0;462.0;580.0;171.0;0.0;0.0;0.0;0.0;193.0;0.0;259…
283700;4.7283333333333335;0.0;0.0;1765.0;592.0;3360.0;9579.0;192.0;206.0;407.0;285.0;150.0;0.0;0.0;0.0;196.0;0.0;2311.0;829.0;3640.0;219.0;0.0;0.0;0.0;0.0;0.0;0.0;0.0;0.0;729.0;292.0;2016.0;1240.0;2477.0;0.0;172.0;699.0;199.0;0.0;446.0;222.0;457.0;0.0;747.0;815.0;3090.0;1154.0;3001.0;272.0;730.0;0.0;0.0;0.0;428.0;0.0;0.0;191.0;533.0;458.0;1425.0;527.0;445.0;0.0;0.0;0.0;0.0;161.0;165.0;0.0;169.0;0…
284082;4.7347;0.0;0.0;2283.0;484.0;3311.0;9523.0;349.0;220.0;335.0;178.0;168.0;0.0;0.0;0.0;253.0;158.0;2278.0;1187.0;4053.0;0.0;0.0;0.0;0.0;0.0;0.0;0.0;0.0;0.0;700.0;398.0;2129.0;1153.0;3134.0;224.0;232.0;848.0;225.0;0.0;275.0;224.0;277.0;0.0;802.0;719.0;3736.0;1051.0;3499.0;178.0;908.0;198.0;0.0;0.0;346.0;0.0;0.0;192.0;760.0;559.0;1502.0;409.0;699.0;0.0;0.0;0.0;0.0;0.0;317.0;0.0;178.0;0.0;229.0;…
284464;4.741066666666667;0.0;0.0;1822.0;609.0;3539.0;10038.0;169.0;0.0;417.0;255.0;150.0;160.0;0.0;0.0;208.0;337.0;2275.0;1092.0;3751.0;244.0;0.0;0.0;0.0;0.0;0.0;0.0;165.0;0.0;668.0;290.0;2014.0;1153.0;3141.0;205.0;224.0;715.0;158.0;0.0;249.0;0.0;294.0;164.0;771.0;683.0;3460.0;780.0;3372.0;160.0;658.0;0.0;0.0;0.0;369.0;0.0;172.0;0.0;749.0;382.0;1532.0;450.0;842.0;0.0;0.0;0.0;0.0;0.0;332.0;0.0;194…
284846;4.747433333333333;0.0;0.0;2637.0;623.0;3709.0;9424.0;319.0;0.0;471.0;0.0;174.0;0.0;0.0;0.0;173.0;285.0;2908.0;1638.0;4443.0;316.0;0.0;0.0;0.0;0.0;0.0;0.0;175.0;185.0;793.0;272.0;1994.0;1344.0;3328.0;176.0;235.0;697.0;163.0;0.0;254.0;190.0;481.0;0.0;872.0;454.0;3665.0;1116.0;3597.0;203.0;616.0;0.0;0.0;0.0;524.0;0.0;215.0;213.0;758.0;598.0;1813.0;423.0;935.0;0.0;0.0;0.0;0.0;0.0;232.0;0.0;0.0…
285227;4.753783333333334;0.0;0.0;2125.0;438.0;3631.0;10088.0;334.0;0.0;433.0;209.0;252.0;216.0;171.0;0.0;266.0;351.0;2649.0;1255.0;4568.0;266.0;0.0;0.0;0.0;0.0;0.0;0.0;0.0;0.0;802.0;371.0;2054.0;1693.0;3462.0;214.0;258.0;689.0;0.0;0.0;355.0;266.0;264.0;241.0;783.0;658.0;3392.0;622.0;3777.0;302.0;679.0;0.0;0.0;0.0;577.0;0.0;251.0;202.0;643.0;604.0;1609.0;455.0;956.0;0.0;0.0;0.0;0.0;0.0;252.0;0.0;2…
285609;4.76015;0.0;0.0;2306.0;681.0;3787.0;10225.0;303.0;0.0;434.0;0.0;0.0;212.0;0.0;0.0;226.0;208.0;2690.0;1516.0;4889.0;188.0;0.0;0.0;0.0;0.0;0.0;0.0;151.0;0.0;827.0;420.0;2380.0;1409.0;4208.0;170.0;202.0;669.0;187.0;171.0;254.0;184.0;358.0;0.0;762.0;772.0;3916.0;886.0;3707.0;280.0;667.0;0.0;0.0;0.0;453.0;164.0;198.0;0.0;769.0;580.0;1637.0;472.0;1178.0;0.0;0.0;0.0;150.0;0.0;384.0;224.0;245.0;0.…
285991;4.766516666666667;0.0;0.0;2381.0;519.0;3949.0;10087.0;357.0;178.0;388.0;0.0;0.0;0.0;0.0;0.0;276.0;378.0;3281.0;1428.0;5364.0;300.0;160.0;0.0;0.0;0.0;0.0;0.0;184.0;0.0;728.0;472.0;2452.0;1329.0;3970.0;215.0;229.0;594.0;0.0;0.0;390.0;0.0;454.0;181.0;867.0;660.0;3579.0;766.0;3935.0;161.0;630.0;0.0;0.0;0.0;632.0;206.0;199.0;0.0;886.0;626.0;1837.0;553.0;831.0;0.0;0.0;0.0;0.0;0.0;411.0;277.0;256…
286372;4.772866666666666;0.0;0.0;2740.0;706.0;3827.0;9941.0;341.0;0.0;399.0;197.0;158.0;189.0;179.0;0.0;383.0;265.0;3283.0;1279.0;5983.0;209.0;160.0;0.0;0.0;0.0;0.0;0.0;162.0;0.0;827.0;507.0;2382.0;1318.0;4296.0;241.0;167.0;526.0;224.0;0.0;327.0;246.0;400.0;0.0;1019.0;767.0;3454.0;864.0;3948.0;240.0;592.0;0.0;0.0;0.0;534.0;0.0;178.0;165.0;766.0;493.0;1807.0;454.0;1325.0;0.0;0.0;0.0;221.0;0.0;493.…
286754;4.779233333333333;0.0;0.0;2952.0;662.0;4157.0;10030.0;354.0;0.0;395.0;234.0;190.0;152.0;0.0;0.0;278.0;258.0;3068.0;1427.0;5381.0;326.0;0.0;0.0;0.0;0.0;0.0;0.0;322.0;0.0;982.0;582.0;2756.0;1533.0;3804.0;265.0;227.0;568.0;219.0;0.0;269.0;244.0;464.0;0.0;847.0;572.0;4105.0;786.0;4055.0;214.0;521.0;0.0;0.0;0.0;564.0;0.0;176.0;271.0;706.0;592.0;2022.0;468.0;1196.0;163.0;0.0;0.0;0.0;0.0;195.0;0.…
287136;4.7856;0.0;0.0;2616.0;772.0;3952.0;9776.0;316.0;0.0;374.0;220.0;208.0;0.0;215.0;0.0;268.0;526.0;3213.0;1654.0;5842.0;251.0;0.0;0.0;0.0;0.0;248.0;0.0;225.0;179.0;849.0;402.0;2471.0;1059.0;4353.0;279.0;231.0;549.0;264.0;0.0;452.0;238.0;438.0;0.0;744.0;881.0;4011.0;688.0;3736.0;235.0;524.0;0.0;0.0;0.0;715.0;0.0;259.0;305.0;1090.0;464.0;2137.0;564.0;1125.0;0.0;0.0;0.0;0.0;0.0;228.0;0.0;250.0;0…
287518;4.791966666666666;0.0;0.0;2971.0;629.0;4433.0;10073.0;358.0;0.0;365.0;168.0;183.0;178.0;189.0;0.0;248.0;332.0;3302.0;1920.0;5970.0;256.0;178.0;0.0;0.0;0.0;0.0;0.0;243.0;0.0;1050.0;625.0;2449.0;1253.0;3984.0;270.0;298.0;703.0;0.0;168.0;341.0;229.0;389.0;196.0;938.0;845.0;4216.0;872.0;4087.0;248.0;573.0;0.0;0.0;0.0;596.0;0.0;195.0;225.0;825.0;669.0;2405.0;469.0;1138.0;0.0;0.0;0.0;0.0;0.0;320…
287899;4.798316666666667;0.0;0.0;2736.0;660.0;4098.0;9777.0;237.0;0.0;341.0;212.0;0.0;232.0;0.0;0.0;357.0;374.0;3377.0;1980.0;7137.0;295.0;0.0;0.0;0.0;0.0;0.0;0.0;194.0;0.0;853.0;643.0;2642.0;1314.0;4314.0;169.0;296.0;627.0;0.0;0.0;416.0;249.0;311.0;221.0;1021.0;905.0;3744.0;720.0;4238.0;304.0;772.0;0.0;0.0;0.0;749.0;0.0;0.0;205.0;821.0;660.0;2225.0;563.0;1183.0;173.0;0.0;0.0;0.0;0.0;341.0;0.0;30…
288281;4.804683333333333;0.0;0.0;2941.0;561.0;4247.0;9925.0;400.0;195.0;418.0;188.0;218.0;152.0;198.0;0.0;217.0;292.0;3248.0;2147.0;6716.0;407.0;0.0;0.0;0.0;0.0;0.0;0.0;165.0;0.0;1162.0;664.0;2700.0;1585.0;4267.0;362.0;278.0;434.0;163.0;161.0;336.0;195.0;409.0;0.0;758.0;911.0;3698.0;1016.0;4655.0;243.0;817.0;207.0;0.0;0.0;763.0;156.0;193.0;263.0;879.0;784.0;2149.0;702.0;1102.0;185.0;0.0;0.0;0.0;0…
288663;4.81105;0.0;0.0;3106.0;626.0;5085.0;9922.0;328.0;0.0;382.0;159.0;0.0;178.0;0.0;0.0;287.0;229.0;3601.0;2014.0;6818.0;336.0;0.0;0.0;0.0;0.0;0.0;0.0;248.0;152.0;1056.0;928.0;2967.0;1485.0;4612.0;318.0;179.0;438.0;0.0;162.0;361.0;152.0;382.0;0.0;1134.0;819.0;4196.0;1174.0;4094.0;308.0;709.0;0.0;158.0;0.0;577.0;0.0;279.0;263.0;798.0;634.0;2564.0;862.0;1169.0;0.0;0.0;0.0;0.0;0.0;383.0;0.0;287.0;…
289044;4.8174;0.0;0.0;3237.0;648.0;4819.0;9444.0;192.0;0.0;509.0;221.0;198.0;0.0;0.0;0.0;358.0;352.0;4061.0;2441.0;7595.0;368.0;0.0;0.0;0.0;0.0;0.0;0.0;204.0;196.0;1121.0;685.0;2798.0;1574.0;5487.0;389.0;284.0;546.0;0.0;168.0;301.0;249.0;571.0;0.0;935.0;1063.0;4201.0;982.0;4857.0;251.0;445.0;0.0;0.0;0.0;671.0;0.0;0.0;316.0;1171.0;810.0;2106.0;929.0;1688.0;0.0;164.0;0.0;0.0;0.0;370.0;183.0;234.0;0…
289426;4.823766666666667;0.0;0.0;3101.0;644.0;5661.0;9481.0;196.0;185.0;444.0;153.0;0.0;0.0;0.0;0.0;327.0;439.0;4082.0;1913.0;8318.0;497.0;173.0;0.0;0.0;0.0;0.0;0.0;193.0;0.0;1108.0;723.0;3136.0;1472.0;6047.0;272.0;273.0;523.0;161.0;0.0;385.0;232.0;572.0;0.0;1056.0;1194.0;4440.0;1181.0;5508.0;365.0;653.0;0.0;0.0;0.0;453.0;0.0;241.0;208.0;920.0;690.0;2744.0;761.0;1438.0;0.0;0.0;0.0;0.0;0.0;348.0;0…
289808;4.830133333333333;0.0;0.0;3205.0;739.0;5165.0;10533.0;321.0;0.0;583.0;0.0;0.0;0.0;154.0;0.0;334.0;473.0;4145.0;2369.0;8540.0;484.0;0.0;160.0;0.0;0.0;0.0;0.0;305.0;196.0;1168.0;993.0;3491.0;1745.0;5186.0;591.0;357.0;383.0;0.0;0.0;367.0;346.0;396.0;229.0;994.0;1379.0;4705.0;1227.0;5028.0;351.0;586.0;0.0;194.0;0.0;492.0;0.0;265.0;314.0;945.0;691.0;2563.0;1080.0;1404.0;0.0;0.0;0.0;0.0;0.0;302.…
290190;4.8365;0.0;0.0;3415.0;644.0;4703.0;9869.0;235.0;0.0;430.0;152.0;0.0;247.0;0.0;0.0;305.0;365.0;4149.0;1956.0;7908.0;380.0;0.0;0.0;0.0;0.0;0.0;0.0;188.0;0.0;1185.0;749.0;3191.0;1785.0;5118.0;253.0;264.0;516.0;0.0;156.0;430.0;272.0;474.0;186.0;1002.0;1197.0;4369.0;1141.0;4391.0;405.0;787.0;0.0;164.0;0.0;617.0;0.0;270.0;291.0;966.0;772.0;2441.0;1139.0;1563.0;193.0;0.0;0.0;0.0;0.0;380.0;218.0;2…
290571;4.84285;0.0;0.0;3575.0;776.0;4827.0;10016.0;238.0;0.0;460.0;0.0;165.0;0.0;203.0;0.0;439.0;374.0;4415.0;1916.0;7259.0;266.0;0.0;0.0;0.0;0.0;0.0;0.0;0.0;0.0;1329.0;757.0;3500.0;1786.0;5452.0;419.0;229.0;530.0;0.0;0.0;337.0;191.0;489.0;251.0;1096.0;1452.0;4915.0;1352.0;5096.0;357.0;513.0;0.0;0.0;0.0;391.0;0.0;293.0;240.0;1096.0;963.0;2765.0;1342.0;1390.0;0.0;0.0;0.0;0.0;0.0;384.0;0.0;245.0;0.…
290953;4.849216666666667;0.0;0.0;3200.0;828.0;4683.0;10200.0;260.0;0.0;419.0;259.0;0.0;0.0;0.0;0.0;375.0;410.0;4120.0;1751.0;7086.0;460.0;219.0;0.0;0.0;0.0;0.0;0.0;208.0;0.0;1018.0;608.0;3560.0;1969.0;4899.0;261.0;433.0;527.0;162.0;0.0;407.0;243.0;468.0;205.0;1264.0;1495.0;5305.0;1289.0;4519.0;312.0;493.0;0.0;0.0;0.0;565.0;0.0;171.0;154.0;1140.0;879.0;2620.0;994.0;1174.0;0.0;0.0;0.0;0.0;0.0;501.0…
291335;4.855583333333334;0.0;0.0;3674.0;681.0;4622.0;10073.0;301.0;0.0;399.0;160.0;0.0;0.0;0.0;0.0;278.0;493.0;4591.0;1961.0;6695.0;540.0;0.0;0.0;0.0;0.0;0.0;0.0;0.0;0.0;1196.0;761.0;3357.0;1986.0;4910.0;235.0;199.0;700.0;0.0;0.0;482.0;189.0;477.0;240.0;1408.0;1709.0;5202.0;1258.0;4511.0;323.0;580.0;0.0;0.0;0.0;557.0;170.0;275.0;348.0;1162.0;945.0;3217.0;880.0;1290.0;162.0;0.0;0.0;168.0;0.0;402.0…
291717;4.86195;0.0;0.0;3832.0;848.0;5757.0;9398.0;224.0;228.0;290.0;193.0;0.0;224.0;158.0;0.0;389.0;575.0;4897.0;2030.0;8170.0;383.0;180.0;0.0;0.0;0.0;0.0;0.0;226.0;0.0;1254.0;957.0;4079.0;1986.0;5858.0;330.0;249.0;420.0;0.0;0.0;569.0;350.0;618.0;213.0;1229.0;1552.0;5797.0;1426.0;5046.0;283.0;473.0;0.0;159.0;0.0;631.0;0.0;237.0;239.0;1220.0;836.0;3074.0;992.0;1568.0;327.0;0.0;0.0;0.0;0.0;429.0;18…
292098;4.8683;0.0;0.0;4390.0;972.0;7935.0;10186.0;313.0;0.0;403.0;183.0;182.0;173.0;164.0;0.0;453.0;657.0;5616.0;2880.0;10896.0;663.0;235.0;0.0;0.0;0.0;0.0;0.0;191.0;216.0;1565.0;848.0;4333.0;2448.0;7830.0;504.0;360.0;373.0;195.0;0.0;432.0;281.0;631.0;264.0;1636.0;2162.0;6268.0;1902.0;6685.0;434.0;591.0;0.0;166.0;0.0;573.0;226.0;406.0;257.0;1256.0;1074.0;3447.0;1066.0;2152.0;176.0;0.0;0.0;0.0;0.0…
292480;4.874666666666666;0.0;0.0;4960.0;975.0;9131.0;9677.0;335.0;0.0;380.0;164.0;202.0;162.0;169.0;0.0;494.0;604.0;5841.0;2773.0;13525.0;648.0;165.0;0.0;0.0;0.0;0.0;0.0;198.0;164.0;1740.0;987.0;4578.0;2879.0;9194.0;659.0;269.0;549.0;0.0;0.0;403.0;203.0;877.0;319.0;1555.0;1919.0;6329.0;1888.0;8596.0;509.0;694.0;0.0;196.0;0.0;522.0;0.0;330.0;496.0;1424.0;1121.0;4237.0;1160.0;2074.0;250.0;0.0;0.0;1…
292862;4.881033333333333;0.0;0.0;5801.0;1271.0;9399.0;9911.0;229.0;0.0;287.0;177.0;152.0;268.0;208.0;0.0;524.0;689.0;6134.0;3046.0;13410.0;706.0;192.0;0.0;0.0;0.0;0.0;0.0;224.0;232.0;1800.0;1082.0;5111.0;2636.0;9900.0;391.0;346.0;631.0;179.0;163.0;397.0;238.0;696.0;430.0;1874.0;1883.0;6324.0;2138.0;7941.0;594.0;534.0;0.0;0.0;0.0;747.0;156.0;298.0;331.0;1358.0;1326.0;4447.0;1295.0;2116.0;221.0;0.0…
293243;4.887383333333333;0.0;0.0;5164.0;1252.0;9190.0;10228.0;257.0;0.0;394.0;0.0;0.0;0.0;189.0;0.0;716.0;788.0;6061.0;3067.0;12485.0;530.0;0.0;0.0;0.0;0.0;155.0;0.0;290.0;204.0;1834.0;1268.0;4979.0;2626.0;11156.0;551.0;201.0;634.0;206.0;158.0;469.0;236.0;630.0;495.0;1819.0;1563.0;6338.0;2116.0;8078.0;464.0;639.0;0.0;190.0;0.0;663.0;0.0;368.0;330.0;1765.0;1533.0;4282.0;1482.0;2120.0;206.0;0.0;0.0…
293625;4.89375;0.0;0.0;6285.0;1540.0;10517.0;10166.0;282.0;0.0;517.0;276.0;169.0;0.0;152.0;0.0;612.0;723.0;6334.0;3335.0;15069.0;635.0;182.0;0.0;0.0;0.0;172.0;0.0;184.0;186.0;1594.0;1060.0;5385.0;2764.0;11378.0;622.0;299.0;824.0;249.0;0.0;401.0;357.0;904.0;424.0;2071.0;1518.0;6353.0;2472.0;9627.0;597.0;717.0;0.0;0.0;0.0;776.0;216.0;520.0;243.0;1507.0;1402.0;4623.0;1464.0;3187.0;289.0;300.0;0.0;27…
294007;4.9001166666666665;0.0;0.0;8001.0;1609.0;14723.0;10875.0;353.0;0.0;402.0;211.0;173.0;193.0;226.0;0.0;614.0;811.0;7946.0;3727.0;21808.0;1158.0;190.0;0.0;0.0;0.0;0.0;0.0;180.0;305.0;2107.0;1376.0;6254.0;3435.0;16229.0;1182.0;339.0;991.0;245.0;153.0;418.0;341.0;873.0;342.0;2142.0;1653.0;6730.0;2900.0;12590.0;880.0;785.0;0.0;178.0;0.0;655.0;162.0;321.0;314.0;1660.0;1467.0;4773.0;2056.0;3968.0;…
294389;4.906483333333333;0.0;0.0;11260.0;2766.0;22432.0;10387.0;340.0;0.0;290.0;251.0;162.0;0.0;251.0;0.0;834.0;1259.0;12196.0;5655.0;32000.0;1562.0;366.0;0.0;0.0;0.0;184.0;0.0;442.0;216.0;2391.0;1586.0;7447.0;5114.0;24720.0;1512.0;453.0;894.0;287.0;159.0;664.0;371.0;925.0;498.0;2615.0;2106.0;7207.0;3651.0;18640.0;1265.0;1006.0;0.0;0.0;0.0;691.0;208.0;423.0;406.0;1518.0;1879.0;5500.0;2319.0;5511.…
294770;4.912833333333333;0.0;0.0;14135.0;3282.0;27792.0;10791.0;449.0;0.0;488.0;161.0;0.0;0.0;252.0;196.0;1088.0;1271.0;13692.0;6435.0;42480.0;2080.0;273.0;0.0;0.0;0.0;0.0;0.0;423.0;252.0;3379.0;1332.0;9760.0;5473.0;33464.0;1977.0;246.0;720.0;283.0;0.0;648.0;290.0;1101.0;397.0;2474.0;2403.0;9364.0;4172.0;26080.0;1809.0;679.0;0.0;192.0;0.0;763.0;223.0;419.0;370.0;1616.0;1629.0;6520.0;3201.0;7299.0…
295152;4.9192;0.0;0.0;17304.0;3955.0;32832.0;10976.0;396.0;0.0;336.0;162.0;214.0;0.0;204.0;224.0;1443.0;1607.0;15884.0;8262.0;52048.0;2647.0;259.0;0.0;0.0;0.0;0.0;0.0;234.0;234.0;3716.0;2293.0;11252.0;7958.0;39872.0;2196.0;455.0;1144.0;215.0;0.0;714.0;367.0;1406.0;547.0;3030.0;2786.0;10421.0;4876.0;29776.0;1999.0;1065.0;0.0;164.0;0.0;849.0;210.0;370.0;263.0;2195.0;2471.0;7391.0;3954.0;9536.0;742.…
295534;4.925566666666667;0.0;0.0;18672.0;4716.0;36448.0;10760.0;436.0;0.0;338.0;175.0;0.0;0.0;206.0;175.0;1388.0;2085.0;18264.0;8983.0;59064.0;2371.0;499.0;0.0;0.0;0.0;0.0;0.0;516.0;436.0;3923.0;2312.0;12448.0;8339.0;43808.0;3063.0;485.0;1629.0;295.0;0.0;822.0;477.0;1282.0;503.0;3362.0;3121.0;10831.0;6084.0;33808.0;1910.0;1164.0;0.0;310.0;0.0;858.0;377.0;614.0;277.0;2298.0;2323.0;8634.0;4479.0;11…
295915;4.931916666666667;0.0;0.0;20288.0;5022.0;41624.0;11012.0;496.0;0.0;376.0;232.0;0.0;194.0;210.0;0.0;1201.0;2208.0;19832.0;10084.0;62120.0;2986.0;572.0;0.0;0.0;0.0;164.0;0.0;533.0;0.0;4368.0;2482.0;13200.0;9578.0;48672.0;3014.0;540.0;1769.0;366.0;0.0;742.0;401.0;1448.0;633.0;3893.0;3084.0;12244.0;6362.0;38224.0;2533.0;1695.0;230.0;162.0;0.0;902.0;284.0;481.0;504.0;2941.0;2897.0;8992.0;5190.0…
296297;4.938283333333334;0.0;0.0;21216.0;4561.0;40976.0;11239.0;548.0;220.0;306.0;223.0;215.0;299.0;336.0;232.0;1674.0;2515.0;20464.0;9829.0;64720.0;2707.0;798.0;0.0;0.0;0.0;0.0;0.0;604.0;548.0;4809.0;3155.0;14687.0;9411.0;50056.0;2737.0;547.0;2350.0;449.0;0.0;890.0;423.0;1218.0;706.0;3742.0;3900.0;12373.0;7104.0;39144.0;2490.0;2043.0;202.0;153.0;0.0;937.0;290.0;581.0;474.0;2668.0;3342.0;11286.0;…
296679;4.94465;0.0;0.0;19488.0;4091.0;35576.0;10940.0;576.0;152.0;378.0;189.0;0.0;0.0;259.0;208.0;1472.0;2332.0;19320.0;9063.0;54344.0;2596.0;1040.0;0.0;0.0;0.0;0.0;0.0;500.0;421.0;4561.0;3104.0;13340.0;8717.0;42072.0;2656.0;584.0;2684.0;603.0;163.0;896.0;264.0;1454.0;478.0;3970.0;3742.0;11619.0;6844.0;32800.0;2086.0;2061.0;194.0;212.0;0.0;988.0;333.0;776.0;516.0;2982.0;3731.0;9942.0;4846.0;9594.…
297061;4.951016666666667;0.0;0.0;13829.0;3330.0;22192.0;10452.0;493.0;0.0;453.0;0.0;0.0;214.0;0.0;218.0;1265.0;2040.0;14381.0;6314.0;36352.0;1503.0;1180.0;0.0;0.0;0.0;0.0;0.0;503.0;323.0;4622.0;2673.0;10170.0;6393.0;26576.0;1689.0;755.0;3304.0;652.0;0.0;762.0;281.0;1709.0;718.0;3928.0;2946.0;10498.0;5602.0;21152.0;1319.0;2561.0;440.0;0.0;0.0;1099.0;267.0;714.0;382.0;3312.0;3143.0;8452.0;3738.0;71…
297442;4.957366666666666;0.0;0.0;9463.0;2069.0;14876.0;10648.0;404.0;0.0;295.0;349.0;0.0;179.0;250.0;162.0;1075.0;1999.0;11671.0;4212.0;21088.0;1132.0;868.0;0.0;0.0;0.0;0.0;0.0;513.0;262.0;3669.0;1670.0;9114.0;3921.0;13790.0;931.0;619.0;3692.0;559.0;0.0;615.0;378.0;1408.0;681.0;3092.0;2878.0;8321.0;4306.0;11697.0;549.0;2543.0;329.0;0.0;0.0;866.0;335.0;799.0;639.0;3452.0;3210.0;7282.0;3237.0;3943.…
297824;4.963733333333334;0.0;0.0;8511.0;1930.0;10709.0;10126.0;467.0;0.0;362.0;181.0;0.0;0.0;0.0;0.0;1114.0;1372.0;9989.0;3863.0;14446.0;897.0;1213.0;168.0;0.0;0.0;0.0;0.0;427.0;335.0;3683.0;1874.0;8020.0;3259.0;9436.0;782.0;382.0;3264.0;616.0;0.0;577.0;507.0;1304.0;582.0;3310.0;2433.0;8265.0;3716.0;8520.0;614.0;2928.0;158.0;165.0;0.0;789.0;298.0;616.0;420.0;2721.0;3307.0;6565.0;2877.0;3151.0;239…
298206;4.9701;0.0;0.0;6786.0;1506.0;9573.0;10719.0;542.0;154.0;368.0;0.0;232.0;180.0;176.0;160.0;753.0;1305.0;9283.0;3180.0;12586.0;689.0;1076.0;0.0;0.0;0.0;0.0;0.0;312.0;320.0;3165.0;1898.0;7912.0;3029.0;7767.0;669.0;373.0;3228.0;490.0;0.0;767.0;397.0;1370.0;605.0;3396.0;2308.0;7981.0;3711.0;7304.0;462.0;2471.0;182.0;0.0;0.0;796.0;300.0;720.0;443.0;2385.0;3246.0;6253.0;2726.0;2013.0;327.0;417.0;…
298587;4.97645;0.0;0.0;6644.0;1340.0;7918.0;9952.0;495.0;0.0;235.0;219.0;0.0;172.0;232.0;0.0;464.0;925.0;8096.0;2700.0;10102.0;698.0;706.0;0.0;0.0;0.0;0.0;0.0;418.0;208.0;2834.0;1635.0;6375.0;2480.0;7369.0;612.0;468.0;2418.0;414.0;0.0;531.0;286.0;1187.0;508.0;2999.0;2526.0;6936.0;3069.0;6478.0;536.0;2115.0;238.0;0.0;0.0;777.0;263.0;720.0;538.0;2797.0;2361.0;5717.0;2477.0;1994.0;257.0;479.0;0.0;0.…
298969;4.9828166666666664;0.0;0.0;5491.0;1200.0;7000.0;9599.0;367.0;0.0;299.0;219.0;167.0;153.0;186.0;0.0;599.0;1067.0;7507.0;2577.0;10330.0;482.0;446.0;0.0;0.0;0.0;0.0;0.0;282.0;0.0;2434.0;1396.0;5451.0;2160.0;6843.0;617.0;442.0;1910.0;339.0;0.0;626.0;334.0;1117.0;468.0;2636.0;1629.0;6631.0;2495.0;5986.0;255.0;1316.0;194.0;0.0;0.0;746.0;201.0;691.0;468.0;2181.0;2066.0;4997.0;1820.0;1998.0;0.0;24…
299351;4.989183333333333;0.0;0.0;5064.0;1058.0;7070.0;10255.0;327.0;0.0;309.0;202.0;216.0;206.0;0.0;0.0;572.0;763.0;6847.0;2705.0;8997.0;537.0;402.0;0.0;0.0;0.0;180.0;0.0;356.0;183.0;2102.0;1015.0;5453.0;2347.0;6831.0;466.0;359.0;1303.0;336.0;0.0;622.0;160.0;698.0;349.0;2912.0;2015.0;6215.0;2113.0;5980.0;287.0;1351.0;262.0;0.0;0.0;677.0;245.0;406.0;385.0;2285.0;2009.0;5047.0;1697.0;1482.0;284.0;2…
299733;4.99555;0.0;0.0;5281.0;1171.0;6687.0;10089.0;351.0;0.0;481.0;167.0;155.0;185.0;162.0;0.0;524.0;835.0;6696.0;2573.0;8973.0;400.0;438.0;0.0;0.0;0.0;154.0;0.0;258.0;269.0;2001.0;885.0;5542.0;2113.0;6580.0;364.0;578.0;1705.0;434.0;0.0;517.0;225.0;952.0;384.0;2670.0;1760.0;6580.0;1932.0;5547.0;275.0;1277.0;235.0;150.0;0.0;752.0;0.0;519.0;303.0;2188.0;1854.0;5099.0;1670.0;1724.0;246.0;167.0;0.0;…
300114;5.0019;0.0;0.0;4866.0;854.0;6910.0;10248.0;365.0;0.0;260.0;188.0;196.0;164.0;174.0;0.0;602.0;769.0;6600.0;2365.0;9296.0;451.0;406.0;0.0;0.0;0.0;0.0;0.0;352.0;213.0;2399.0;1240.0;5095.0;2089.0;5874.0;570.0;744.0;2198.0;546.0;0.0;536.0;320.0;698.0;550.0;2104.0;1855.0;6402.0;1846.0;4973.0;404.0;2069.0;285.0;217.0;0.0;692.0;0.0;582.0;250.0;2083.0;1680.0;5354.0;1464.0;1566.0;227.0;301.0;0.0;182…
300496;5.008266666666667;0.0;0.0;4607.0;1071.0;6259.0;10208.0;370.0;0.0;322.0;237.0;180.0;0.0;0.0;0.0;764.0;822.0;6701.0;2547.0;9300.0;457.0;388.0;0.0;0.0;0.0;0.0;0.0;284.0;280.0;2313.0;989.0;5543.0;2116.0;6176.0;366.0;838.0;2766.0;627.0;174.0;423.0;276.0;785.0;349.0;2486.0;1573.0;6573.0;1921.0;5209.0;355.0;1854.0;316.0;0.0;0.0;700.0;201.0;411.0;215.0;1930.0;1882.0;5683.0;1523.0;1494.0;0.0;269.0;…
300878;5.014633333333333;0.0;0.0;5221.0;1156.0;6354.0;10641.0;377.0;0.0;317.0;210.0;0.0;196.0;172.0;172.0;536.0;566.0;7029.0;2259.0;8702.0;571.0;396.0;0.0;0.0;0.0;0.0;0.0;285.0;177.0;2016.0;852.0;5824.0;2544.0;5932.0;289.0;784.0;3235.0;905.0;178.0;389.0;280.0;1002.0;269.0;2536.0;1816.0;6186.0;1750.0;5084.0;316.0;2086.0;169.0;0.0;0.0;658.0;333.0;612.0;226.0;2405.0;1905.0;5648.0;1351.0;1330.0;279.0…
301259;5.020983333333334;0.0;0.0;4740.0;799.0;7106.0;10165.0;408.0;0.0;315.0;0.0;165.0;189.0;151.0;0.0;546.0;808.0;6878.0;2151.0;8042.0;368.0;329.0;0.0;0.0;0.0;0.0;0.0;192.0;192.0;2201.0;968.0;5225.0;2435.0;5979.0;401.0;929.0;3654.0;769.0;191.0;429.0;320.0;859.0;264.0;2550.0;2132.0;6876.0;1796.0;5405.0;317.0;2911.0;196.0;0.0;0.0;628.0;253.0;412.0;293.0;2270.0;1880.0;5310.0;1446.0;1578.0;190.0;334…
301641;5.02735;0.0;0.0;5563.0;950.0;7188.0;10796.0;397.0;0.0;330.0;174.0;0.0;221.0;0.0;0.0;669.0;681.0;6973.0;2239.0;8130.0;463.0;531.0;0.0;0.0;0.0;0.0;0.0;339.0;0.0;2311.0;1198.0;5791.0;2627.0;5491.0;455.0;1501.0;5421.0;1294.0;182.0;607.0;215.0;848.0;449.0;2567.0;1906.0;6186.0;1748.0;4915.0;289.0;4120.0;531.0;203.0;0.0;618.0;0.0;460.0;353.0;2418.0;1796.0;5992.0;1282.0;1522.0;0.0;437.0;0.0;0.0;0.…
302023;5.033716666666667;0.0;0.0;5697.0;1210.0;7880.0;10429.0;574.0;0.0;343.0;217.0;0.0;211.0;224.0;0.0;540.0;860.0;7239.0;2733.0;8697.0;623.0;904.0;0.0;0.0;0.0;0.0;0.0;265.0;282.0;2464.0;937.0;5657.0;2393.0;6313.0;410.0;2464.0;8205.0;2125.0;227.0;559.0;331.0;926.0;444.0;2457.0;1939.0;6317.0;1824.0;4893.0;366.0;7079.0;649.0;0.0;0.0;768.0;194.0;437.0;418.0;2524.0;2337.0;5848.0;1453.0;1597.0;170.0;…
302405;5.0400833333333335;0.0;0.0;6257.0;1246.0;8962.0;9407.0;445.0;151.0;306.0;214.0;168.0;0.0;200.0;0.0;620.0;836.0;8503.0;2727.0;9221.0;469.0;1065.0;0.0;0.0;0.0;188.0;0.0;329.0;274.0;2309.0;868.0;6744.0;2824.0;6663.0;358.0;2956.0;11259.0;2813.0;243.0;452.0;433.0;1107.0;326.0;2675.0;1389.0;6431.0;1653.0;5405.0;354.0;8286.0;834.0;0.0;0.0;746.0;335.0;597.0;293.0;2299.0;1874.0;6260.0;1529.0;1370.0…
302786;5.046433333333334;0.0;0.0;6674.0;1310.0;10356.0;10065.0;538.0;0.0;275.0;0.0;0.0;236.0;187.0;161.0;788.0;805.0;9155.0;3070.0;11091.0;561.0;1066.0;0.0;0.0;0.0;0.0;0.0;458.0;246.0;2649.0;920.0;6817.0;2495.0;7693.0;405.0;3069.0;12770.0;3149.0;0.0;564.0;294.0;905.0;314.0;3193.0;1646.0;6519.0;2125.0;5970.0;514.0;9234.0;730.0;195.0;0.0;796.0;216.0;556.0;390.0;2340.0;1847.0;6007.0;1617.0;1787.0;0.…
303168;5.0528;0.0;0.0;7439.0;1444.0;10911.0;10827.0;475.0;0.0;395.0;235.0;0.0;207.0;152.0;0.0;769.0;753.0;9287.0;3063.0;11985.0;744.0;1475.0;0.0;0.0;0.0;0.0;0.0;314.0;196.0;2562.0;1055.0;6469.0;2581.0;7743.0;477.0;4108.0;14477.0;3266.0;267.0;490.0;375.0;808.0;493.0;2413.0;1750.0;7225.0;2440.0;6095.0;423.0;10614.0;1094.0;256.0;0.0;645.0;248.0;568.0;389.0;3084.0;2005.0;5783.0;1852.0;2033.0;157.0;84…
303550;5.059166666666667;0.0;0.0;7680.0;1644.0;10610.0;10695.0;607.0;0.0;254.0;161.0;229.0;240.0;188.0;162.0;904.0;608.0;9813.0;3291.0;12724.0;670.0;1602.0;0.0;0.0;0.0;0.0;0.0;361.0;245.0;2423.0;1056.0;7701.0;2766.0;9242.0;607.0;3394.0;15608.0;3941.0;317.0;720.0;246.0;1001.0;498.0;2859.0;1358.0;6685.0;2483.0;6896.0;0.0;11952.0;1005.0;285.0;0.0;777.0;160.0;501.0;373.0;2880.0;1820.0;5630.0;1902.0;2…
303931;5.0655166666666664;0.0;0.0;8236.0;1545.0;11147.0;9921.0;631.0;0.0;424.0;205.0;0.0;0.0;181.0;0.0;706.0;992.0;9451.0;3675.0;13841.0;841.0;1242.0;0.0;0.0;0.0;0.0;0.0;321.0;337.0;2807.0;1454.0;8084.0;3092.0;10564.0;638.0;2886.0;16640.0;3312.0;347.0;638.0;359.0;1004.0;370.0;3186.0;1678.0;7181.0;2571.0;7203.0;619.0;10740.0;886.0;208.0;0.0;876.0;0.0;633.0;422.0;2764.0;2163.0;6374.0;1650.0;2223.0;…
304313;5.071883333333333;0.0;0.0;6973.0;1680.0;11962.0;10279.0;403.0;0.0;373.0;208.0;184.0;250.0;157.0;0.0;811.0;800.0;9316.0;3513.0;15077.0;745.0;1011.0;0.0;0.0;0.0;0.0;0.0;314.0;191.0;2891.0;1086.0;7477.0;3138.0;10595.0;750.0;1542.0;13133.0;2428.0;197.0;662.0;402.0;919.0;476.0;2835.0;1720.0;7613.0;2456.0;8016.0;720.0;8896.0;746.0;264.0;0.0;790.0;278.0;593.0;385.0;2365.0;1717.0;6078.0;1978.0;268…
304695;5.07825;0.0;0.0;7207.0;1440.0;11549.0;10488.0;416.0;154.0;403.0;0.0;0.0;172.0;171.0;0.0;818.0;881.0;8847.0;3724.0;15579.0;678.0;760.0;150.0;0.0;0.0;150.0;0.0;374.0;202.0;2771.0;1178.0;7330.0;2891.0;11643.0;852.0;975.0;7868.0;1782.0;180.0;511.0;316.0;930.0;472.0;2919.0;1831.0;6752.0;2353.0;8123.0;565.0;5910.0;619.0;194.0;0.0;807.0;199.0;429.0;454.0;2321.0;1912.0;6150.0;1768.0;2815.0;354.0;6…
305077;5.084616666666666;0.0;0.0;7426.0;1400.0;10891.0;11585.0;482.0;0.0;317.0;196.0;0.0;198.0;206.0;0.0;727.0;937.0;8485.0;3359.0;15365.0;895.0;631.0;0.0;0.0;0.0;0.0;0.0;364.0;249.0;2251.0;1103.0;7197.0;3106.0;11113.0;713.0;812.0;6165.0;1288.0;155.0;589.0;332.0;1140.0;522.0;2808.0;1747.0;7295.0;2457.0;8658.0;480.0;3931.0;421.0;172.0;0.0;914.0;218.0;496.0;477.0;2330.0;2001.0;5770.0;2171.0;2855.0;…
305458;5.090966666666667;0.0;0.0;7144.0;1488.0;11176.0;9943.0;431.0;0.0;352.0;153.0;159.0;170.0;165.0;162.0;667.0;822.0;8340.0;3374.0;16042.0;926.0;495.0;0.0;0.0;0.0;187.0;0.0;412.0;228.0;2414.0;1351.0;7015.0;3417.0;11515.0;505.0;632.0;4327.0;1311.0;177.0;611.0;249.0;833.0;343.0;2526.0;1704.0;7313.0;2028.0;9853.0;769.0;3425.0;319.0;161.0;0.0;1063.0;306.0;569.0;519.0;2416.0;1982.0;6291.0;1703.0;25…
305840;5.097333333333333;0.0;0.0;6900.0;1308.0;10858.0;10225.0;396.0;0.0;415.0;251.0;0.0;198.0;156.0;162.0;675.0;665.0;9059.0;3897.0;15800.0;821.0;528.0;0.0;0.0;0.0;0.0;0.0;418.0;298.0;2545.0;1020.0;7115.0;3206.0;11241.0;790.0;720.0;4143.0;941.0;0.0;973.0;345.0;983.0;408.0;3164.0;1916.0;6636.0;2276.0;8892.0;526.0;3160.0;285.0;269.0;0.0;1046.0;247.0;377.0;329.0;2566.0;2061.0;7118.0;1880.0;2941.0;2…
306222;5.1037;0.0;0.0;7108.0;1498.0;10487.0;10630.0;399.0;187.0;458.0;232.0;0.0;275.0;278.0;0.0;590.0;921.0;8467.0;3778.0;16071.0;824.0;450.0;0.0;0.0;0.0;211.0;0.0;554.0;232.0;2523.0;1237.0;6563.0;3563.0;10912.0;788.0;665.0;3198.0;1050.0;203.0;889.0;385.0;1167.0;357.0;2600.0;2034.0;6836.0;2512.0;8935.0;494.0;2919.0;255.0;283.0;215.0;1564.0;290.0;811.0;504.0;2479.0;2173.0;6962.0;2288.0;2741.0;232.…
306604;5.1100666666666665;0.0;0.0;7745.0;1697.0;10973.0;10744.0;444.0;0.0;392.0;159.0;0.0;216.0;383.0;187.0;813.0;567.0;9230.0;3906.0;14955.0;713.0;360.0;0.0;0.0;0.0;260.0;221.0;769.0;284.0;2321.0;1156.0;7167.0;3114.0;12045.0;712.0;710.0;3329.0;851.0;413.0;1241.0;402.0;1061.0;457.0;3183.0;1983.0;7134.0;2317.0;9810.0;719.0;2657.0;264.0;428.0;233.0;1594.0;452.0;396.0;525.0;2434.0;1905.0;6722.0;1758…
306985;5.116416666666667;0.0;0.0;6787.0;1596.0;10303.0;9987.0;277.0;0.0;345.0;0.0;161.0;296.0;441.0;184.0;820.0;729.0;8983.0;3338.0;13910.0;694.0;413.0;0.0;0.0;0.0;474.0;367.0;987.0;414.0;2483.0;1162.0;7148.0;3591.0;11337.0;629.0;515.0;3267.0;900.0;334.0;1640.0;671.0;1411.0;387.0;3078.0;2488.0;7214.0;2306.0;7836.0;689.0;2138.0;221.0;508.0;316.0;2433.0;478.0;548.0;605.0;2815.0;2230.0;6624.0;1837.0…
307367;5.1227833333333335;0.0;0.0;6507.0;1049.0;9637.0;10866.0;354.0;0.0;273.0;0.0;188.0;181.0;470.0;0.0;842.0;757.0;8835.0;3108.0;13503.0;637.0;414.0;0.0;0.0;173.0;552.0;359.0;1114.0;422.0;2613.0;974.0;6654.0;3251.0;10031.0;635.0;610.0;3144.0;725.0;461.0;1606.0;879.0;1223.0;414.0;2844.0;2080.0;7220.0;2600.0;8281.0;683.0;2270.0;282.0;637.0;231.0;2679.0;427.0;691.0;789.0;3147.0;2065.0;6659.0;2015.…
307749;5.12915;0.0;0.0;6646.0;1337.0;8879.0;9717.0;347.0;171.0;337.0;155.0;0.0;248.0;643.0;168.0;843.0;847.0;8456.0;3181.0;13004.0;771.0;368.0;0.0;0.0;187.0;751.0;358.0;1120.0;459.0;2584.0;1101.0;6303.0;2938.0;9289.0;779.0;508.0;3076.0;878.0;443.0;1798.0;735.0;1423.0;439.0;3008.0;2265.0;6447.0;2620.0;7510.0;580.0;2209.0;322.0;1010.0;523.0;2529.0;592.0;705.0;823.0;2947.0;1786.0;5924.0;2370.0;2299.…
308130;5.1355;0.0;0.0;6382.0;1345.0;8534.0;10783.0;496.0;0.0;272.0;180.0;213.0;451.0;494.0;249.0;834.0;712.0;8425.0;3289.0;13232.0;674.0;402.0;0.0;0.0;175.0;740.0;323.0;1397.0;332.0;2908.0;1164.0;6031.0;2915.0;8158.0;401.0;433.0;2819.0;829.0;677.0;2081.0;596.0;1270.0;418.0;2895.0;1869.0;6923.0;2568.0;7587.0;377.0;2548.0;334.0;598.0;404.0;2993.0;537.0;680.0;777.0;3077.0;1553.0;6030.0;2255.0;1941.0…
308512;5.141866666666667;0.0;0.0;5962.0;1303.0;8534.0;10933.0;321.0;0.0;345.0;168.0;161.0;280.0;848.0;258.0;703.0;684.0;8322.0;2827.0;11210.0;626.0;436.0;0.0;0.0;209.0;703.0;541.0;1277.0;284.0;2546.0;1002.0;6951.0;2456.0;7365.0;488.0;440.0;2267.0;846.0;641.0;1863.0;804.0;1785.0;524.0;2833.0;2094.0;6608.0;2479.0;7199.0;562.0;1977.0;233.0;583.0;317.0;2855.0;555.0;628.0;794.0;2758.0;1966.0;5971.0;18…
308894;5.148233333333334;0.0;0.0;5824.0;1184.0;8740.0;10090.0;450.0;0.0;426.0;188.0;164.0;367.0;646.0;233.0;922.0;975.0;8617.0;2609.0;10819.0;694.0;371.0;0.0;0.0;169.0;579.0;379.0;1261.0;475.0;2075.0;1167.0;6154.0;2843.0;7693.0;540.0;458.0;2577.0;1010.0;638.0;1881.0;671.0;1304.0;469.0;3073.0;2034.0;6622.0;2710.0;7753.0;522.0;1745.0;335.0;722.0;484.0;2732.0;672.0;675.0;695.0;3005.0;1835.0;5957.0;1…
309276;5.1546;0.0;0.0;6017.0;1267.0;9835.0;10461.0;383.0;0.0;415.0;194.0;0.0;263.0;425.0;267.0;625.0;658.0;8294.0;2790.0;10973.0;580.0;449.0;0.0;0.0;0.0;424.0;184.0;874.0;369.0;2754.0;1308.0;6363.0;3131.0;8063.0;503.0;440.0;2321.0;845.0;351.0;1327.0;503.0;1288.0;640.0;3171.0;1767.0;6912.0;2571.0;7310.0;536.0;2225.0;216.0;392.0;533.0;1860.0;447.0;932.0;758.0;3012.0;1869.0;5922.0;1900.0;1873.0;237.…
309657;5.16095;0.0;0.0;5290.0;1254.0;9060.0;10849.0;425.0;204.0;313.0;188.0;0.0;219.0;328.0;0.0;607.0;733.0;8517.0;2984.0;11648.0;601.0;365.0;0.0;0.0;0.0;206.0;328.0;709.0;205.0;2738.0;1046.0;6449.0;3374.0;8429.0;563.0;428.0;2449.0;849.0;177.0;1117.0;506.0;1178.0;375.0;3351.0;2259.0;7104.0;2562.0;6890.0;402.0;1976.0;286.0;261.0;207.0;1366.0;426.0;632.0;483.0;2779.0;1958.0;6663.0;1683.0;2216.0;249…
310039;5.167316666666666;0.0;0.0;6383.0;1280.0;8467.0;10928.0;364.0;0.0;579.0;186.0;0.0;159.0;260.0;0.0;567.0;597.0;8238.0;2837.0;11577.0;674.0;401.0;0.0;0.0;0.0;187.0;0.0;397.0;395.0;2507.0;1130.0;6650.0;3355.0;8335.0;601.0;673.0;2254.0;504.0;0.0;922.0;337.0;1010.0;400.0;2970.0;1721.0;7334.0;2469.0;7251.0;443.0;1604.0;284.0;230.0;0.0;1147.0;258.0;533.0;705.0;3223.0;2054.0;6064.0;1731.0;2237.0;0.…
310421;5.173683333333333;0.0;0.0;6031.0;1358.0;9001.0;9819.0;360.0;0.0;404.0;165.0;0.0;236.0;212.0;0.0;700.0;1004.0;8231.0;2941.0;11640.0;690.0;293.0;0.0;0.0;0.0;160.0;0.0;362.0;236.0;2768.0;841.0;7070.0;3577.0;8482.0;699.0;589.0;1902.0;439.0;0.0;668.0;306.0;1136.0;442.0;2987.0;2279.0;7343.0;2561.0;7844.0;539.0;1388.0;209.0;282.0;0.0;882.0;288.0;688.0;648.0;3353.0;2136.0;7037.0;1716.0;2268.0;210.…
310802;5.180033333333333;0.0;0.0;6322.0;1543.0;10362.0;10506.0;406.0;165.0;351.0;228.0;179.0;233.0;334.0;181.0;759.0;791.0;9516.0;2960.0;12448.0;557.0;274.0;150.0;0.0;0.0;168.0;0.0;520.0;249.0;2789.0;1087.0;6970.0;3696.0;10104.0;534.0;435.0;2037.0;481.0;0.0;641.0;314.0;1184.0;424.0;3619.0;2205.0;7374.0;2269.0;7307.0;544.0;1441.0;262.0;200.0;0.0;1001.0;304.0;553.0;363.0;2971.0;1934.0;6207.0;1531.0…
311184;5.1864;0.0;0.0;6737.0;1322.0;10486.0;10596.0;351.0;0.0;301.0;151.0;0.0;244.0;196.0;0.0;718.0;858.0;8955.0;3123.0;13079.0;746.0;418.0;0.0;0.0;0.0;175.0;0.0;301.0;162.0;2791.0;904.0;6911.0;4082.0;10435.0;608.0;530.0;1741.0;448.0;173.0;677.0;363.0;1162.0;420.0;3595.0;2623.0;7846.0;2075.0;8836.0;410.0;1761.0;271.0;229.0;0.0;1043.0;281.0;405.0;473.0;2880.0;1827.0;5939.0;1488.0;2428.0;296.0;224.…
311566;5.1927666666666665;0.0;0.0;6736.0;1366.0;10491.0;10233.0;333.0;0.0;438.0;157.0;0.0;0.0;186.0;0.0;735.0;774.0;8452.0;3389.0;13054.0;745.0;236.0;0.0;0.0;0.0;0.0;153.0;389.0;237.0;2300.0;1125.0;7392.0;3862.0;10169.0;594.0;552.0;1583.0;432.0;0.0;754.0;255.0;1092.0;395.0;3175.0;2381.0;7460.0;2461.0;8549.0;575.0;1472.0;173.0;169.0;0.0;1004.0;311.0;621.0;462.0;3410.0;1785.0;5887.0;1428.0;2290.0;3…
311948;5.199133333333333;0.0;0.0;6207.0;1445.0;10656.0;10346.0;430.0;0.0;378.0;0.0;0.0;280.0;0.0;0.0;674.0;716.0;9251.0;3821.0;14247.0;721.0;280.0;0.0;0.0;0.0;249.0;0.0;292.0;166.0;2775.0;1038.0;7206.0;3246.0;10084.0;632.0;484.0;1668.0;311.0;0.0;574.0;490.0;1378.0;588.0;3605.0;1924.0;7591.0;2291.0;8677.0;558.0;1439.0;150.0;151.0;0.0;1198.0;329.0;737.0;598.0;3243.0;2217.0;6467.0;1281.0;2669.0;220.…
312329;5.2054833333333335;0.0;0.0;7106.0;1603.0;11544.0;11139.0;546.0;0.0;294.0;0.0;0.0;181.0;266.0;0.0;681.0;599.0;9211.0;3636.0;14845.0;655.0;233.0;0.0;0.0;0.0;0.0;0.0;293.0;248.0;2972.0;1059.0;7046.0;3535.0;9937.0;628.0;574.0;1687.0;439.0;177.0;773.0;294.0;927.0;410.0;3514.0;2143.0;7224.0;2503.0;8926.0;650.0;1255.0;0.0;157.0;0.0;940.0;244.0;570.0;585.0;3043.0;2040.0;6804.0;1654.0;2796.0;372.0;…
312711;5.21185;0.0;0.0;6722.0;1506.0;10629.0;10751.0;242.0;0.0;386.0;196.0;159.0;155.0;205.0;0.0;870.0;789.0;8814.0;3625.0;14213.0;1063.0;283.0;171.0;0.0;0.0;158.0;0.0;423.0;193.0;2912.0;891.0;7579.0;3527.0;10051.0;732.0;487.0;1398.0;331.0;178.0;627.0;236.0;1020.0;435.0;3284.0;1624.0;6930.0;2215.0;8786.0;678.0;1114.0;188.0;0.0;0.0;1026.0;0.0;515.0;433.0;3182.0;2114.0;6825.0;1344.0;2718.0;201.0;24…
313093;5.218216666666667;0.0;0.0;6376.0;1450.0;10596.0;9834.0;309.0;0.0;286.0;0.0;164.0;172.0;160.0;0.0;640.0;1042.0;8541.0;3552.0;13990.0;615.0;309.0;0.0;0.0;0.0;160.0;0.0;466.0;298.0;2691.0;1214.0;7805.0;3066.0;10001.0;621.0;430.0;1356.0;441.0;0.0;574.0;324.0;1116.0;305.0;3336.0;2058.0;7227.0;2062.0;8250.0;656.0;1200.0;155.0;168.0;0.0;995.0;184.0;628.0;472.0;2917.0;2264.0;6527.0;1467.0;2818.0;1…
313474;5.224566666666667;0.0;0.0;6790.0;1714.0;10019.0;10676.0;397.0;0.0;380.0;0.0;186.0;0.0;318.0;0.0;636.0;665.0;8925.0;3802.0;14814.0;681.0;224.0;0.0;0.0;0.0;0.0;0.0;259.0;231.0;2692.0;1414.0;7415.0;3314.0;10561.0;580.0;324.0;1567.0;421.0;0.0;509.0;312.0;1236.0;411.0;3317.0;1996.0;7454.0;1850.0;8052.0;635.0;1249.0;192.0;151.0;0.0;950.0;310.0;544.0;251.0;3536.0;2272.0;7087.0;1525.0;2684.0;211.0…
313856;5.230933333333334;0.0;0.0;6665.0;1258.0;10539.0;10175.0;406.0;0.0;309.0;0.0;0.0;203.0;218.0;0.0;662.0;589.0;8135.0;4295.0;15146.0;670.0;286.0;156.0;0.0;0.0;0.0;0.0;352.0;204.0;2823.0;1513.0;7062.0;3300.0;10551.0;650.0;348.0;1466.0;239.0;0.0;548.0;427.0;1078.0;455.0;3324.0;2081.0;7574.0;1869.0;9030.0;632.0;1334.0;0.0;0.0;0.0;943.0;208.0;615.0;533.0;3283.0;2091.0;7134.0;1654.0;2581.0;216.0;2…
314238;5.2373;0.0;0.0;6930.0;1372.0;10370.0;10072.0;319.0;0.0;324.0;224.0;0.0;229.0;163.0;0.0;746.0;791.0;9705.0;4508.0;15317.0;943.0;229.0;0.0;0.0;0.0;0.0;0.0;284.0;289.0;2800.0;1500.0;8221.0;3051.0;11026.0;702.0;442.0;1175.0;229.0;207.0;653.0;330.0;1175.0;578.0;3103.0;2099.0;7513.0;2312.0;9285.0;417.0;1222.0;0.0;0.0;0.0;907.0;419.0;562.0;648.0;3363.0;2324.0;7338.0;1822.0;2952.0;318.0;213.0;0.0;…
314620;5.243666666666667;0.0;0.0;7047.0;1512.0;10685.0;10797.0;436.0;0.0;226.0;233.0;0.0;0.0;246.0;0.0;932.0;774.0;8909.0;4400.0;15442.0;786.0;259.0;0.0;0.0;0.0;0.0;0.0;332.0;189.0;3186.0;1894.0;8065.0;3197.0;10683.0;719.0;442.0;1376.0;281.0;0.0;499.0;227.0;986.0;490.0;3362.0;2175.0;7942.0;2172.0;9020.0;687.0;1156.0;0.0;175.0;0.0;887.0;381.0;797.0;607.0;3289.0;1996.0;7078.0;1537.0;3147.0;186.0;19…
315001;5.250016666666666;0.0;0.0;7320.0;1428.0;9420.0;10750.0;425.0;0.0;223.0;275.0;0.0;234.0;0.0;0.0;746.0;850.0;9479.0;4301.0;16297.0;730.0;219.0;0.0;0.0;0.0;195.0;0.0;325.0;246.0;2938.0;1666.0;8031.0;2998.0;11024.0;613.0;444.0;1093.0;460.0;246.0;739.0;301.0;1120.0;527.0;3353.0;2730.0;8451.0;2059.0;8988.0;365.0;1280.0;0.0;0.0;0.0;979.0;298.0;561.0;690.0;3122.0;1929.0;6777.0;1633.0;2731.0;186.0;…
315383;5.256383333333333;0.0;0.0;6877.0;1669.0;9457.0;10991.0;438.0;0.0;379.0;262.0;0.0;159.0;214.0;0.0;486.0;689.0;9211.0;4424.0;14123.0;562.0;251.0;0.0;0.0;0.0;0.0;0.0;409.0;251.0;3313.0;2330.0;7638.0;3115.0;10434.0;669.0;432.0;952.0;246.0;0.0;755.0;254.0;1083.0;555.0;3918.0;2596.0;7385.0;2315.0;8095.0;493.0;1264.0;171.0;224.0;0.0;929.0;306.0;764.0;530.0;3007.0;1645.0;7290.0;1629.0;2725.0;313.0…
315765;5.26275;0.0;0.0;6576.0;1323.0;9702.0;10699.0;341.0;0.0;281.0;0.0;183.0;0.0;0.0;0.0;724.0;716.0;9447.0;3987.0;15048.0;757.0;347.0;0.0;0.0;0.0;0.0;0.0;303.0;248.0;3010.0;2025.0;8072.0;3136.0;9321.0;637.0;665.0;799.0;279.0;0.0;767.0;322.0;1314.0;518.0;3269.0;2407.0;7920.0;2435.0;8665.0;567.0;1019.0;0.0;221.0;0.0;1015.0;364.0;888.0;509.0;3112.0;1895.0;6992.0;1759.0;2159.0;189.0;0.0;0.0;205.0;2…
316146;5.2691;0.0;0.0;6434.0;1288.0;9918.0;10589.0;376.0;0.0;358.0;0.0;0.0;175.0;183.0;0.0;774.0;687.0;8937.0;3736.0;15264.0;648.0;262.0;160.0;0.0;0.0;0.0;0.0;372.0;496.0;3301.0;2311.0;8407.0;3136.0;9291.0;655.0;790.0;1158.0;427.0;0.0;693.0;352.0;1084.0;363.0;3343.0;2977.0;9015.0;1999.0;8035.0;509.0;971.0;0.0;161.0;0.0;1281.0;331.0;754.0;507.0;3415.0;2229.0;7114.0;1961.0;2233.0;241.0;182.0;0.0;21…
316528;5.2754666666666665;0.0;0.0;7294.0;1356.0;9120.0;10612.0;377.0;0.0;323.0;196.0;0.0;0.0;179.0;0.0;796.0;755.0;9611.0;3533.0;14975.0;770.0;389.0;0.0;0.0;0.0;0.0;0.0;479.0;380.0;2986.0;2165.0;7938.0;3266.0;9950.0;424.0;971.0;1036.0;367.0;0.0;751.0;381.0;1195.0;452.0;3878.0;3627.0;9160.0;2269.0;7837.0;509.0;893.0;0.0;237.0;0.0;932.0;377.0;677.0;416.0;3166.0;2210.0;7555.0;2048.0;2523.0;257.0;211…
316910;5.281833333333333;0.0;0.0;5957.0;1399.0;9867.0;10148.0;353.0;0.0;286.0;187.0;203.0;0.0;257.0;0.0;635.0;808.0;9658.0;3120.0;13788.0;875.0;237.0;0.0;0.0;0.0;0.0;0.0;469.0;297.0;3135.0;1863.0;8168.0;3575.0;9424.0;602.0;1062.0;945.0;341.0;0.0;684.0;397.0;899.0;444.0;3379.0;4448.0;9694.0;2622.0;7429.0;625.0;832.0;0.0;0.0;0.0;1057.0;360.0;792.0;521.0;3468.0;1872.0;6840.0;2104.0;2570.0;229.0;0.0;…
317292;5.2882;0.0;0.0;6574.0;1213.0;9349.0;10253.0;347.0;0.0;332.0;202.0;154.0;153.0;254.0;0.0;846.0;726.0;9686.0;3422.0;13577.0;636.0;325.0;159.0;0.0;0.0;157.0;0.0;353.0;210.0;3442.0;1222.0;7308.0;3095.0;9298.0;525.0;1578.0;1046.0;395.0;0.0;512.0;481.0;1142.0;491.0;3716.0;4766.0;9833.0;2659.0;7031.0;394.0;846.0;0.0;208.0;0.0;1007.0;310.0;883.0;416.0;3389.0;1845.0;7313.0;1723.0;2319.0;249.0;215.0…
317673;5.29455;0.0;0.0;6304.0;1164.0;9088.0;11177.0;305.0;154.0;351.0;0.0;0.0;0.0;183.0;0.0;829.0;745.0;9893.0;3130.0;11800.0;608.0;458.0;0.0;0.0;0.0;0.0;0.0;240.0;283.0;3566.0;1449.0;7878.0;3149.0;8091.0;551.0;1696.0;1106.0;463.0;176.0;781.0;257.0;1195.0;479.0;3711.0;5222.0;11194.0;2009.0;6930.0;449.0;992.0;185.0;309.0;0.0;1467.0;402.0;700.0;500.0;3402.0;1949.0;6824.0;1692.0;1997.0;257.0;217.0;0…
318055;5.300916666666667;0.0;0.0;6074.0;1275.0;8759.0;9988.0;358.0;0.0;322.0;183.0;154.0;0.0;0.0;0.0;768.0;748.0;9493.0;3270.0;11943.0;686.0;503.0;167.0;0.0;0.0;0.0;0.0;337.0;237.0;3182.0;1361.0;7347.0;3054.0;7585.0;581.0;1367.0;858.0;333.0;0.0;762.0;312.0;1358.0;507.0;3773.0;4956.0;10116.0;1981.0;6967.0;446.0;792.0;0.0;181.0;0.0;1135.0;277.0;914.0;498.0;3594.0;2054.0;7061.0;1583.0;2300.0;261.0;0…
318437;5.307283333333333;0.0;0.0;6589.0;1006.0;9319.0;9968.0;359.0;0.0;504.0;170.0;0.0;249.0;157.0;0.0;474.0;705.0;9861.0;3426.0;12861.0;806.0;487.0;0.0;0.0;0.0;0.0;0.0;449.0;232.0;3325.0;1161.0;8150.0;3339.0;8774.0;584.0;917.0;1272.0;329.0;0.0;759.0;377.0;1363.0;448.0;3472.0;4916.0;10930.0;2537.0;6874.0;726.0;877.0;192.0;194.0;0.0;1042.0;333.0;760.0;629.0;3633.0;2138.0;7190.0;1659.0;1925.0;215.0…
318818;5.313633333333334;0.0;0.0;7379.0;1644.0;11671.0;10696.0;308.0;0.0;363.0;155.0;0.0;203.0;244.0;156.0;843.0;1049.0;10687.0;3567.0;16011.0;807.0;483.0;0.0;0.0;0.0;0.0;0.0;542.0;323.0;3508.0;1551.0;8309.0;3283.0;10382.0;968.0;545.0;1162.0;213.0;153.0;671.0;271.0;1176.0;561.0;4102.0;3817.0;9569.0;2394.0;9014.0;661.0;1019.0;173.0;187.0;169.0;1403.0;304.0;805.0;543.0;3230.0;2466.0;7242.0;1673.0;2…
319200;5.32;0.0;0.0;8059.0;1655.0;13543.0;10442.0;431.0;264.0;339.0;0.0;0.0;173.0;334.0;174.0;849.0;1018.0;11045.0;4111.0;19120.0;763.0;419.0;163.0;0.0;0.0;0.0;0.0;640.0;331.0;3421.0;1135.0;8367.0;3868.0;13922.0;1050.0;562.0;888.0;475.0;161.0;843.0;338.0;1423.0;603.0;3833.0;3432.0;9147.0;2726.0;10614.0;766.0;936.0;155.0;207.0;0.0;1589.0;301.0;903.0;675.0;3593.0;2475.0;7887.0;2050.0;2946.0;281.0;1…
319582;5.326366666666667;0.0;0.0;9350.0;2186.0;15938.0;10727.0;402.0;0.0;341.0;202.0;157.0;0.0;341.0;0.0;1096.0;1242.0;11875.0;4368.0;22120.0;1158.0;288.0;178.0;0.0;0.0;270.0;150.0;890.0;360.0;3500.0;1617.0;9667.0;4075.0;17136.0;1057.0;525.0;950.0;412.0;323.0;1041.0;524.0;1279.0;470.0;4099.0;2679.0;9387.0;2756.0;13069.0;934.0;929.0;0.0;357.0;0.0;1848.0;677.0;801.0;722.0;4611.0;2153.0;7763.0;2088.…
319964;5.3327333333333335;0.0;0.0;11418.0;2559.0;20624.0;11416.0;198.0;0.0;301.0;0.0;194.0;312.0;532.0;226.0;1282.0;1294.0;13417.0;5535.0;31424.0;1297.0;245.0;0.0;0.0;165.0;388.0;150.0;1058.0;445.0;3405.0;1498.0;10816.0;5516.0;23056.0;1003.0;453.0;899.0;373.0;544.0;1270.0;462.0;1519.0;531.0;4161.0;2826.0;10277.0;3380.0;17488.0;1057.0;842.0;287.0;323.0;674.0;2582.0;394.0;940.0;752.0;3850.0;2641.0;…
320345;5.339083333333333;0.0;0.0;18016.0;4401.0;32888.0;11106.0;278.0;0.0;253.0;0.0;189.0;442.0;937.0;366.0;1657.0;1677.0;19024.0;8110.0;50208.0;2026.0;227.0;0.0;0.0;291.0;989.0;352.0;2892.0;898.0;4059.0;2427.0;13745.0;8021.0;36688.0;2417.0;537.0;1111.0;681.0;709.0;2678.0;852.0;2368.0;440.0;4636.0;3932.0;12842.0;5291.0;29128.0;1957.0;764.0;276.0;616.0;1104.0;5327.0;563.0;1103.0;1313.0;5052.0;2711…
320727;5.34545;0.0;0.0;25456.0;5785.0;51976.0;12069.0;249.0;0.0;328.0;205.0;200.0;733.0;1982.0;602.0;3025.0;2038.0;26296.0;11521.0;76616.0;3403.0;227.0;0.0;0.0;478.0;1960.0;965.0;6138.0;1526.0;5003.0;3106.0;18200.0;11308.0;57880.0;3770.0;432.0;1143.0;1103.0;2262.0;4780.0;1308.0;3025.0;693.0;5149.0;4993.0;15423.0;8435.0;46088.0;3072.0;1418.0;600.0;1722.0;2758.0;11256.0;1533.0;1172.0;2112.0;5470.0;…
321109;5.351816666666667;0.0;0.0;35600.0;7374.0;63792.0;12513.0;536.0;0.0;424.0;266.0;245.0;1417.0;3653.0;1013.0;4531.0;3174.0;33600.0;15497.0;100104.0;4345.0;332.0;162.0;309.0;977.0;4099.0;1885.0;11494.0;2860.0;6548.0;3845.0;22376.0;14975.0;75800.0;4664.0;578.0;1536.0;1829.0;3631.0;9653.0;1837.0;4639.0;715.0;6330.0;7063.0;18616.0;10946.0;57872.0;4068.0;1361.0;1288.0;3138.0;4654.0;20408.0;2458.0;…
321491;5.358183333333334;0.0;3146.0;39704.0;8452.0;69960.0;12200.0;602.0;0.0;407.0;0.0;202.0;1644.0;5502.0;1423.0;5327.0;3261.0;36352.0;16992.0;108224.0;5481.0;397.0;0.0;291.0;1517.0;5221.0;2181.0;16432.0;3708.0;6691.0;4048.0;23864.0;15614.0;84816.0;5198.0;586.0;1882.0;2732.0;5034.0;12410.0;2696.0;4631.0;995.0;6968.0;8512.0;20368.0;12626.0;65688.0;4657.0;1319.0;1834.0;4293.0;7021.0;27888.0;3460.0…
321872;5.364533333333333;0.0;0.0;37248.0;8528.0;66024.0;12977.0;582.0;256.0;357.0;162.0;213.0;2009.0;5966.0;1595.0;6208.0;3526.0;37144.0;16010.0;102064.0;4879.0;424.0;179.0;447.0;1833.0;6806.0;2825.0;18880.0;4499.0;6817.0;3873.0;23200.0;15223.0;79112.0;5630.0;594.0;2290.0;3150.0;5384.0;14737.0;3297.0;5959.0;1255.0;6194.0;8571.0;19720.0;12656.0;60152.0;4037.0;1846.0;1958.0;5313.0;8088.0;33672.0;37…
322254;5.3709;0.0;0.0;29448.0;6092.0;48944.0;11406.0;624.0;209.0;397.0;0.0;255.0;2159.0;7151.0;1940.0;5570.0;2798.0;31976.0;12335.0;75872.0;3798.0;409.0;0.0;435.0;1992.0;7465.0;2914.0;21056.0;4943.0;6670.0;3549.0;17752.0;11574.0;58616.0;3750.0;642.0;2485.0;3267.0;5340.0;16760.0;3321.0;6101.0;905.0;6602.0;8628.0;17904.0;10930.0;45160.0;3745.0;2181.0;1841.0;6201.0;8663.0;37184.0;4349.0;2256.0;7636.…
322636;5.377266666666666;0.0;0.0;21392.0;3851.0;30184.0;10890.0;860.0;172.0;320.0;164.0;306.0;2111.0;6573.0;1856.0;4872.0;2179.0;22960.0;8035.0;45728.0;2345.0;494.0;252.0;342.0;1760.0;7707.0;2814.0;20168.0;4672.0;5694.0;2944.0;15263.0;8056.0;34448.0;2983.0;473.0;2416.0;3096.0;5571.0;15388.0;3448.0;5621.0;1236.0;5941.0;7642.0;14096.0;7679.0;28752.0;2360.0;1653.0;1735.0;5192.0;8785.0;36104.0;4124.0…
323017;5.383616666666667;0.0;0.0;16207.0;2989.0;21376.0;10774.0;565.0;154.0;333.0;0.0;221.0;1728.0;4636.0;1296.0;3549.0;1434.0;18736.0;5728.0;31584.0;1692.0;397.0;311.0;431.0;1201.0;5227.0;2236.0;14486.0;4206.0;4432.0;2359.0;12610.0;6656.0;23656.0;1751.0;595.0;1968.0;2218.0;4299.0;12158.0;2675.0;4770.0;841.0;5386.0;6606.0;10929.0;5577.0;18400.0;1914.0;1798.0;1402.0;4506.0;5911.0;28008.0;3520.0;21…
323399;5.389983333333333;0.0;0.0;11436.0;1804.0;17648.0;11532.0;593.0;257.0;340.0;173.0;168.0;954.0;2673.0;757.0;2789.0;1090.0;14793.0;5110.0;23864.0;1136.0;327.0;0.0;276.0;772.0;2947.0;1348.0;8316.0;2772.0;3951.0;1634.0;10973.0;5402.0;17888.0;1514.0;401.0;1748.0;1202.0;2054.0;6156.0;1696.0;3302.0;459.0;4370.0;4521.0;9371.0;4315.0;14294.0;1092.0;1297.0;782.0;2571.0;3105.0;15153.0;2140.0;1487.0;48…
323781;5.39635;0.0;0.0;9731.0;1658.0;14648.0;10662.0;498.0;246.0;340.0;215.0;213.0;691.0;1408.0;434.0;1796.0;1091.0;12183.0;4191.0;20280.0;1030.0;296.0;0.0;184.0;479.0;1445.0;586.0;4513.0;1472.0;3982.0;1666.0;9328.0;4155.0;15353.0;1057.0;512.0;1516.0;884.0;945.0;3559.0;1149.0;2668.0;717.0;5070.0;3275.0;9985.0;3783.0;12184.0;729.0;921.0;418.0;1278.0;1650.0;8171.0;1496.0;985.0;3613.0;5589.0;2483.0;…
324163;5.402716666666667;0.0;0.0;9597.0;1690.0;13373.0;11004.0;383.0;228.0;348.0;0.0;0.0;533.0;1109.0;353.0;1376.0;1021.0;12047.0;4513.0;19976.0;987.0;265.0;0.0;0.0;383.0;1116.0;405.0;2556.0;1234.0;3958.0;1516.0;9729.0;4537.0;13498.0;908.0;479.0;1044.0;574.0;624.0;2189.0;649.0;2151.0;612.0;4518.0;2761.0;8515.0;3279.0;11152.0;1062.0;764.0;281.0;813.0;667.0;5526.0;1569.0;1294.0;2763.0;5154.0;3011.0…
324544;5.409066666666667;0.0;0.0;7406.0;1812.0;12263.0;11349.0;339.0;0.0;380.0;0.0;189.0;408.0;854.0;336.0;1224.0;1041.0;11928.0;3840.0;17576.0;824.0;182.0;196.0;220.0;176.0;901.0;310.0;1920.0;1084.0;4000.0;1499.0;9148.0;4060.0;12243.0;826.0;628.0;888.0;595.0;517.0;1769.0;495.0;1884.0;719.0;4514.0;2771.0;8866.0;2577.0;10535.0;726.0;873.0;213.0;535.0;632.0;4219.0;1120.0;1078.0;2629.0;4201.0;2815.0…
324926;5.4154333333333335;0.0;0.0;8486.0;1466.0;12540.0;10711.0;288.0;232.0;320.0;0.0;0.0;395.0;887.0;199.0;1121.0;1084.0;11275.0;3821.0;16400.0;932.0;212.0;0.0;0.0;317.0;541.0;333.0;2052.0;960.0;3673.0;1558.0;9096.0;4181.0;11664.0;711.0;512.0;945.0;421.0;410.0;1787.0;590.0;1484.0;677.0;4368.0;2831.0;8458.0;2860.0;9431.0;611.0;790.0;208.0;472.0;463.0;3346.0;896.0;1186.0;2033.0;4669.0;2656.0;7714.…
325308;5.4218;0.0;0.0;8607.0;1510.0;11636.0;10165.0;375.0;0.0;300.0;0.0;0.0;461.0;624.0;182.0;1168.0;1138.0;11370.0;4276.0;15296.0;773.0;267.0;0.0;0.0;214.0;512.0;305.0;1844.0;941.0;4121.0;1394.0;8980.0;3693.0;11550.0;709.0;541.0;948.0;370.0;377.0;1704.0;555.0;1746.0;848.0;5074.0;2949.0;9525.0;2996.0;8567.0;560.0;784.0;177.0;337.0;320.0;3385.0;803.0;911.0;1680.0;4960.0;2696.0;7647.0;2323.0;3478.0…
325689;5.42815;0.0;0.0;7968.0;1593.0;10433.0;10422.0;519.0;204.0;292.0;0.0;188.0;405.0;502.0;0.0;1140.0;1051.0;11090.0;3959.0;15060.0;577.0;247.0;0.0;0.0;0.0;557.0;0.0;1373.0;788.0;3676.0;1636.0;9439.0;3381.0;10420.0;689.0;420.0;971.0;346.0;362.0;1358.0;519.0;1560.0;644.0;4621.0;3088.0;9662.0;2910.0;8746.0;535.0;779.0;235.0;316.0;221.0;2423.0;637.0;1052.0;1609.0;4707.0;2827.0;8250.0;1908.0;3371.0…
326071;5.434516666666667;0.0;0.0;7476.0;1447.0;11713.0;10362.0;351.0;0.0;219.0;225.0;0.0;223.0;417.0;0.0;911.0;852.0;10935.0;3788.0;14094.0;749.0;217.0;0.0;0.0;164.0;524.0;262.0;1324.0;669.0;3961.0;1372.0;9584.0;3868.0;9805.0;616.0;480.0;840.0;314.0;347.0;1508.0;508.0;1960.0;549.0;4806.0;3184.0;9313.0;2783.0;9045.0;704.0;852.0;172.0;445.0;274.0;2508.0;581.0;898.0;1783.0;4658.0;2722.0;8638.0;1817.…
326453;5.440883333333334;0.0;0.0;8047.0;1325.0;10981.0;11038.0;313.0;209.0;265.0;0.0;0.0;300.0;524.0;160.0;949.0;836.0;10747.0;3213.0;14107.0;711.0;296.0;0.0;0.0;0.0;399.0;194.0;935.0;667.0;4429.0;1554.0;9022.0;4032.0;10672.0;757.0;405.0;916.0;274.0;341.0;1447.0;580.0;1700.0;647.0;5116.0;3143.0;9895.0;2838.0;8288.0;592.0;824.0;151.0;303.0;210.0;2236.0;540.0;960.0;1571.0;4896.0;2899.0;9335.0;1844.…
326835;5.44725;0.0;0.0;7134.0;1486.0;10429.0;11452.0;497.0;160.0;330.0;162.0;0.0;331.0;355.0;158.0;1193.0;994.0;10974.0;3701.0;13560.0;646.0;152.0;0.0;0.0;0.0;339.0;172.0;1362.0;733.0;4265.0;1741.0;9321.0;3149.0;10099.0;607.0;481.0;920.0;194.0;277.0;1323.0;630.0;1726.0;681.0;4996.0;2967.0;10459.0;2501.0;7501.0;414.0;789.0;158.0;337.0;175.0;2058.0;495.0;1211.0;1299.0;4480.0;2772.0;8654.0;1820.0;29…
327216;5.4536;0.0;0.0;7638.0;1307.0;9708.0;10965.0;402.0;0.0;320.0;186.0;0.0;283.0;354.0;159.0;971.0;877.0;10777.0;3960.0;13772.0;672.0;194.0;0.0;0.0;0.0;284.0;178.0;1044.0;704.0;3569.0;1395.0;9143.0;3974.0;9228.0;504.0;543.0;794.0;419.0;283.0;1463.0;397.0;1422.0;977.0;4522.0;3221.0;10198.0;2552.0;7529.0;460.0;960.0;182.0;298.0;241.0;2238.0;482.0;1021.0;1431.0;4556.0;2431.0;9222.0;1828.0;2596.0;3…
327598;5.459966666666666;0.0;0.0;7251.0;1426.0;9765.0;10902.0;458.0;159.0;498.0;153.0;165.0;290.0;253.0;201.0;538.0;657.0;10542.0;3820.0;12919.0;562.0;161.0;0.0;0.0;0.0;400.0;255.0;870.0;568.0;4011.0;1596.0;8810.0;3252.0;8821.0;540.0;452.0;834.0;246.0;335.0;1017.0;424.0;1814.0;688.0;4902.0;2902.0;9060.0;2598.0;6862.0;512.0;653.0;0.0;196.0;0.0;2182.0;607.0;1055.0;1361.0;5248.0;3257.0;9000.0;1888.0…
327980;5.466333333333333;0.0;0.0;7234.0;1133.0;9391.0;10723.0;392.0;152.0;407.0;0.0;167.0;0.0;355.0;0.0;868.0;1030.0;10033.0;3035.0;11883.0;565.0;243.0;0.0;0.0;0.0;267.0;0.0;858.0;549.0;3953.0;1189.0;8668.0;3680.0;8480.0;628.0;460.0;944.0;370.0;0.0;1190.0;574.0;1552.0;627.0;4986.0;2656.0;9104.0;2325.0;7604.0;530.0;689.0;202.0;430.0;201.0;1852.0;505.0;891.0;1419.0;4965.0;2764.0;9436.0;1822.0;2405.…
328361;5.472683333333333;0.0;0.0;7105.0;1199.0;9412.0;11066.0;631.0;0.0;491.0;0.0;0.0;294.0;412.0;171.0;706.0;903.0;10548.0;3315.0;11745.0;486.0;177.0;0.0;0.0;0.0;299.0;154.0;988.0;558.0;4102.0;1245.0;8484.0;3637.0;8486.0;607.0;305.0;976.0;462.0;236.0;996.0;362.0;1588.0;521.0;5280.0;2776.0;8455.0;2161.0;6657.0;619.0;888.0;185.0;250.0;0.0;2111.0;467.0;1129.0;1253.0;4705.0;2989.0;9520.0;1712.0;2684…
328743;5.47905;0.0;0.0;6736.0;1292.0;10394.0;11340.0;363.0;0.0;329.0;179.0;150.0;272.0;277.0;154.0;919.0;911.0;10065.0;3341.0;12933.0;735.0;152.0;0.0;0.0;0.0;284.0;158.0;766.0;452.0;3664.0;1191.0;8153.0;3231.0;8948.0;573.0;414.0;1137.0;400.0;0.0;1061.0;541.0;1492.0;506.0;4954.0;2786.0;8367.0;1894.0;6616.0;501.0;939.0;164.0;222.0;169.0;1840.0;548.0;1121.0;1217.0;4444.0;2913.0;8709.0;1362.0;2330.0;…
329125;5.485416666666667;0.0;0.0;6581.0;1369.0;9744.0;11406.0;514.0;0.0;420.0;194.0;0.0;358.0;332.0;168.0;746.0;650.0;11089.0;3038.0;12852.0;634.0;162.0;0.0;0.0;0.0;356.0;0.0;734.0;394.0;4093.0;1486.0;8576.0;3360.0;9814.0;635.0;375.0;976.0;299.0;171.0;1249.0;517.0;1315.0;738.0;4836.0;2847.0;8320.0;2194.0;7760.0;381.0;869.0;0.0;238.0;197.0;2027.0;308.0;931.0;1242.0;4598.0;2769.0;9007.0;1606.0;2436…
329507;5.491783333333333;0.0;0.0;7219.0;1571.0;10918.0;10740.0;371.0;234.0;343.0;185.0;250.0;258.0;411.0;0.0;746.0;951.0;10478.0;3674.0;14871.0;817.0;272.0;0.0;0.0;169.0;251.0;0.0;841.0;409.0;3550.0;1420.0;9272.0;3436.0;10921.0;679.0;263.0;963.0;322.0;272.0;1150.0;464.0;1868.0;691.0;4796.0;2537.0;7875.0;2108.0;8375.0;603.0;890.0;155.0;313.0;168.0;2038.0;387.0;768.0;1092.0;4925.0;3247.0;7973.0;170…
329888;5.4981333333333335;0.0;0.0;7236.0;1444.0;11731.0;11564.0;481.0;154.0;335.0;242.0;0.0;189.0;482.0;0.0;1027.0;800.0;10762.0;4094.0;17728.0;810.0;152.0;0.0;0.0;0.0;498.0;206.0;810.0;427.0;3186.0;1369.0;8801.0;3674.0;13562.0;860.0;433.0;855.0;350.0;172.0;1152.0;485.0;1562.0;516.0;4925.0;2204.0;8398.0;2584.0;9457.0;700.0;610.0;204.0;264.0;193.0;2030.0;437.0;1084.0;1375.0;5427.0;2743.0;8838.0;18…
330270;5.5045;0.0;0.0;9043.0;1700.0;14078.0;11512.0;371.0;150.0;374.0;199.0;0.0;268.0;466.0;0.0;912.0;886.0;12189.0;4568.0;21016.0;1022.0;266.0;0.0;0.0;0.0;358.0;0.0;734.0;464.0;3570.0;1232.0;9832.0;4400.0;15267.0;846.0;272.0;686.0;0.0;235.0;1077.0;444.0;1704.0;512.0;4898.0;2521.0;8564.0;2912.0;12086.0;737.0;740.0;169.0;319.0;0.0;1547.0;568.0;1257.0;1272.0;4939.0;3018.0;9326.0;2062.0;4001.0;330.0…
330652;5.510866666666667;0.0;0.0;9411.0;1702.0;14968.0;10971.0;532.0;0.0;314.0;153.0;167.0;335.0;329.0;157.0;1184.0;714.0;12753.0;4778.0;22272.0;1197.0;285.0;0.0;0.0;0.0;236.0;0.0;732.0;353.0;4136.0;1621.0;11154.0;4349.0;17208.0;910.0;487.0;731.0;336.0;227.0;1045.0;340.0;1743.0;644.0;4616.0;2689.0;9392.0;2572.0;12493.0;925.0;607.0;0.0;259.0;214.0;1614.0;429.0;904.0;1137.0;5078.0;3356.0;9365.0;187…
331033;5.517216666666667;0.0;0.0;9280.0;2023.0;15573.0;10579.0;407.0;0.0;259.0;0.0;0.0;279.0;395.0;166.0;875.0;868.0;12518.0;4707.0;23784.0;1145.0;0.0;0.0;0.0;0.0;158.0;175.0;931.0;399.0;4451.0;1520.0;11091.0;4426.0;18040.0;1046.0;470.0;592.0;194.0;153.0;1185.0;632.0;1742.0;718.0;4637.0;2988.0;9387.0;2949.0;13359.0;763.0;593.0;171.0;282.0;157.0;2114.0;473.0;1033.0;1323.0;5151.0;2547.0;10457.0;240…
331415;5.523583333333334;0.0;0.0;8356.0;1979.0;13803.0;11880.0;388.0;0.0;352.0;0.0;225.0;237.0;432.0;187.0;969.0;891.0;11720.0;5030.0;21368.0;978.0;261.0;0.0;0.0;0.0;325.0;0.0;910.0;582.0;3642.0;1297.0;10386.0;4433.0;17072.0;1060.0;412.0;751.0;345.0;169.0;1153.0;576.0;1651.0;849.0;5891.0;2973.0;9716.0;3060.0;13285.0;1010.0;494.0;0.0;321.0;201.0;1664.0;615.0;1272.0;1349.0;4744.0;2752.0;9603.0;2091…
331797;5.52995;0.0;0.0;8766.0;1407.0;12511.0;11286.0;390.0;0.0;254.0;0.0;161.0;247.0;274.0;0.0;1001.0;786.0;12617.0;4543.0;19552.0;771.0;227.0;0.0;0.0;0.0;229.0;151.0;670.0;318.0;3439.0;1683.0;9799.0;4581.0;15220.0;867.0;407.0;648.0;292.0;228.0;1314.0;374.0;1765.0;602.0;5300.0;2590.0;8569.0;2526.0;11856.0;647.0;445.0;0.0;201.0;161.0;1733.0;465.0;975.0;1122.0;4678.0;2852.0;10285.0;2108.0;3866.0;27…
332179;5.536316666666667;0.0;0.0;7766.0;1719.0;12600.0;11664.0;385.0;184.0;357.0;0.0;0.0;237.0;235.0;0.0;1056.0;960.0;11718.0;4097.0;18792.0;920.0;255.0;0.0;0.0;0.0;238.0;0.0;714.0;577.0;3738.0;1187.0;9837.0;4009.0;12742.0;733.0;396.0;547.0;200.0;252.0;787.0;494.0;1712.0;733.0;5458.0;2825.0;9250.0;2644.0;10149.0;606.0;673.0;0.0;311.0;0.0;1617.0;390.0;949.0;1076.0;5025.0;3000.0;9969.0;2519.0;3183.…
332560;5.542666666666666;0.0;0.0;7784.0;1415.0;11625.0;11213.0;368.0;163.0;266.0;0.0;0.0;191.0;319.0;189.0;1011.0;608.0;12092.0;3990.0;17024.0;1029.0;170.0;0.0;0.0;0.0;195.0;0.0;712.0;545.0;3688.0;1612.0;9537.0;3330.0;12090.0;768.0;508.0;659.0;234.0;158.0;1012.0;329.0;1503.0;722.0;5047.0;2514.0;9370.0;2601.0;9481.0;650.0;589.0;0.0;216.0;0.0;1835.0;378.0;1307.0;1140.0;5020.0;3085.0;10020.0;2554.0;…
332942;5.549033333333333;0.0;0.0;8050.0;1401.0;11511.0;11189.0;362.0;174.0;218.0;181.0;0.0;158.0;329.0;153.0;1034.0;917.0;11312.0;4154.0;17216.0;683.0;181.0;0.0;0.0;0.0;195.0;0.0;621.0;342.0;3893.0;1485.0;9245.0;3562.0;11012.0;610.0;306.0;626.0;178.0;163.0;1225.0;452.0;1487.0;649.0;5511.0;2644.0;9358.0;3313.0;8817.0;574.0;774.0;0.0;258.0;0.0;1703.0;377.0;1018.0;1230.0;4808.0;3234.0;10586.0;2403.0…
333324;5.5554;0.0;0.0;8483.0;1622.0;11355.0;11063.0;355.0;0.0;308.0;216.0;150.0;241.0;289.0;197.0;911.0;854.0;11447.0;4137.0;16030.0;599.0;0.0;0.0;0.0;0.0;196.0;0.0;696.0;404.0;4067.0;1285.0;8564.0;3952.0;10370.0;599.0;530.0;762.0;262.0;0.0;988.0;352.0;1811.0;546.0;5289.0;2799.0;8758.0;3004.0;9389.0;719.0;649.0;0.0;153.0;182.0;1782.0;600.0;1075.0;1006.0;4995.0;3055.0;10120.0;2407.0;2844.0;369.0;2…
333706;5.561766666666666;0.0;0.0;7392.0;1371.0;10367.0;11299.0;297.0;0.0;331.0;0.0;160.0;264.0;275.0;150.0;861.0;861.0;10959.0;4023.0;15476.0;759.0;0.0;0.0;0.0;0.0;244.0;0.0;635.0;597.0;4141.0;1676.0;8754.0;3253.0;9996.0;623.0;356.0;515.0;205.0;0.0;1161.0;416.0;1671.0;610.0;5211.0;2909.0;8565.0;2802.0;8518.0;609.0;478.0;0.0;362.0;0.0;1873.0;557.0;1102.0;1142.0;5196.0;2833.0;8455.0;2259.0;2880.0;2…
334087;5.568116666666667;0.0;0.0;7414.0;1564.0;10381.0;11436.0;389.0;0.0;241.0;188.0;0.0;186.0;284.0;0.0;912.0;794.0;10507.0;3694.0;13458.0;731.0;0.0;0.0;0.0;0.0;203.0;0.0;659.0;559.0;3922.0;1435.0;9592.0;3137.0;9556.0;363.0;311.0;565.0;258.0;0.0;1177.0;362.0;1794.0;637.0;5144.0;2463.0;8910.0;2902.0;8359.0;580.0;707.0;162.0;324.0;0.0;1946.0;540.0;1135.0;1042.0;5215.0;2711.0;8810.0;1903.0;2350.0;2…
334469;5.574483333333333;0.0;0.0;7308.0;1243.0;11228.0;11172.0;210.0;0.0;322.0;0.0;0.0;259.0;308.0;0.0;1025.0;805.0;10924.0;3479.0;13487.0;648.0;0.0;0.0;0.0;0.0;296.0;205.0;674.0;417.0;3833.0;1462.0;8666.0;3340.0;9629.0;590.0;331.0;462.0;226.0;162.0;1178.0;597.0;1636.0;871.0;4817.0;2626.0;8724.0;3100.0;7570.0;676.0;429.0;0.0;207.0;0.0;1824.0;604.0;1058.0;1026.0;4949.0;2664.0;8454.0;1489.0;2757.0;…
334851;5.58085;0.0;0.0;6775.0;1483.0;10384.0;11739.0;282.0;0.0;265.0;0.0;205.0;238.0;288.0;0.0;948.0;754.0;10553.0;3447.0;12730.0;698.0;204.0;0.0;0.0;0.0;249.0;0.0;837.0;492.0;4024.0;1367.0;9383.0;3592.0;9987.0;419.0;364.0;462.0;255.0;191.0;1004.0;547.0;1884.0;418.0;5136.0;2403.0;9005.0;3238.0;8412.0;680.0;492.0;0.0;490.0;194.0;1706.0;627.0;925.0;1024.0;4807.0;3052.0;8466.0;1538.0;2541.0;350.0;16…
335232;5.5872;0.0;0.0;7071.0;1497.0;10229.0;11443.0;426.0;0.0;370.0;0.0;0.0;296.0;345.0;0.0;779.0;637.0;10652.0;3637.0;12895.0;734.0;197.0;0.0;0.0;0.0;274.0;161.0;574.0;562.0;3731.0;1352.0;9537.0;3975.0;9773.0;440.0;358.0;465.0;281.0;0.0;1152.0;523.0;1457.0;454.0;5671.0;2570.0;8854.0;2933.0;7981.0;679.0;578.0;0.0;256.0;0.0;1790.0;354.0;1044.0;1277.0;5466.0;2521.0;9332.0;1802.0;2286.0;157.0;0.0;0.…
335614;5.593566666666667;0.0;0.0;7461.0;1394.0;11563.0;11263.0;193.0;0.0;344.0;0.0;0.0;244.0;0.0;172.0;772.0;804.0;11508.0;3353.0;14725.0;847.0;169.0;0.0;0.0;0.0;243.0;0.0;632.0;415.0;4051.0;1375.0;9529.0;4081.0;10433.0;730.0;330.0;817.0;260.0;151.0;1020.0;273.0;1560.0;531.0;5414.0;2676.0;8593.0;2767.0;8353.0;667.0;736.0;0.0;322.0;0.0;1761.0;367.0;1397.0;993.0;4698.0;2717.0;9027.0;1725.0;2496.0;1…
335996;5.599933333333333;0.0;0.0;7795.0;1531.0;11988.0;11226.0;333.0;0.0;333.0;208.0;173.0;160.0;258.0;0.0;948.0;1111.0;11585.0;4229.0;14660.0;830.0;0.0;181.0;0.0;0.0;213.0;0.0;633.0;327.0;4100.0;1629.0;9393.0;4219.0;10858.0;641.0;519.0;539.0;219.0;0.0;1054.0;412.0;1769.0;614.0;5097.0;2739.0;9784.0;2842.0;8691.0;541.0;675.0;196.0;298.0;183.0;1592.0;303.0;1103.0;1136.0;5300.0;2752.0;9063.0;2125.0;…
336378;5.6063;0.0;0.0;8628.0;1685.0;12958.0;11160.0;347.0;0.0;272.0;170.0;0.0;282.0;226.0;0.0;1050.0;1283.0;11894.0;4052.0;16440.0;898.0;0.0;0.0;0.0;0.0;0.0;0.0;697.0;504.0;4159.0;1516.0;10364.0;4832.0;13051.0;806.0;505.0;531.0;0.0;245.0;1005.0;290.0;1940.0;675.0;5766.0;2946.0;9609.0;3009.0;10370.0;646.0;690.0;0.0;0.0;159.0;2040.0;503.0;1267.0;1012.0;5271.0;3101.0;9729.0;1708.0;2837.0;225.0;191.0…
336759;5.61265;0.0;0.0;8600.0;1723.0;14349.0;11266.0;390.0;0.0;240.0;0.0;0.0;192.0;281.0;0.0;869.0;878.0;12296.0;4263.0;17272.0;883.0;0.0;0.0;0.0;0.0;241.0;0.0;658.0;544.0;4417.0;1720.0;10386.0;4714.0;12812.0;854.0;437.0;398.0;293.0;194.0;1006.0;383.0;1545.0;652.0;5342.0;3069.0;9454.0;2734.0;10213.0;596.0;570.0;0.0;262.0;0.0;1926.0;518.0;1041.0;1096.0;5157.0;3412.0;9269.0;2231.0;3443.0;324.0;0.0;…
337141;5.619016666666667;0.0;0.0;8488.0;1805.0;13891.0;11909.0;322.0;0.0;187.0;169.0;0.0;218.0;339.0;209.0;969.0;915.0;12013.0;4076.0;17664.0;1119.0;0.0;0.0;0.0;0.0;200.0;0.0;556.0;626.0;4235.0;1735.0;10477.0;4116.0;13632.0;743.0;530.0;710.0;262.0;0.0;1018.0;338.0;1973.0;537.0;5276.0;3189.0;10516.0;2523.0;10267.0;805.0;683.0;0.0;151.0;156.0;1715.0;416.0;1005.0;1148.0;5461.0;2657.0;9507.0;2048.0;3…
337523;5.625383333333334;0.0;0.0;8389.0;1538.0;14306.0;11360.0;321.0;155.0;205.0;0.0;0.0;184.0;286.0;150.0;790.0;877.0;11971.0;4153.0;18952.0;954.0;252.0;0.0;0.0;0.0;227.0;0.0;697.0;455.0;3769.0;1623.0;10097.0;4535.0;13226.0;568.0;422.0;477.0;249.0;168.0;1005.0;342.0;1918.0;677.0;5416.0;2752.0;9667.0;2765.0;10621.0;582.0;668.0;0.0;0.0;0.0;1893.0;392.0;1239.0;952.0;5217.0;3220.0;9886.0;2002.0;3890…
337904;5.631733333333333;0.0;0.0;7826.0;1435.0;13229.0;11723.0;443.0;173.0;268.0;155.0;0.0;197.0;380.0;0.0;1018.0;785.0;11427.0;3768.0;17048.0;858.0;155.0;0.0;0.0;0.0;224.0;199.0;562.0;465.0;4217.0;1392.0;10108.0;4225.0;12825.0;856.0;597.0;613.0;249.0;168.0;1144.0;332.0;1683.0;666.0;5503.0;3065.0;9672.0;2250.0;9480.0;766.0;657.0;222.0;0.0;0.0;2126.0;350.0;1082.0;1015.0;5897.0;2949.0;9486.0;1991.0…
338286;5.6381;0.0;0.0;7406.0;1351.0;12452.0;11773.0;274.0;0.0;223.0;210.0;0.0;258.0;249.0;0.0;907.0;1212.0;11496.0;4030.0;16928.0;793.0;0.0;0.0;0.0;176.0;232.0;0.0;666.0;558.0;4193.0;1536.0;9255.0;3991.0;11449.0;892.0;602.0;531.0;309.0;189.0;774.0;326.0;1592.0;582.0;5490.0;3050.0;9126.0;2323.0;9319.0;743.0;606.0;0.0;172.0;0.0;1755.0;406.0;1392.0;958.0;5234.0;3157.0;8526.0;2388.0;3050.0;376.0;209.…
338668;5.644466666666666;0.0;0.0;7895.0;1646.0;11779.0;11612.0;369.0;194.0;302.0;0.0;0.0;0.0;290.0;174.0;971.0;836.0;11511.0;3810.0;15961.0;687.0;176.0;0.0;0.0;0.0;0.0;0.0;617.0;313.0;3619.0;1439.0;9731.0;3960.0;11606.0;682.0;931.0;503.0;237.0;248.0;893.0;479.0;1673.0;556.0;5579.0;2702.0;9444.0;2471.0;8505.0;687.0;377.0;0.0;175.0;0.0;1685.0;310.0;1123.0;993.0;5581.0;3154.0;8798.0;1929.0;3067.0;27…
339050;5.650833333333333;0.0;0.0;8285.0;1518.0;11634.0;11529.0;264.0;0.0;368.0;163.0;0.0;236.0;201.0;269.0;786.0;986.0;11233.0;4325.0;16936.0;908.0;0.0;0.0;0.0;0.0;164.0;0.0;520.0;416.0;3831.0;1496.0;10057.0;4194.0;11605.0;701.0;1902.0;483.0;284.0;189.0;988.0;476.0;1698.0;912.0;5252.0;2850.0;9756.0;2540.0;9551.0;681.0;474.0;0.0;216.0;0.0;1800.0;421.0;1244.0;1031.0;5183.0;3162.0;9298.0;2284.0;3027…
339431;5.657183333333333;0.0;0.0;8503.0;1277.0;11464.0;10999.0;468.0;0.0;335.0;0.0;0.0;192.0;267.0;0.0;907.0;818.0;11855.0;4909.0;18104.0;887.0;230.0;0.0;0.0;0.0;0.0;0.0;621.0;400.0;4196.0;1620.0;9963.0;4097.0;11545.0;927.0;3760.0;695.0;340.0;194.0;1012.0;582.0;1967.0;661.0;5282.0;2548.0;8776.0;2395.0;9251.0;617.0;688.0;0.0;297.0;0.0;1470.0;328.0;1174.0;1147.0;5155.0;2934.0;9346.0;2086.0;2931.0;3…
339813;5.66355;0.0;0.0;7636.0;1456.0;11630.0;11311.0;468.0;0.0;352.0;150.0;156.0;0.0;285.0;191.0;747.0;780.0;12143.0;4862.0;17792.0;820.0;192.0;0.0;0.0;0.0;0.0;0.0;598.0;567.0;4346.0;1872.0;10662.0;3696.0;11810.0;871.0;5536.0;1096.0;477.0;269.0;1007.0;459.0;1425.0;831.0;5644.0;2733.0;9542.0;2531.0;9035.0;609.0;455.0;0.0;268.0;0.0;1619.0;529.0;1173.0;951.0;5594.0;2843.0;9822.0;1825.0;3377.0;313.0;…
340195;5.6699166666666665;0.0;0.0;7966.0;1446.0;11377.0;10567.0;515.0;152.0;316.0;0.0;0.0;158.0;0.0;0.0;785.0;980.0;12349.0;4412.0;16312.0;784.0;392.0;0.0;0.0;0.0;216.0;165.0;512.0;407.0;4373.0;1437.0;10374.0;3853.0;10488.0;729.0;5826.0;971.0;512.0;298.0;1019.0;574.0;1848.0;819.0;5691.0;2853.0;9537.0;2651.0;9189.0;710.0;551.0;0.0;368.0;162.0;1765.0;420.0;1168.0;1074.0;5155.0;3475.0;9061.0;1813.0;…
340576;5.676266666666667;0.0;0.0;7257.0;1773.0;10816.0;11131.0;429.0;0.0;228.0;0.0;157.0;216.0;254.0;179.0;780.0;873.0;10418.0;4341.0;14342.0;760.0;300.0;0.0;0.0;0.0;0.0;0.0;619.0;475.0;4064.0;1683.0;9777.0;3573.0;9781.0;643.0;4388.0;832.0;364.0;159.0;1236.0;388.0;1582.0;597.0;5421.0;2633.0;9324.0;2461.0;8584.0;485.0;549.0;237.0;292.0;0.0;1623.0;469.0;1144.0;1275.0;5119.0;2944.0;9138.0;2029.0;270…
340958;5.682633333333333;0.0;0.0;8342.0;1444.0;10207.0;11668.0;503.0;0.0;259.0;183.0;212.0;185.0;157.0;168.0;1035.0;667.0;10614.0;3892.0;13247.0;636.0;180.0;0.0;0.0;0.0;0.0;0.0;513.0;468.0;4518.0;1942.0;9949.0;3485.0;9847.0;470.0;2262.0;639.0;292.0;291.0;1061.0;439.0;1506.0;557.0;5007.0;2835.0;9597.0;2438.0;7284.0;535.0;396.0;154.0;472.0;0.0;1774.0;487.0;1161.0;829.0;5353.0;2711.0;9079.0;1886.0;2…
341340;5.689;0.0;0.0;7149.0;1410.0;10466.0;10909.0;590.0;0.0;381.0;166.0;0.0;231.0;326.0;0.0;949.0;843.0;10853.0;3863.0;13659.0;732.0;224.0;0.0;0.0;0.0;323.0;0.0;571.0;458.0;4458.0;2378.0;10340.0;3570.0;9582.0;601.0;1071.0;450.0;171.0;183.0;896.0;353.0;1873.0;646.0;5592.0;3134.0;9250.0;1964.0;7268.0;456.0;411.0;0.0;328.0;0.0;1772.0;409.0;1344.0;1104.0;5455.0;3132.0;9236.0;1735.0;2365.0;176.0;0.0;…
341722;5.695366666666667;0.0;0.0;7570.0;1483.0;9374.0;11517.0;430.0;0.0;328.0;0.0;196.0;243.0;231.0;0.0;1027.0;949.0;11463.0;3893.0;13521.0;680.0;0.0;0.0;0.0;0.0;0.0;0.0;702.0;491.0;3863.0;2924.0;10866.0;3328.0;9313.0;551.0;1258.0;553.0;330.0;0.0;838.0;506.0;1896.0;662.0;5942.0;3147.0;10022.0;2614.0;7042.0;603.0;572.0;0.0;390.0;0.0;1913.0;400.0;980.0;1177.0;5196.0;2833.0;9759.0;1961.0;2245.0;163.…
342103;5.701716666666667;0.0;0.0;7247.0;1463.0;10060.0;12221.0;294.0;0.0;233.0;263.0;0.0;225.0;257.0;0.0;830.0;832.0;11116.0;3391.0;13028.0;766.0;0.0;0.0;0.0;0.0;214.0;0.0;536.0;440.0;4934.0;2524.0;9731.0;3246.0;8977.0;747.0;917.0;544.0;200.0;205.0;990.0;394.0;1726.0;733.0;5416.0;3307.0;9411.0;2124.0;7555.0;464.0;492.0;0.0;0.0;0.0;1739.0;366.0;1182.0;976.0;5810.0;2771.0;8895.0;1571.0;2322.0;187.0…
342485;5.708083333333334;0.0;0.0;7142.0;1288.0;9520.0;11182.0;472.0;0.0;357.0;248.0;0.0;259.0;351.0;0.0;1067.0;793.0;10389.0;3409.0;12776.0;783.0;0.0;0.0;0.0;0.0;163.0;0.0;474.0;371.0;4494.0;2014.0;9400.0;3108.0;9208.0;573.0;682.0;484.0;0.0;0.0;1116.0;381.0;1772.0;620.0;5427.0;3648.0;9988.0;2483.0;6780.0;447.0;333.0;0.0;0.0;0.0;1576.0;326.0;1285.0;1076.0;5260.0;3045.0;7936.0;1740.0;2507.0;161.0;1…
342867;5.71445;0.0;0.0;7192.0;1270.0;9961.0;11705.0;427.0;190.0;229.0;223.0;0.0;0.0;354.0;0.0;934.0;805.0;10546.0;3517.0;12195.0;841.0;0.0;0.0;0.0;0.0;180.0;0.0;558.0;362.0;4248.0;1396.0;9410.0;3267.0;7902.0;633.0;538.0;709.0;237.0;0.0;922.0;409.0;1994.0;792.0;5060.0;3841.0;9859.0;2235.0;7184.0;406.0;505.0;0.0;0.0;0.0;2066.0;298.0;1137.0;1214.0;5320.0;2414.0;8142.0;1352.0;1788.0;0.0;154.0;157.0;2…
343248;5.7208;0.0;0.0;6929.0;1167.0;9613.0;11460.0;353.0;187.0;312.0;0.0;0.0;200.0;282.0;160.0;796.0;813.0;10276.0;2959.0;11077.0;614.0;0.0;0.0;0.0;0.0;270.0;0.0;751.0;460.0;4686.0;1861.0;9380.0;2604.0;7437.0;619.0;741.0;325.0;268.0;241.0;1084.0;481.0;1822.0;761.0;5902.0;5416.0;10633.0;2037.0;7153.0;429.0;770.0;0.0;287.0;0.0;1553.0;349.0;1522.0;951.0;5174.0;2750.0;7427.0;1254.0;2285.0;0.0;352.0;1…
343630;5.727166666666666;0.0;0.0;6815.0;1171.0;9157.0;11668.0;379.0;160.0;240.0;163.0;0.0;236.0;326.0;0.0;820.0;720.0;11155.0;3262.0;11317.0;503.0;0.0;0.0;0.0;0.0;0.0;0.0;674.0;351.0;4660.0;1760.0;9344.0;3395.0;8188.0;606.0;692.0;401.0;0.0;0.0;1040.0;427.0;1599.0;777.0;4927.0;5851.0;11331.0;2147.0;5654.0;500.0;641.0;0.0;193.0;0.0;1754.0;399.0;1349.0;1237.0;5507.0;3014.0;8268.0;1210.0;2235.0;0.0;0…
344012;5.733533333333333;0.0;0.0;6984.0;1345.0;10486.0;11422.0;381.0;0.0;348.0;0.0;0.0;159.0;228.0;0.0;826.0;1194.0;12464.0;3514.0;11918.0;705.0;195.0;0.0;0.0;0.0;154.0;0.0;615.0;226.0;4083.0;1651.0;9934.0;2980.0;9218.0;533.0;521.0;440.0;186.0;0.0;1102.0;638.0;1830.0;747.0;5900.0;6873.0;12004.0;2953.0;7095.0;552.0;601.0;0.0;234.0;0.0;1809.0;399.0;1417.0;1243.0;5540.0;2913.0;8240.0;1398.0;2180.0;2…
344394;5.7399;0.0;0.0;7687.0;1495.0;10899.0;11928.0;638.0;153.0;234.0;163.0;0.0;236.0;261.0;158.0;795.0;829.0;12054.0;3646.0;14391.0;728.0;272.0;0.0;0.0;0.0;174.0;0.0;549.0;472.0;4493.0;2044.0;9514.0;3494.0;9632.0;464.0;553.0;524.0;198.0;0.0;884.0;416.0;1747.0;931.0;6093.0;5440.0;11636.0;2750.0;6855.0;431.0;448.0;0.0;164.0;0.0;1714.0;413.0;1093.0;1144.0;5636.0;3205.0;7992.0;1889.0;2725.0;169.0;0.…
344775;5.74625;0.0;0.0;9147.0;1540.0;13580.0;11610.0;508.0;0.0;193.0;180.0;0.0;186.0;322.0;166.0;1010.0;911.0;11532.0;3908.0;17464.0;781.0;0.0;0.0;0.0;0.0;275.0;0.0;587.0;394.0;4657.0;1600.0;9958.0;3922.0;13480.0;721.0;651.0;456.0;0.0;159.0;907.0;476.0;1788.0;880.0;5435.0;4605.0;10685.0;2851.0;10226.0;607.0;266.0;0.0;0.0;0.0;1864.0;347.0;1278.0;1223.0;5742.0;2869.0;8819.0;1797.0;3055.0;205.0;211.…
345157;5.7526166666666665;0.0;0.0;10372.0;2028.0;18232.0;11945.0;708.0;209.0;288.0;173.0;163.0;169.0;164.0;0.0;999.0;958.0;13531.0;5068.0;26120.0;1333.0;179.0;0.0;0.0;0.0;225.0;0.0;819.0;379.0;4397.0;1981.0;10603.0;5236.0;18864.0;1069.0;603.0;628.0;170.0;0.0;1089.0;490.0;1857.0;779.0;5566.0;3659.0;10804.0;3225.0;15081.0;873.0;459.0;0.0;0.0;200.0;1793.0;405.0;1527.0;1013.0;5805.0;2876.0;10214.0;23…
345539;5.758983333333333;0.0;0.0;14523.0;3283.0;29048.0;12294.0;678.0;0.0;464.0;0.0;0.0;242.0;299.0;171.0;1089.0;1705.0;18080.0;7291.0;42680.0;2186.0;182.0;0.0;0.0;0.0;218.0;203.0;634.0;377.0;4771.0;2470.0;13410.0;6765.0;31360.0;2039.0;574.0;411.0;301.0;170.0;1030.0;468.0;1690.0;749.0;5761.0;4140.0;12742.0;4447.0;24104.0;1523.0;589.0;156.0;233.0;158.0;1767.0;433.0;1263.0;1126.0;5776.0;3304.0;1096…
345920;5.765333333333333;0.0;0.0;23080.0;5503.0;46656.0;13133.0;473.0;168.0;397.0;246.0;0.0;231.0;318.0;0.0;1459.0;2042.0;26208.0;11490.0;71264.0;3261.0;218.0;0.0;0.0;0.0;154.0;0.0;871.0;544.0;6438.0;3286.0;19584.0;10307.0;55368.0;3200.0;671.0;378.0;0.0;0.0;1082.0;425.0;1995.0;493.0;6493.0;4962.0;16117.0;6694.0;40680.0;3062.0;594.0;0.0;215.0;0.0;1827.0;495.0;1275.0;1079.0;5817.0;4093.0;13984.0;45…
346302;5.7717;0.0;0.0;30768.0;7526.0;64792.0;13692.0;503.0;0.0;349.0;230.0;0.0;0.0;393.0;248.0;2188.0;2587.0;32768.0;15453.0;100408.0;4790.0;296.0;0.0;0.0;0.0;332.0;0.0;809.0;541.0;6819.0;3884.0;25192.0;14495.0;77040.0;4087.0;642.0;325.0;259.0;0.0;1166.0;581.0;2156.0;941.0;7139.0;5845.0;20504.0;9062.0;57560.0;3731.0;478.0;196.0;488.0;169.0;1900.0;453.0;1138.0;1030.0;6155.0;3977.0;16856.0;6719.0;1…
346684;5.778066666666667;0.0;0.0;30648.0;7262.0;64104.0;13551.0;421.0;0.0;247.0;152.0;196.0;231.0;351.0;206.0;1884.0;2880.0;33352.0;15382.0;102040.0;5066.0;324.0;0.0;0.0;0.0;270.0;0.0;1020.0;899.0;6514.0;3714.0;23912.0;14316.0;79760.0;4152.0;589.0;546.0;231.0;273.0;1268.0;567.0;1920.0;850.0;6975.0;6061.0;20056.0;9381.0;59624.0;3636.0;548.0;162.0;388.0;0.0;2054.0;446.0;1387.0;1101.0;6548.0;5020.0;…
347066;5.784433333333333;0.0;0.0;23848.0;5201.0;49704.0;13300.0;422.0;0.0;256.0;0.0;0.0;246.0;364.0;283.0;1541.0;2103.0;26760.0;11583.0;76488.0;3407.0;419.0;0.0;0.0;0.0;253.0;0.0;1160.0;544.0;5872.0;3531.0;19600.0;10515.0;57744.0;3067.0;593.0;555.0;313.0;180.0;1190.0;438.0;2478.0;837.0;6778.0;4640.0;16257.0;7232.0;44296.0;3205.0;688.0;203.0;456.0;150.0;2332.0;418.0;1391.0;884.0;5558.0;3808.0;1593…
347447;5.790783333333334;0.0;0.0;16139.0;3445.0;32216.0;11828.0;540.0;0.0;235.0;214.0;187.0;236.0;431.0;153.0;1278.0;1630.0;19688.0;8403.0;49816.0;2074.0;410.0;170.0;0.0;0.0;246.0;0.0;862.0;794.0;5296.0;2472.0;15787.0;7856.0;37552.0;2143.0;439.0;400.0;322.0;231.0;1418.0;527.0;2052.0;917.0;6015.0;3702.0;13751.0;5300.0;28640.0;1662.0;747.0;0.0;715.0;0.0;2102.0;450.0;1203.0;1155.0;5860.0;3562.0;1369…
347829;5.79715;0.0;0.0;13550.0;2801.0;23824.0;12355.0;490.0;0.0;324.0;211.0;0.0;268.0;336.0;0.0;1270.0;1043.0;16688.0;6325.0;35040.0;1871.0;289.0;0.0;0.0;0.0;170.0;0.0;1026.0;478.0;5223.0;2228.0;13370.0;6183.0;26672.0;1371.0;650.0;537.0;356.0;325.0;1241.0;709.0;2025.0;778.0;6432.0;3688.0;12562.0;3987.0;20400.0;1485.0;573.0;0.0;511.0;187.0;2371.0;515.0;1589.0;995.0;5837.0;2858.0;11034.0;2853.0;693…
348211;5.803516666666667;0.0;0.0;11156.0;2373.0;20104.0;11387.0;502.0;0.0;260.0;0.0;0.0;172.0;288.0;186.0;982.0;1225.0;14126.0;5414.0;27056.0;1593.0;402.0;0.0;0.0;0.0;196.0;208.0;722.0;383.0;4459.0;1853.0;11569.0;5259.0;21784.0;1117.0;592.0;436.0;316.0;201.0;1305.0;532.0;1988.0;1180.0;5770.0;2912.0;10852.0;3971.0;16185.0;1180.0;689.0;0.0;466.0;0.0;2050.0;679.0;1357.0;1213.0;5803.0;2833.0;9710.0;2…
348593;5.8098833333333335;0.0;0.0;10512.0;2010.0;16584.0;12257.0;339.0;0.0;375.0;219.0;0.0;212.0;263.0;0.0;1072.0;1039.0;13783.0;4970.0;24536.0;1328.0;169.0;0.0;0.0;0.0;296.0;0.0;1034.0;474.0;4782.0;1877.0;11415.0;4643.0;17768.0;827.0;405.0;628.0;286.0;177.0;1287.0;397.0;1879.0;910.0;6473.0;3178.0;10331.0;3668.0;14380.0;865.0;880.0;188.0;514.0;267.0;2500.0;725.0;1282.0;962.0;6306.0;3251.0;9092.0;…
348974;5.816233333333333;0.0;0.0;10034.0;1798.0;15203.0;12096.0;328.0;169.0;215.0;0.0;190.0;0.0;392.0;0.0;960.0;991.0;13148.0;4613.0;22080.0;1154.0;197.0;0.0;0.0;0.0;189.0;0.0;767.0;550.0;4482.0;1774.0;10178.0;4437.0;15963.0;969.0;473.0;612.0;338.0;167.0;1348.0;547.0;1879.0;785.0;6640.0;2983.0;10241.0;2911.0;12029.0;706.0;596.0;173.0;396.0;225.0;2278.0;1089.0;1502.0;942.0;6456.0;3374.0;9228.0;262…
349356;5.8226;0.0;0.0;9178.0;1639.0;14441.0;11710.0;282.0;206.0;379.0;0.0;0.0;178.0;242.0;206.0;988.0;866.0;12779.0;4385.0;20696.0;1059.0;261.0;0.0;0.0;0.0;249.0;153.0;778.0;508.0;4488.0;1750.0;10407.0;4261.0;14449.0;829.0;577.0;551.0;297.0;238.0;1074.0;619.0;1956.0;649.0;5410.0;2971.0;9486.0;2428.0;11520.0;832.0;562.0;0.0;333.0;276.0;1860.0;1264.0;1325.0;1169.0;5691.0;2987.0;9048.0;1879.0;3799.0…
349738;5.828966666666667;0.0;0.0;8775.0;2018.0;13806.0;11611.0;400.0;231.0;275.0;0.0;0.0;210.0;326.0;0.0;878.0;1078.0;12238.0;4055.0;18824.0;751.0;241.0;0.0;0.0;0.0;191.0;0.0;624.0;469.0;4519.0;1644.0;10396.0;4418.0;14466.0;720.0;530.0;428.0;428.0;0.0;1057.0;506.0;1838.0;697.0;5662.0;2600.0;8712.0;2865.0;10419.0;882.0;533.0;0.0;167.0;355.0;2671.0;1035.0;1484.0;1060.0;5918.0;3004.0;9199.0;1985.0;3…
350119;5.8353166666666665;0.0;0.0;8299.0;1972.0;12545.0;11586.0;265.0;0.0;311.0;170.0;0.0;175.0;279.0;0.0;894.0;889.0;12263.0;3899.0;18088.0;1033.0;203.0;0.0;0.0;0.0;243.0;0.0;577.0;432.0;4280.0;1462.0;9621.0;4033.0;13198.0;700.0;528.0;382.0;212.0;224.0;1046.0;466.0;1748.0;689.0;5448.0;2715.0;9535.0;2544.0;10864.0;662.0;583.0;0.0;280.0;0.0;2137.0;916.0;1684.0;1002.0;5418.0;2871.0;9458.0;2004.0;32…
350501;5.841683333333333;0.0;0.0;8362.0;1808.0;13977.0;11949.0;507.0;0.0;366.0;150.0;0.0;191.0;344.0;0.0;1003.0;924.0;12224.0;3990.0;17928.0;866.0;172.0;0.0;0.0;0.0;185.0;156.0;612.0;478.0;4587.0;1652.0;10209.0;4009.0;13535.0;968.0;636.0;484.0;212.0;151.0;1479.0;644.0;1765.0;922.0;5346.0;2968.0;9705.0;2490.0;10762.0;617.0;473.0;0.0;161.0;0.0;2064.0;851.0;1599.0;1071.0;5853.0;2764.0;9136.0;2060.0;…
350883;5.84805;0.0;0.0;8451.0;1631.0;13093.0;11411.0;244.0;0.0;310.0;0.0;0.0;310.0;302.0;157.0;995.0;1266.0;12326.0;3976.0;17824.0;588.0;251.0;0.0;0.0;0.0;208.0;0.0;619.0;435.0;4297.0;1642.0;9486.0;4106.0;13769.0;672.0;834.0;504.0;248.0;0.0;1114.0;514.0;2184.0;787.0;6049.0;2963.0;9275.0;2637.0;9683.0;784.0;431.0;164.0;0.0;0.0;1968.0;580.0;1357.0;991.0;5716.0;3254.0;9711.0;2129.0;2655.0;345.0;0.0;…
351265;5.854416666666666;0.0;0.0;8464.0;1480.0;12084.0;12471.0;381.0;0.0;308.0;168.0;0.0;165.0;320.0;203.0;670.0;900.0;11494.0;4200.0;17256.0;914.0;0.0;0.0;0.0;0.0;164.0;0.0;525.0;443.0;4888.0;1636.0;10147.0;4204.0;12300.0;689.0;568.0;290.0;178.0;165.0;1058.0;358.0;2010.0;837.0;5984.0;2934.0;10183.0;2825.0;9167.0;570.0;424.0;0.0;0.0;0.0;2145.0;692.0;1205.0;1251.0;5867.0;2894.0;9514.0;1753.0;2895.…
351646;5.860766666666667;0.0;0.0;7812.0;1562.0;11893.0;11300.0;361.0;0.0;186.0;0.0;0.0;232.0;246.0;0.0;857.0;928.0;11977.0;4027.0;15642.0;776.0;166.0;0.0;0.0;0.0;0.0;0.0;539.0;356.0;4372.0;1653.0;10386.0;3553.0;10666.0;851.0;589.0;476.0;187.0;247.0;1066.0;517.0;1911.0;832.0;6184.0;3256.0;10321.0;2330.0;8304.0;481.0;634.0;162.0;266.0;159.0;1717.0;679.0;1420.0;870.0;6112.0;2874.0;10018.0;1837.0;276…
352028;5.867133333333333;0.0;0.0;7721.0;1473.0;11051.0;12035.0;448.0;0.0;357.0;205.0;0.0;194.0;229.0;180.0;958.0;918.0;12413.0;3682.0;14812.0;726.0;190.0;0.0;0.0;0.0;175.0;0.0;633.0;318.0;4145.0;1778.0;9920.0;3919.0;10666.0;675.0;625.0;607.0;179.0;200.0;1030.0;494.0;1784.0;854.0;6037.0;3294.0;9606.0;2382.0;8212.0;469.0;456.0;0.0;151.0;0.0;1874.0;423.0;1230.0;1107.0;6897.0;3075.0;8987.0;2118.0;286…
352410;5.8735;0.0;0.0;7499.0;1415.0;11269.0;11547.0;430.0;0.0;219.0;0.0;0.0;194.0;282.0;170.0;886.0;917.0;11384.0;3743.0;15090.0;736.0;157.0;0.0;0.0;0.0;0.0;151.0;560.0;550.0;4300.0;1473.0;9123.0;3473.0;9621.0;610.0;687.0;697.0;250.0;0.0;1189.0;544.0;1748.0;894.0;6047.0;3045.0;9734.0;2898.0;7750.0;564.0;870.0;0.0;199.0;0.0;1863.0;643.0;966.0;966.0;5357.0;2732.0;9156.0;1900.0;2489.0;263.0;215.0;0.…
352791;5.87985;0.0;0.0;7542.0;1536.0;10570.0;11050.0;390.0;225.0;271.0;153.0;0.0;263.0;324.0;0.0;1042.0;740.0;11634.0;3839.0;14151.0;624.0;201.0;0.0;0.0;0.0;169.0;0.0;615.0;330.0;4480.0;1588.0;9429.0;3404.0;9455.0;551.0;814.0;1670.0;279.0;0.0;833.0;282.0;1847.0;929.0;5404.0;3193.0;9570.0;2684.0;7199.0;527.0;1262.0;0.0;253.0;0.0;1774.0;618.0;1291.0;980.0;5981.0;3222.0;9328.0;1583.0;2580.0;205.0;26…
353173;5.886216666666667;0.0;0.0;7865.0;1587.0;11301.0;12856.0;461.0;0.0;286.0;0.0;0.0;196.0;192.0;150.0;776.0;991.0;12271.0;3681.0;12574.0;690.0;442.0;0.0;0.0;0.0;154.0;0.0;620.0;420.0;4635.0;1508.0;10160.0;3627.0;9496.0;536.0;653.0;3509.0;1093.0;226.0;1136.0;329.0;1911.0;733.0;5691.0;3475.0;10133.0;2605.0;7771.0;668.0;2697.0;237.0;299.0;0.0;1632.0;338.0;1095.0;1138.0;5829.0;3156.0;9470.0;1902.0…
353555;5.8925833333333335;0.0;0.0;7289.0;1311.0;10862.0;11638.0;358.0;0.0;281.0;0.0;0.0;226.0;167.0;0.0;897.0;720.0;12432.0;3450.0;13133.0;672.0;559.0;0.0;0.0;0.0;0.0;193.0;477.0;0.0;4136.0;1660.0;9734.0;3539.0;9212.0;591.0;703.0;6150.0;1309.0;207.0;1106.0;477.0;1875.0;798.0;6096.0;2474.0;9301.0;2411.0;7116.0;408.0;4181.0;437.0;208.0;0.0;1581.0;497.0;1583.0;918.0;5922.0;3237.0;10730.0;1705.0;2621…
353937;5.89895;0.0;0.0;8564.0;1260.0;11668.0;12312.0;458.0;0.0;252.0;0.0;0.0;276.0;303.0;159.0;867.0;840.0;12611.0;3233.0;13621.0;845.0;554.0;0.0;0.0;0.0;164.0;0.0;674.0;398.0;4472.0;1459.0;10370.0;3538.0;8983.0;428.0;904.0;6411.0;1942.0;272.0;787.0;364.0;1757.0;790.0;6066.0;2590.0;8699.0;2561.0;6974.0;623.0;5198.0;538.0;319.0;0.0;1615.0;478.0;1350.0;964.0;6375.0;3220.0;10525.0;1861.0;2445.0;259.…
354318;5.9053;0.0;0.0;7750.0;1410.0;11401.0;11635.0;363.0;0.0;256.0;173.0;0.0;0.0;275.0;177.0;1098.0;973.0;11977.0;3295.0;13297.0;731.0;620.0;0.0;0.0;0.0;0.0;166.0;375.0;364.0;4589.0;1404.0;9966.0;3674.0;9078.0;535.0;1141.0;5559.0;1453.0;229.0;969.0;412.0;2054.0;788.0;5593.0;2692.0;9009.0;2320.0;7086.0;399.0;3958.0;359.0;232.0;0.0;1636.0;470.0;1474.0;810.0;5693.0;2805.0;9478.0;1920.0;2285.0;285.0…
354700;5.911666666666667;0.0;0.0;7715.0;1482.0;10730.0;12323.0;414.0;0.0;234.0;185.0;0.0;0.0;228.0;0.0;997.0;1037.0;11670.0;3589.0;15281.0;723.0;274.0;0.0;0.0;0.0;245.0;0.0;505.0;373.0;3882.0;1601.0;10068.0;3640.0;10135.0;570.0;1667.0;3080.0;714.0;0.0;1065.0;482.0;1560.0;994.0;6283.0;2662.0;8940.0;2054.0;8119.0;472.0;2153.0;222.0;223.0;0.0;2104.0;397.0;1660.0;978.0;5592.0;2935.0;9492.0;1841.0;266…
355082;5.918033333333334;0.0;0.0;7590.0;1574.0;11074.0;12055.0;358.0;0.0;261.0;0.0;0.0;186.0;204.0;221.0;765.0;897.0;11401.0;3666.0;15231.0;957.0;351.0;0.0;0.0;0.0;182.0;0.0;486.0;293.0;4476.0;1604.0;9854.0;3654.0;10581.0;743.0;2088.0;1359.0;389.0;165.0;955.0;435.0;1912.0;869.0;6179.0;2604.0;9066.0;2524.0;8721.0;624.0;1070.0;0.0;285.0;0.0;1672.0;524.0;1407.0;907.0;5955.0;3124.0;8654.0;1781.0;3084…
355463;5.924383333333333;0.0;0.0;7774.0;1578.0;11371.0;12043.0;474.0;191.0;331.0;0.0;0.0;155.0;320.0;202.0;783.0;667.0;10831.0;3602.0;16233.0;902.0;264.0;0.0;0.0;0.0;160.0;0.0;685.0;326.0;4231.0;1438.0;9774.0;3361.0;12463.0;805.0;1985.0;1033.0;481.0;158.0;856.0;436.0;1833.0;670.0;6023.0;2713.0;9167.0;2385.0;9661.0;519.0;893.0;165.0;296.0;0.0;1887.0;474.0;1266.0;1016.0;5534.0;3333.0;8391.0;1626.0;…
355845;5.93075;0.0;0.0;7874.0;1530.0;11908.0;11629.0;379.0;177.0;225.0;168.0;172.0;0.0;242.0;0.0;853.0;840.0;11374.0;4109.0;16245.0;741.0;296.0;0.0;0.0;0.0;0.0;0.0;440.0;412.0;4116.0;1701.0;8880.0;3805.0;11681.0;907.0;1363.0;925.0;686.0;0.0;987.0;405.0;2033.0;698.0;6052.0;2735.0;8910.0;2273.0;9160.0;671.0;712.0;0.0;289.0;0.0;1836.0;438.0;1166.0;1090.0;5676.0;3184.0;9204.0;1743.0;3065.0;240.0;0.0;…
356227;5.937116666666666;0.0;0.0;7410.0;1296.0;11723.0;11564.0;326.0;0.0;339.0;0.0;0.0;184.0;269.0;0.0;816.0;482.0;11123.0;4020.0;16147.0;970.0;342.0;153.0;0.0;0.0;238.0;0.0;511.0;358.0;3999.0;1435.0;9885.0;3842.0;12506.0;489.0;626.0;815.0;384.0;0.0;1134.0;466.0;1944.0;589.0;6109.0;2622.0;8701.0;2370.0;9475.0;560.0;742.0;0.0;244.0;0.0;1769.0;539.0;1364.0;1237.0;5861.0;2933.0;8780.0;1937.0;2817.0;…
356609;5.943483333333333;0.0;0.0;7165.0;1768.0;10873.0;11569.0;374.0;0.0;243.0;0.0;0.0;228.0;248.0;150.0;865.0;945.0;11225.0;3416.0;16672.0;866.0;177.0;0.0;0.0;0.0;191.0;0.0;550.0;341.0;3938.0;1529.0;7936.0;3774.0;12232.0;634.0;692.0;802.0;383.0;0.0;1018.0;383.0;1928.0;827.0;5836.0;2604.0;8863.0;2567.0;9408.0;596.0;755.0;156.0;194.0;0.0;1725.0;463.0;1323.0;1106.0;5480.0;3147.0;8536.0;1841.0;2330.…
356990;5.949833333333333;0.0;0.0;7452.0;1246.0;10994.0;12340.0;277.0;0.0;364.0;157.0;0.0;0.0;282.0;202.0;1010.0;829.0;11639.0;3426.0;16178.0;721.0;291.0;0.0;0.0;0.0;0.0;0.0;595.0;251.0;3725.0;1567.0;9876.0;3418.0;12199.0;686.0;745.0;692.0;229.0;0.0;1015.0;462.0;1733.0;627.0;6378.0;2643.0;7679.0;2692.0;8507.0;557.0;533.0;0.0;251.0;0.0;1562.0;469.0;1210.0;860.0;5416.0;2939.0;7831.0;1928.0;2955.0;27…
357372;5.9562;0.0;0.0;6943.0;1442.0;9951.0;12290.0;502.0;0.0;202.0;178.0;0.0;174.0;200.0;0.0;768.0;1036.0;11267.0;3737.0;16952.0;728.0;306.0;0.0;0.0;0.0;155.0;0.0;495.0;367.0;3943.0;1493.0;9421.0;3787.0;11008.0;467.0;638.0;509.0;329.0;212.0;938.0;359.0;1853.0;934.0;5334.0;2543.0;8399.0;2402.0;8156.0;627.0;717.0;0.0;0.0;0.0;1579.0;591.0;1084.0;1040.0;5474.0;2824.0;9240.0;2593.0;3053.0;241.0;234.0;…
357754;5.962566666666667;0.0;0.0;7368.0;1454.0;11361.0;13065.0;442.0;153.0;313.0;0.0;0.0;165.0;169.0;0.0;861.0;764.0;11129.0;3449.0;14448.0;642.0;242.0;0.0;0.0;0.0;158.0;0.0;503.0;310.0;4053.0;1494.0;9225.0;2998.0;9737.0;654.0;474.0;649.0;225.0;0.0;948.0;428.0;2023.0;781.0;5409.0;2418.0;8489.0;2233.0;8348.0;585.0;654.0;0.0;184.0;0.0;1442.0;558.0;1339.0;934.0;4822.0;2934.0;9197.0;2409.0;2562.0;188…
358135;5.968916666666667;0.0;0.0;7311.0;1337.0;10883.0;12294.0;386.0;0.0;301.0;186.0;0.0;170.0;261.0;162.0;819.0;1021.0;10305.0;3516.0;13694.0;903.0;181.0;0.0;0.0;0.0;0.0;0.0;605.0;320.0;4197.0;1609.0;9525.0;3233.0;9301.0;772.0;525.0;513.0;383.0;0.0;963.0;524.0;1646.0;862.0;5930.0;2380.0;9090.0;2354.0;8192.0;451.0;663.0;0.0;258.0;0.0;1809.0;543.0;1347.0;901.0;5340.0;3301.0;9390.0;1973.0;2417.0;0.…
358517;5.9752833333333335;0.0;0.0;7053.0;1322.0;10471.0;11226.0;420.0;176.0;241.0;0.0;0.0;0.0;263.0;0.0;970.0;900.0;10432.0;2982.0;13396.0;754.0;0.0;0.0;0.0;0.0;0.0;0.0;405.0;381.0;3774.0;1372.0;9475.0;2837.0;8748.0;523.0;711.0;533.0;288.0;0.0;929.0;440.0;1754.0;526.0;5799.0;2629.0;8063.0;2779.0;7405.0;687.0;618.0;0.0;273.0;0.0;2132.0;570.0;1221.0;943.0;5704.0;3435.0;9121.0;2400.0;2319.0;224.0;17…
358899;5.98165;0.0;0.0;7110.0;1228.0;10330.0;12554.0;375.0;162.0;236.0;203.0;0.0;150.0;269.0;0.0;589.0;772.0;10797.0;3349.0;13443.0;648.0;210.0;0.0;0.0;0.0;0.0;0.0;441.0;278.0;4267.0;1086.0;8754.0;2910.0;8763.0;584.0;602.0;647.0;159.0;0.0;735.0;378.0;1975.0;563.0;5362.0;2568.0;8641.0;2570.0;6961.0;691.0;625.0;0.0;200.0;0.0;1785.0;461.0;1300.0;1042.0;5940.0;3301.0;9021.0;2041.0;2311.0;260.0;202.0;…
359281;5.988016666666667;0.0;0.0;6856.0;1093.0;9902.0;11483.0;513.0;218.0;300.0;0.0;0.0;159.0;178.0;169.0;998.0;709.0;10077.0;3373.0;12837.0;696.0;241.0;0.0;0.0;0.0;0.0;0.0;531.0;322.0;3868.0;1274.0;8237.0;2721.0;8539.0;369.0;640.0;528.0;181.0;166.0;987.0;289.0;1986.0;763.0;5189.0;2137.0;8474.0;2457.0;7453.0;494.0;569.0;0.0;0.0;0.0;2159.0;358.0;1271.0;1037.0;4888.0;2660.0;8756.0;2078.0;2099.0;201…
359662;5.994366666666667;0.0;0.0;6226.0;1084.0;9191.0;12107.0;410.0;0.0;282.0;0.0;0.0;0.0;217.0;0.0;753.0;818.0;9725.0;3064.0;12509.0;529.0;212.0;0.0;0.0;0.0;171.0;0.0;448.0;307.0;3883.0;1351.0;8775.0;3305.0;7777.0;432.0;527.0;731.0;287.0;0.0;887.0;414.0;2043.0;725.0;4678.0;2405.0;8045.0;2545.0;6840.0;337.0;427.0;0.0;192.0;0.0;1826.0;457.0;1338.0;940.0;5134.0;3034.0;7879.0;1854.0;2190.0;218.0;0.0…
360044;6.000733333333334;0.0;0.0;7102.0;1638.0;10185.0;12694.0;210.0;201.0;317.0;0.0;0.0;198.0;260.0;168.0;990.0;832.0;10757.0;3014.0;12105.0;622.0;208.0;0.0;0.0;0.0;0.0;0.0;468.0;440.0;4341.0;1695.0;9084.0;3760.0;7676.0;378.0;477.0;674.0;261.0;0.0;890.0;474.0;1779.0;608.0;5459.0;2406.0;8049.0;2323.0;6858.0;281.0;431.0;0.0;0.0;0.0;1500.0;412.0;1406.0;1021.0;5923.0;2810.0;7999.0;1735.0;2337.0;211.…
360426;6.0071;0.0;0.0;6493.0;1391.0;10088.0;12223.0;251.0;181.0;210.0;0.0;0.0;228.0;194.0;0.0;841.0;799.0;10906.0;3218.0;12468.0;473.0;0.0;0.0;0.0;0.0;0.0;0.0;462.0;432.0;4191.0;1550.0;9128.0;4179.0;8840.0;376.0;792.0;495.0;272.0;191.0;1063.0;386.0;1803.0;602.0;5561.0;2806.0;9223.0;2230.0;7166.0;499.0;578.0;0.0;168.0;0.0;1886.0;469.0;1241.0;998.0;6350.0;2843.0;9077.0;1561.0;2359.0;168.0;0.0;0.0;3…
360808;6.013466666666667;0.0;0.0;7261.0;1305.0;9934.0;11742.0;338.0;0.0;235.0;211.0;0.0;194.0;226.0;0.0;864.0;892.0;11101.0;3361.0;13213.0;546.0;246.0;0.0;0.0;0.0;0.0;0.0;486.0;444.0;3849.0;1818.0;8068.0;3818.0;9479.0;627.0;667.0;539.0;211.0;0.0;830.0;402.0;2062.0;667.0;6145.0;2551.0;9002.0;1871.0;6917.0;491.0;422.0;160.0;266.0;0.0;1532.0;344.0;1333.0;1331.0;5977.0;3209.0;9868.0;1704.0;2269.0;159…
361189;6.019816666666666;0.0;0.0;7209.0;1419.0;11011.0;11749.0;314.0;0.0;294.0;152.0;0.0;164.0;366.0;158.0;782.0;814.0;11486.0;3431.0;13605.0;612.0;206.0;0.0;0.0;0.0;0.0;0.0;608.0;392.0;4128.0;1447.0;8445.0;3827.0;10385.0;718.0;559.0;426.0;278.0;0.0;1036.0;452.0;1923.0;724.0;5642.0;2701.0;8916.0;2202.0;7565.0;490.0;549.0;0.0;211.0;0.0;1817.0;581.0;1354.0;1193.0;5954.0;2745.0;8486.0;2033.0;2416.0;…
361571;6.026183333333333;0.0;0.0;7190.0;1719.0;11433.0;12198.0;325.0;0.0;257.0;0.0;0.0;0.0;347.0;0.0;828.0;767.0;11434.0;3661.0;14487.0;1059.0;196.0;0.0;0.0;0.0;0.0;0.0;421.0;351.0;3953.0;1424.0;9830.0;3330.0;10558.0;559.0;637.0;514.0;243.0;201.0;850.0;361.0;2157.0;659.0;5130.0;2775.0;9319.0;2484.0;8567.0;630.0;437.0;0.0;215.0;0.0;1835.0;381.0;1344.0;1066.0;5628.0;2752.0;8134.0;1525.0;2873.0;213.…
361953;6.03255;0.0;0.0;6562.0;1644.0;11534.0;12037.0;351.0;165.0;271.0;0.0;0.0;0.0;267.0;188.0;764.0;904.0;10861.0;3417.0;13432.0;664.0;0.0;0.0;0.0;0.0;0.0;0.0;394.0;260.0;4435.0;1769.0;8980.0;3432.0;10876.0;631.0;608.0;479.0;364.0;159.0;797.0;454.0;1918.0;502.0;5523.0;2293.0;8715.0;2353.0;7943.0;830.0;496.0;0.0;169.0;0.0;1584.0;560.0;1185.0;1018.0;5322.0;2930.0;8582.0;1923.0;2991.0;164.0;210.0;1…
362334;6.0389;0.0;0.0;6963.0;1231.0;10609.0;12675.0;299.0;0.0;415.0;0.0;0.0;167.0;155.0;0.0;833.0;916.0;10376.0;3388.0;13497.0;635.0;0.0;0.0;0.0;0.0;158.0;0.0;458.0;343.0;4141.0;1384.0;8822.0;3025.0;9922.0;527.0;475.0;609.0;630.0;0.0;1025.0;300.0;2001.0;756.0;5677.0;2609.0;8836.0;2083.0;7724.0;312.0;407.0;0.0;313.0;155.0;1513.0;462.0;1216.0;788.0;5385.0;2843.0;7487.0;1697.0;2403.0;278.0;0.0;189.0…
362716;6.045266666666667;0.0;0.0;6936.0;1353.0;9634.0;12392.0;355.0;0.0;338.0;0.0;0.0;160.0;150.0;0.0;808.0;787.0;10301.0;3417.0;12484.0;768.0;0.0;0.0;0.0;0.0;0.0;0.0;588.0;263.0;3940.0;1509.0;8655.0;3304.0;9109.0;642.0;509.0;295.0;1039.0;206.0;875.0;375.0;1728.0;874.0;5289.0;2602.0;7948.0;2040.0;7242.0;506.0;359.0;0.0;296.0;0.0;1738.0;447.0;1212.0;1181.0;5615.0;2826.0;7771.0;1674.0;2096.0;244.0;…
363098;6.051633333333333;0.0;0.0;6419.0;1165.0;9850.0;12320.0;381.0;0.0;411.0;255.0;151.0;191.0;234.0;152.0;710.0;936.0;9718.0;3200.0;12203.0;729.0;212.0;222.0;0.0;0.0;0.0;0.0;456.0;397.0;3770.0;1223.0;8692.0;3080.0;9342.0;538.0;711.0;350.0;1336.0;0.0;1099.0;293.0;1576.0;748.0;5053.0;2578.0;7201.0;1914.0;7428.0;472.0;366.0;0.0;170.0;0.0;1699.0;546.0;1182.0;936.0;5658.0;2436.0;8073.0;1660.0;2377.0…
363480;6.058;0.0;0.0;6269.0;1318.0;9830.0;11580.0;385.0;167.0;429.0;0.0;0.0;251.0;369.0;0.0;827.0;673.0;10257.0;3522.0;12944.0;684.0;239.0;193.0;0.0;0.0;0.0;0.0;462.0;408.0;3983.0;1314.0;8378.0;3075.0;8883.0;751.0;587.0;348.0;1839.0;180.0;1156.0;464.0;1897.0;688.0;5568.0;2157.0;7678.0;2185.0;7249.0;474.0;268.0;0.0;151.0;0.0;1925.0;453.0;1219.0;1012.0;5676.0;3179.0;7823.0;1227.0;2446.0;267.0;0.0;0…
363861;6.06435;0.0;0.0;7312.0;1042.0;9183.0;11948.0;295.0;0.0;225.0;0.0;0.0;154.0;219.0;179.0;737.0;757.0;9510.0;3429.0;13104.0;542.0;459.0;267.0;0.0;0.0;0.0;0.0;518.0;210.0;3733.0;1300.0;8613.0;2994.0;9300.0;735.0;561.0;398.0;1678.0;201.0;897.0;411.0;1542.0;742.0;5152.0;2175.0;8102.0;2090.0;6892.0;385.0;586.0;0.0;195.0;0.0;2196.0;377.0;1103.0;956.0;5644.0;2287.0;7772.0;1490.0;2531.0;0.0;330.0;0.…
364243;6.070716666666667;0.0;0.0;6467.0;1294.0;9908.0;11724.0;460.0;188.0;214.0;197.0;0.0;232.0;228.0;0.0;1072.0;785.0;10019.0;3894.0;13730.0;532.0;425.0;260.0;0.0;0.0;0.0;0.0;686.0;320.0;4394.0;1139.0;9071.0;3278.0;8972.0;863.0;622.0;406.0;928.0;0.0;939.0;343.0;2062.0;734.0;5496.0;2320.0;7762.0;2034.0;7373.0;451.0;562.0;0.0;258.0;0.0;1774.0;447.0;1374.0;895.0;5447.0;2652.0;7913.0;1461.0;2405.0;2…
364625;6.077083333333333;0.0;0.0;6352.0;1225.0;9149.0;12204.0;423.0;0.0;448.0;161.0;204.0;163.0;203.0;160.0;508.0;747.0;9688.0;3785.0;11325.0;490.0;433.0;0.0;0.0;0.0;0.0;0.0;404.0;344.0;3849.0;1205.0;8497.0;2832.0;8547.0;554.0;591.0;579.0;510.0;183.0;939.0;399.0;1587.0;771.0;4729.0;2360.0;7597.0;1966.0;6840.0;376.0;486.0;0.0;263.0;0.0;2079.0;387.0;963.0;868.0;5483.0;2191.0;7304.0;1653.0;2278.0;26…
365006;6.083433333333334;0.0;0.0;6387.0;1223.0;8256.0;11634.0;607.0;0.0;197.0;156.0;0.0;0.0;0.0;0.0;899.0;793.0;9397.0;2872.0;12487.0;767.0;271.0;0.0;0.0;0.0;0.0;0.0;647.0;290.0;3723.0;1444.0;7686.0;2474.0;8318.0;608.0;755.0;429.0;301.0;0.0;897.0;284.0;1678.0;580.0;5406.0;2044.0;7857.0;1666.0;6652.0;339.0;463.0;0.0;178.0;0.0;1628.0;514.0;1339.0;990.0;5194.0;2348.0;7496.0;1535.0;2282.0;223.0;223.0…
365388;6.0898;0.0;0.0;6020.0;1195.0;8453.0;12678.0;551.0;152.0;402.0;0.0;0.0;191.0;285.0;0.0;825.0;526.0;9319.0;2814.0;11352.0;585.0;253.0;0.0;0.0;0.0;0.0;0.0;516.0;344.0;3713.0;1266.0;7887.0;2544.0;7492.0;698.0;436.0;356.0;293.0;0.0;962.0;306.0;1824.0;649.0;4975.0;2238.0;7781.0;2126.0;6251.0;514.0;468.0;0.0;420.0;0.0;1614.0;564.0;1388.0;1044.0;5132.0;2505.0;8117.0;1189.0;1917.0;0.0;307.0;0.0;324…
365770;6.096166666666667;0.0;0.0;5794.0;1164.0;8674.0;12422.0;583.0;193.0;225.0;0.0;0.0;198.0;288.0;0.0;689.0;666.0;8807.0;3004.0;10607.0;568.0;247.0;0.0;0.0;0.0;167.0;0.0;486.0;402.0;3924.0;1411.0;8075.0;2685.0;7340.0;480.0;675.0;339.0;275.0;359.0;1003.0;374.0;1498.0;722.0;5659.0;2837.0;7690.0;1944.0;6383.0;498.0;379.0;157.0;411.0;0.0;1885.0;522.0;1169.0;1000.0;5281.0;2476.0;8086.0;1602.0;2138.0…
366152;6.102533333333334;0.0;0.0;6066.0;1174.0;8411.0;11421.0;540.0;0.0;334.0;0.0;0.0;197.0;244.0;159.0;547.0;616.0;9553.0;2544.0;10662.0;544.0;304.0;0.0;0.0;0.0;172.0;161.0;369.0;268.0;3657.0;1536.0;8237.0;2617.0;7325.0;432.0;661.0;429.0;237.0;153.0;829.0;463.0;1594.0;598.0;5177.0;2113.0;8139.0;1809.0;6137.0;374.0;420.0;151.0;295.0;0.0;1696.0;518.0;1094.0;905.0;5507.0;2526.0;7427.0;1426.0;1892.0…
366533;6.108883333333333;0.0;0.0;6056.0;919.0;8727.0;12347.0;391.0;0.0;258.0;0.0;0.0;156.0;241.0;0.0;736.0;629.0;9477.0;2894.0;10578.0;444.0;218.0;0.0;0.0;0.0;207.0;0.0;619.0;383.0;3543.0;2207.0;8216.0;3161.0;6981.0;432.0;574.0;444.0;187.0;188.0;685.0;325.0;1827.0;701.0;5018.0;2355.0;8149.0;1827.0;5480.0;405.0;388.0;0.0;253.0;0.0;1790.0;292.0;1355.0;1112.0;4999.0;2435.0;7494.0;1561.0;1965.0;197.0…
366915;6.11525;0.0;0.0;6341.0;1334.0;8127.0;12026.0;217.0;0.0;218.0;0.0;0.0;156.0;199.0;172.0;545.0;783.0;9663.0;2621.0;10931.0;649.0;167.0;0.0;0.0;0.0;0.0;0.0;476.0;302.0;4195.0;1969.0;8414.0;2530.0;6567.0;370.0;570.0;341.0;190.0;0.0;961.0;462.0;1676.0;645.0;5356.0;2566.0;8097.0;1906.0;5761.0;317.0;481.0;0.0;0.0;0.0;1424.0;372.0;1304.0;829.0;5413.0;2015.0;7530.0;1402.0;1851.0;265.0;0.0;0.0;213.0…
367297;6.121616666666666;0.0;0.0;6288.0;1251.0;7692.0;12288.0;449.0;0.0;355.0;230.0;0.0;215.0;0.0;191.0;708.0;655.0;10023.0;2501.0;10075.0;842.0;0.0;0.0;0.0;0.0;0.0;0.0;657.0;357.0;3698.0;1780.0;8432.0;2520.0;6455.0;517.0;712.0;364.0;209.0;0.0;778.0;430.0;1552.0;695.0;5039.0;2519.0;8218.0;1848.0;5257.0;401.0;380.0;0.0;0.0;0.0;1244.0;408.0;1328.0;960.0;4898.0;2207.0;7370.0;1363.0;1813.0;266.0;184.…
367678;6.127966666666667;0.0;0.0;5491.0;924.0;7640.0;12566.0;323.0;0.0;247.0;0.0;0.0;201.0;178.0;161.0;862.0;606.0;8874.0;2798.0;9907.0;472.0;200.0;0.0;0.0;0.0;173.0;0.0;448.0;260.0;3354.0;1650.0;7765.0;2604.0;6394.0;466.0;639.0;423.0;174.0;0.0;925.0;401.0;1813.0;545.0;4969.0;2707.0;7658.0;1522.0;5219.0;285.0;587.0;0.0;214.0;0.0;1451.0;359.0;1389.0;964.0;4842.0;2587.0;6879.0;1263.0;2081.0;159.0;0…
368060;6.134333333333333;0.0;0.0;5898.0;979.0;7476.0;12277.0;424.0;0.0;276.0;0.0;0.0;207.0;236.0;0.0;813.0;533.0;9051.0;2351.0;9076.0;477.0;0.0;0.0;0.0;0.0;0.0;0.0;426.0;242.0;3833.0;1469.0;7220.0;2298.0;6036.0;305.0;584.0;358.0;294.0;0.0;1046.0;370.0;1528.0;748.0;4683.0;3024.0;7447.0;1793.0;4942.0;352.0;466.0;0.0;164.0;0.0;1354.0;380.0;1432.0;826.0;5299.0;2352.0;6856.0;805.0;1638.0;0.0;183.0;153…
368442;6.1407;0.0;0.0;5575.0;1086.0;6923.0;12394.0;419.0;0.0;334.0;0.0;0.0;191.0;221.0;0.0;589.0;758.0;8995.0;3113.0;9557.0;458.0;167.0;0.0;0.0;0.0;150.0;0.0;373.0;345.0;4223.0;1344.0;7776.0;2322.0;6923.0;375.0;879.0;413.0;218.0;0.0;961.0;430.0;1879.0;694.0;4950.0;3707.0;8758.0;1940.0;5476.0;286.0;338.0;0.0;0.0;0.0;1753.0;446.0;1244.0;793.0;4744.0;2275.0;6290.0;1383.0;2145.0;0.0;152.0;0.0;314.0;2…
368824;6.1470666666666665;0.0;0.0;5568.0;1236.0;7728.0;11988.0;363.0;0.0;454.0;161.0;0.0;158.0;309.0;0.0;802.0;629.0;9352.0;2478.0;9726.0;546.0;184.0;0.0;0.0;0.0;0.0;0.0;741.0;402.0;3981.0;1362.0;7885.0;3053.0;6830.0;507.0;677.0;432.0;164.0;0.0;644.0;366.0;1729.0;892.0;4620.0;4743.0;10099.0;1910.0;5894.0;470.0;564.0;0.0;244.0;0.0;1612.0;355.0;1255.0;870.0;4904.0;2491.0;6995.0;1147.0;1499.0;0.0;0.…
369205;6.153416666666667;0.0;0.0;6601.0;1271.0;9282.0;12540.0;383.0;0.0;280.0;0.0;0.0;0.0;288.0;0.0;760.0;562.0;10199.0;2721.0;11437.0;691.0;328.0;0.0;0.0;0.0;168.0;0.0;441.0;368.0;4304.0;1426.0;8294.0;2952.0;7931.0;346.0;604.0;489.0;192.0;0.0;864.0;423.0;1641.0;656.0;5166.0;5140.0;10915.0;2089.0;6382.0;434.0;537.0;213.0;245.0;0.0;1570.0;341.0;1302.0;965.0;5395.0;2458.0;6940.0;1363.0;1773.0;175.0…
369587;6.159783333333333;0.0;0.0;7812.0;1876.0;12331.0;12416.0;225.0;173.0;287.0;0.0;0.0;0.0;225.0;0.0;779.0;876.0;10698.0;3543.0;17432.0;826.0;596.0;164.0;0.0;0.0;0.0;0.0;400.0;455.0;4639.0;1588.0;8534.0;3579.0;12497.0;798.0;595.0;311.0;312.0;0.0;925.0;648.0;1810.0;571.0;4559.0;4809.0;10638.0;2577.0;9118.0;530.0;429.0;0.0;424.0;0.0;1575.0;516.0;1331.0;777.0;4987.0;2488.0;7618.0;1722.0;3006.0;345…
369969;6.16615;0.0;0.0;10918.0;2639.0;21664.0;12989.0;383.0;0.0;320.0;0.0;175.0;256.0;462.0;0.0;1107.0;1369.0;13527.0;5357.0;30544.0;1528.0;1208.0;0.0;0.0;0.0;300.0;179.0;665.0;387.0;4769.0;1729.0;11414.0;4878.0;22704.0;1474.0;611.0;424.0;176.0;386.0;1268.0;376.0;1946.0;908.0;5028.0;4320.0;11498.0;3592.0;18056.0;1054.0;515.0;0.0;441.0;0.0;2269.0;518.0;1642.0;749.0;5473.0;2712.0;9108.0;2516.0;5436…
370350;6.1725;0.0;0.0;17216.0;3781.0;35224.0;13371.0;446.0;0.0;219.0;191.0;0.0;0.0;347.0;236.0;1493.0;1534.0;20456.0;8512.0;53336.0;2494.0;1177.0;0.0;0.0;0.0;367.0;197.0;1011.0;510.0;5032.0;2799.0;15163.0;7753.0;39224.0;2746.0;589.0;604.0;200.0;260.0;1529.0;547.0;2364.0;721.0;6402.0;4338.0;14020.0;4836.0;29800.0;1730.0;477.0;0.0;466.0;226.0;2684.0;549.0;1215.0;867.0;5451.0;2806.0;11250.0;3919.0;9…
370732;6.178866666666667;0.0;0.0;19600.0;4656.0;41624.0;13075.0;388.0;0.0;195.0;171.0;0.0;223.0;489.0;389.0;1406.0;2058.0;23928.0;10280.0;66984.0;2779.0;1262.0;0.0;0.0;0.0;409.0;274.0;1177.0;589.0;5787.0;2914.0;17504.0;9117.0;50136.0;3261.0;560.0;537.0;284.0;399.0;1462.0;489.0;2265.0;658.0;6541.0;5051.0;15279.0;6427.0;38760.0;2732.0;389.0;0.0;323.0;274.0;2922.0;407.0;1186.0;1001.0;5923.0;3588.0;1…
371114;6.185233333333334;0.0;0.0;17168.0;4214.0;35848.0;14124.0;388.0;0.0;272.0;0.0;0.0;328.0;454.0;0.0;1289.0;2063.0;19416.0;8471.0;55000.0;2427.0;956.0;0.0;0.0;0.0;258.0;150.0;774.0;484.0;5101.0;2961.0;15894.0;8337.0;41176.0;2354.0;567.0;396.0;336.0;194.0;1397.0;494.0;1775.0;773.0;6046.0;4467.0;14020.0;5380.0;33352.0;2268.0;559.0;0.0;506.0;169.0;2485.0;491.0;1366.0;1120.0;5652.0;3226.0;12127.0;…
371496;6.1916;0.0;0.0;12869.0;2916.0;25696.0;13083.0;474.0;0.0;235.0;0.0;0.0;290.0;316.0;213.0;1311.0;1439.0;16536.0;6825.0;39584.0;1968.0;492.0;0.0;0.0;0.0;255.0;0.0;836.0;587.0;4606.0;1839.0;12590.0;5809.0;30168.0;1458.0;526.0;464.0;346.0;234.0;1224.0;583.0;1748.0;695.0;5868.0;3413.0;10994.0;4016.0;22928.0;1348.0;575.0;0.0;294.0;0.0;1940.0;516.0;1599.0;1070.0;4700.0;2891.0;10108.0;3315.0;7417.0…
371877;6.19795;0.0;0.0;11453.0;2484.0;20320.0;13458.0;491.0;0.0;273.0;0.0;0.0;0.0;302.0;173.0;828.0;991.0;14352.0;5475.0;31400.0;1543.0;377.0;0.0;0.0;0.0;189.0;175.0;647.0;397.0;3860.0;1725.0;10409.0;5227.0;22384.0;1335.0;631.0;412.0;336.0;153.0;865.0;443.0;1629.0;728.0;5305.0;3046.0;9596.0;3410.0;17536.0;1288.0;482.0;202.0;223.0;163.0;1809.0;551.0;1201.0;1189.0;5789.0;3151.0;9071.0;2616.0;5998.0…
372259;6.204316666666666;0.0;0.0;9633.0;1896.0;16904.0;13335.0;654.0;0.0;295.0;0.0;0.0;196.0;179.0;0.0;828.0;1027.0;12269.0;4604.0;25608.0;1028.0;256.0;0.0;0.0;0.0;0.0;0.0;602.0;405.0;3869.0;1623.0;10412.0;4306.0;18352.0;1106.0;665.0;497.0;272.0;0.0;948.0;390.0;1539.0;722.0;5089.0;2323.0;9162.0;2733.0;14277.0;1134.0;470.0;0.0;286.0;0.0;1934.0;439.0;1254.0;775.0;4880.0;2494.0;7925.0;2444.0;5143.0;…
372641;6.210683333333333;0.0;0.0;8918.0;1896.0;14344.0;13078.0;537.0;0.0;225.0;0.0;169.0;230.0;260.0;0.0;720.0;800.0;11473.0;4245.0;22256.0;1068.0;391.0;0.0;0.0;0.0;164.0;0.0;599.0;283.0;4187.0;1552.0;10468.0;3831.0;15024.0;966.0;781.0;424.0;376.0;0.0;1138.0;436.0;1650.0;709.0;5122.0;2626.0;8976.0;2692.0;12295.0;950.0;482.0;0.0;0.0;0.0;1800.0;484.0;1095.0;866.0;6171.0;2523.0;8651.0;2233.0;3969.0;…
373022;6.217033333333333;0.0;0.0;7824.0;2059.0;12686.0;12603.0;395.0;0.0;262.0;0.0;0.0;0.0;271.0;177.0;811.0;883.0;11945.0;4301.0;19080.0;900.0;373.0;0.0;0.0;0.0;186.0;0.0;681.0;319.0;3890.0;1384.0;10136.0;3843.0;14536.0;1112.0;788.0;414.0;198.0;0.0;805.0;432.0;1805.0;566.0;5347.0;2595.0;8975.0;2615.0;10862.0;747.0;435.0;0.0;234.0;0.0;1320.0;445.0;1351.0;1064.0;4789.0;2248.0;6891.0;2107.0;3909.0;…
373404;6.2234;0.0;0.0;8180.0;1470.0;11831.0;13028.0;389.0;0.0;312.0;240.0;0.0;174.0;339.0;191.0;772.0;727.0;11027.0;3523.0;17712.0;802.0;212.0;0.0;0.0;0.0;204.0;0.0;463.0;269.0;3478.0;1408.0;8722.0;3751.0;12820.0;705.0;871.0;495.0;228.0;209.0;930.0;453.0;1640.0;761.0;5178.0;2230.0;8091.0;2574.0;9525.0;547.0;351.0;153.0;284.0;0.0;1525.0;493.0;1262.0;914.0;4403.0;2353.0;8067.0;1929.0;3120.0;266.0;0…
373786;6.2297666666666665;0.0;0.0;7310.0;1582.0;11578.0;13344.0;440.0;0.0;213.0;0.0;0.0;185.0;200.0;0.0;813.0;830.0;10130.0;3245.0;16276.0;779.0;348.0;0.0;0.0;0.0;158.0;0.0;810.0;295.0;4163.0;1431.0;8643.0;3843.0;11124.0;602.0;1962.0;559.0;248.0;0.0;745.0;535.0;1682.0;543.0;5437.0;2327.0;8000.0;2088.0;8896.0;538.0;546.0;0.0;201.0;0.0;1490.0;482.0;1165.0;880.0;4797.0;2160.0;7205.0;1772.0;2665.0;36…
374168;6.236133333333333;0.0;0.0;6841.0;1219.0;10817.0;12521.0;430.0;0.0;316.0;0.0;0.0;216.0;235.0;0.0;855.0;888.0;9870.0;3331.0;14862.0;640.0;275.0;0.0;0.0;0.0;309.0;0.0;647.0;255.0;3741.0;1273.0;7879.0;3740.0;10675.0;643.0;4601.0;705.0;433.0;260.0;991.0;480.0;1855.0;669.0;5038.0;2076.0;6594.0;2188.0;7564.0;716.0;392.0;0.0;215.0;169.0;1861.0;578.0;1170.0;867.0;5001.0;2926.0;7305.0;1521.0;2776.0;…
374549;6.242483333333333;0.0;0.0;6780.0;1219.0;10283.0;12813.0;447.0;0.0;294.0;0.0;0.0;0.0;212.0;0.0;684.0;873.0;8934.0;2938.0;14272.0;547.0;323.0;162.0;0.0;0.0;186.0;0.0;433.0;348.0;3774.0;1019.0;7783.0;3307.0;9840.0;578.0;9476.0;1185.0;353.0;0.0;936.0;441.0;1683.0;673.0;4833.0;2008.0;7592.0;1869.0;7597.0;446.0;596.0;171.0;281.0;0.0;1712.0;592.0;1072.0;937.0;5055.0;2550.0;7110.0;1345.0;2506.0;37…
374931;6.24885;0.0;0.0;6477.0;1260.0;9656.0;12077.0;395.0;0.0;273.0;0.0;0.0;183.0;244.0;218.0;709.0;597.0;9291.0;3201.0;12691.0;919.0;543.0;0.0;0.0;0.0;214.0;0.0;380.0;335.0;3870.0;1151.0;7703.0;3055.0;8712.0;719.0;8576.0;1001.0;715.0;0.0;1204.0;522.0;1597.0;779.0;5639.0;2251.0;7670.0;1985.0;7115.0;510.0;788.0;0.0;341.0;0.0;1761.0;532.0;1053.0;997.0;5003.0;2444.0;7515.0;1522.0;2319.0;274.0;0.0;0.…
375313;6.255216666666667;0.0;0.0;5793.0;1268.0;10048.0;12777.0;462.0;0.0;256.0;161.0;0.0;194.0;190.0;0.0;634.0;684.0;9424.0;2879.0;12293.0;603.0;221.0;154.0;0.0;0.0;167.0;0.0;550.0;285.0;3699.0;1170.0;7729.0;3113.0;8316.0;638.0;4307.0;774.0;491.0;166.0;903.0;471.0;1601.0;590.0;5276.0;2290.0;7763.0;1818.0;7733.0;515.0;410.0;0.0;240.0;0.0;1723.0;841.0;1292.0;838.0;4998.0;2107.0;6375.0;1260.0;2133.0…
375695;6.261583333333333;0.0;0.0;6275.0;1317.0;9282.0;12956.0;558.0;176.0;363.0;0.0;0.0;201.0;206.0;218.0;864.0;805.0;9046.0;2816.0;11916.0;605.0;199.0;0.0;0.0;0.0;0.0;0.0;487.0;392.0;3675.0;1278.0;7798.0;2860.0;8391.0;419.0;1594.0;599.0;613.0;211.0;1096.0;251.0;1762.0;663.0;4949.0;2378.0;7922.0;1785.0;6844.0;536.0;502.0;0.0;253.0;0.0;1920.0;402.0;1251.0;1057.0;4736.0;2321.0;7316.0;1448.0;2430.0;…
376076;6.267933333333334;0.0;0.0;5813.0;1327.0;9226.0;13303.0;362.0;0.0;243.0;0.0;0.0;153.0;195.0;0.0;676.0;843.0;9210.0;2681.0;12489.0;511.0;0.0;0.0;0.0;0.0;176.0;0.0;633.0;324.0;3929.0;1501.0;8102.0;2664.0;8588.0;471.0;1180.0;559.0;1096.0;282.0;1104.0;309.0;1896.0;422.0;4736.0;2699.0;7982.0;1883.0;6508.0;381.0;465.0;0.0;215.0;0.0;1487.0;416.0;1100.0;847.0;4719.0;2738.0;6912.0;1322.0;2064.0;202.…
376458;6.2743;0.0;0.0;5505.0;1211.0;8921.0;13293.0;492.0;0.0;295.0;169.0;0.0;197.0;263.0;0.0;770.0;547.0;9201.0;2744.0;12271.0;620.0;190.0;380.0;0.0;0.0;0.0;0.0;445.0;362.0;3912.0;1114.0;7927.0;2793.0;8210.0;511.0;1100.0;429.0;2452.0;225.0;861.0;405.0;1752.0;586.0;4584.0;2624.0;7626.0;2132.0;6680.0;502.0;438.0;0.0;202.0;0.0;1861.0;517.0;927.0;984.0;5073.0;2302.0;7128.0;1419.0;2341.0;0.0;252.0;201…
376840;6.280666666666667;0.0;0.0;5634.0;1259.0;9282.0;12758.0;419.0;0.0;464.0;0.0;0.0;210.0;333.0;152.0;787.0;517.0;8842.0;2393.0;9927.0;399.0;239.0;640.0;0.0;0.0;153.0;0.0;407.0;341.0;3408.0;1049.0;7428.0;2986.0;7659.0;398.0;956.0;260.0;4767.0;404.0;777.0;549.0;1733.0;673.0;4752.0;1910.0;7800.0;2024.0;5970.0;418.0;406.0;0.0;196.0;0.0;1865.0;428.0;1349.0;952.0;5124.0;2201.0;7201.0;1284.0;2107.0;1…
377221;6.287016666666666;0.0;0.0;5845.0;1259.0;8325.0;11441.0;364.0;0.0;587.0;0.0;159.0;268.0;340.0;0.0;841.0;732.0;8372.0;2568.0;10957.0;656.0;157.0;819.0;0.0;0.0;0.0;0.0;635.0;325.0;3183.0;1183.0;7490.0;2755.0;7536.0;452.0;1063.0;380.0;8056.0;483.0;973.0;318.0;1820.0;690.0;4876.0;2665.0;7500.0;1653.0;5582.0;424.0;295.0;178.0;235.0;0.0;1715.0;326.0;1171.0;892.0;5117.0;2587.0;6866.0;1141.0;1866.0…
377603;6.293383333333334;0.0;0.0;5350.0;933.0;7347.0;11666.0;431.0;206.0;532.0;0.0;0.0;153.0;402.0;154.0;569.0;618.0;8757.0;2359.0;10321.0;510.0;262.0;594.0;0.0;0.0;203.0;0.0;574.0;311.0;3482.0;922.0;6358.0;2360.0;7145.0;426.0;704.0;525.0;7335.0;395.0;930.0;420.0;1565.0;557.0;4581.0;2336.0;6982.0;1936.0;6319.0;457.0;599.0;0.0;210.0;0.0;1634.0;537.0;1422.0;904.0;4678.0;2120.0;6536.0;1484.0;2008.0;…
377985;6.29975;0.0;0.0;5677.0;1067.0;7692.0;12899.0;420.0;0.0;424.0;0.0;0.0;0.0;154.0;175.0;764.0;699.0;9035.0;2678.0;9363.0;533.0;200.0;326.0;0.0;0.0;278.0;0.0;596.0;316.0;3124.0;984.0;6789.0;2742.0;6911.0;429.0;877.0;758.0;5021.0;298.0;932.0;401.0;1541.0;583.0;4743.0;2376.0;7462.0;1636.0;5723.0;353.0;587.0;0.0;195.0;0.0;1541.0;448.0;1331.0;853.0;4515.0;2376.0;6812.0;1189.0;1627.0;182.0;250.0;25…
378367;6.306116666666667;0.0;0.0;5412.0;954.0;8304.0;13235.0;463.0;0.0;290.0;0.0;0.0;224.0;331.0;173.0;647.0;698.0;8401.0;2870.0;11103.0;583.0;0.0;236.0;0.0;0.0;184.0;0.0;501.0;289.0;3789.0;1049.0;7376.0;2623.0;7148.0;456.0;659.0;745.0;2344.0;0.0;752.0;385.0;1579.0;593.0;4664.0;2595.0;6908.0;1716.0;5688.0;470.0;552.0;0.0;240.0;0.0;1424.0;363.0;1123.0;969.0;4518.0;2327.0;7226.0;1237.0;1738.0;153.0…
378748;6.3124666666666664;0.0;0.0;5753.0;1322.0;8290.0;12344.0;395.0;0.0;184.0;0.0;0.0;224.0;185.0;169.0;658.0;616.0;8784.0;2709.0;11062.0;444.0;239.0;0.0;0.0;0.0;206.0;0.0;412.0;283.0;3336.0;1177.0;6866.0;2239.0;7828.0;517.0;978.0;359.0;656.0;258.0;946.0;364.0;1689.0;823.0;4915.0;2529.0;7155.0;1746.0;6694.0;383.0;474.0;0.0;206.0;0.0;1694.0;314.0;1139.0;984.0;4577.0;2251.0;7066.0;1339.0;2114.0;30…
379130;6.318833333333333;0.0;0.0;6130.0;1132.0;8781.0;12735.0;439.0;0.0;221.0;0.0;0.0;196.0;237.0;0.0;919.0;735.0;8703.0;2640.0;11031.0;740.0;215.0;0.0;0.0;0.0;0.0;0.0;475.0;246.0;3220.0;1081.0;7261.0;2430.0;7944.0;532.0;1169.0;377.0;381.0;0.0;955.0;426.0;1396.0;587.0;4292.0;1877.0;6553.0;1754.0;6651.0;415.0;551.0;0.0;177.0;0.0;1221.0;425.0;1163.0;728.0;4541.0;3040.0;6339.0;1348.0;2108.0;0.0;0.0;…
379512;6.3252;0.0;0.0;4809.0;1166.0;8708.0;12695.0;486.0;0.0;200.0;0.0;0.0;158.0;154.0;0.0;693.0;593.0;8628.0;2696.0;11090.0;709.0;311.0;0.0;0.0;0.0;156.0;0.0;450.0;341.0;3543.0;1213.0;6995.0;2573.0;8160.0;494.0;890.0;311.0;362.0;0.0;663.0;435.0;1577.0;505.0;4510.0;2184.0;7115.0;1469.0;6938.0;493.0;461.0;190.0;260.0;0.0;1550.0;548.0;1072.0;802.0;5108.0;2493.0;6497.0;1328.0;1832.0;167.0;205.0;0.0;…
379893;6.33155;0.0;0.0;5335.0;979.0;7738.0;12066.0;598.0;0.0;290.0;0.0;0.0;232.0;269.0;0.0;744.0;653.0;8689.0;2352.0;10563.0;432.0;194.0;0.0;0.0;0.0;185.0;0.0;465.0;285.0;3335.0;1234.0;6684.0;2410.0;7374.0;474.0;834.0;424.0;334.0;0.0;772.0;474.0;1512.0;579.0;4336.0;2282.0;6480.0;1448.0;6144.0;454.0;316.0;0.0;302.0;0.0;1414.0;283.0;988.0;1038.0;4265.0;2430.0;6329.0;1276.0;2038.0;193.0;261.0;179.0;…
380275;6.337916666666667;0.0;0.0;5334.0;1167.0;7521.0;12830.0;618.0;0.0;329.0;0.0;0.0;193.0;214.0;209.0;673.0;716.0;8164.0;2315.0;10645.0;654.0;175.0;157.0;0.0;0.0;212.0;0.0;533.0;319.0;3227.0;1082.0;7071.0;2327.0;7578.0;455.0;738.0;222.0;342.0;0.0;929.0;479.0;1552.0;627.0;4488.0;1707.0;6761.0;1787.0;6054.0;380.0;374.0;0.0;0.0;0.0;1759.0;444.0;1049.0;997.0;5058.0;2147.0;5885.0;1078.0;2398.0;169.0…
380657;6.344283333333333;0.0;0.0;5380.0;899.0;8276.0;12474.0;688.0;0.0;264.0;0.0;0.0;237.0;233.0;203.0;627.0;546.0;7876.0;2566.0;10079.0;704.0;237.0;0.0;0.0;0.0;181.0;0.0;362.0;391.0;3545.0;887.0;6344.0;2285.0;7711.0;449.0;912.0;519.0;502.0;0.0;607.0;485.0;1704.0;555.0;4898.0;2026.0;6470.0;1875.0;6190.0;420.0;318.0;0.0;229.0;0.0;1690.0;347.0;1178.0;777.0;4322.0;1990.0;5884.0;1348.0;1827.0;252.0;0…
381039;6.35065;0.0;0.0;5167.0;917.0;8232.0;13242.0;599.0;0.0;230.0;174.0;0.0;174.0;202.0;0.0;633.0;512.0;8149.0;2877.0;10351.0;487.0;0.0;0.0;0.0;0.0;0.0;0.0;450.0;408.0;3022.0;1284.0;6891.0;2183.0;6859.0;489.0;704.0;436.0;364.0;0.0;831.0;338.0;1583.0;626.0;4593.0;2016.0;6208.0;1914.0;6053.0;364.0;519.0;0.0;0.0;0.0;1150.0;337.0;1194.0;798.0;4388.0;2124.0;6338.0;1159.0;1535.0;185.0;183.0;0.0;306.0;…
381420;6.357;0.0;0.0;4976.0;895.0;7682.0;13420.0;475.0;0.0;214.0;0.0;0.0;0.0;298.0;0.0;729.0;473.0;8169.0;2588.0;10466.0;699.0;276.0;0.0;0.0;0.0;0.0;0.0;537.0;354.0;3487.0;911.0;6869.0;2242.0;6978.0;348.0;902.0;387.0;323.0;239.0;789.0;404.0;1353.0;584.0;4333.0;1938.0;6271.0;1673.0;5629.0;413.0;383.0;169.0;171.0;0.0;1514.0;482.0;1032.0;683.0;4771.0;2507.0;5508.0;1432.0;1951.0;157.0;157.0;0.0;285.0…
381802;6.363366666666667;0.0;0.0;4900.0;798.0;7052.0;12859.0;431.0;192.0;197.0;0.0;179.0;0.0;239.0;0.0;796.0;600.0;7865.0;2202.0;9802.0;575.0;157.0;0.0;0.0;0.0;0.0;0.0;356.0;338.0;3224.0;1128.0;6875.0;2445.0;6205.0;405.0;957.0;400.0;0.0;0.0;707.0;491.0;1407.0;740.0;4395.0;1903.0;5631.0;1744.0;6043.0;398.0;324.0;0.0;163.0;0.0;1396.0;404.0;990.0;850.0;4392.0;2077.0;5763.0;1508.0;1857.0;276.0;164.0;…
382184;6.3697333333333335;0.0;0.0;4668.0;885.0;7043.0;12370.0;490.0;0.0;253.0;0.0;0.0;0.0;232.0;207.0;724.0;513.0;7728.0;2429.0;9590.0;448.0;232.0;0.0;0.0;0.0;180.0;0.0;383.0;361.0;3293.0;1057.0;6495.0;2125.0;6815.0;281.0;898.0;393.0;166.0;0.0;852.0;440.0;1525.0;619.0;4635.0;1824.0;6144.0;1504.0;5418.0;377.0;327.0;0.0;0.0;0.0;1853.0;351.0;1043.0;906.0;4313.0;2393.0;5955.0;1347.0;1663.0;0.0;0.0;0.…
382565;6.376083333333334;0.0;0.0;5130.0;867.0;7797.0;13034.0;388.0;0.0;216.0;0.0;0.0;160.0;177.0;0.0;556.0;502.0;7359.0;2552.0;10026.0;404.0;172.0;0.0;0.0;0.0;0.0;0.0;438.0;440.0;2843.0;1247.0;6744.0;2242.0;5985.0;335.0;929.0;344.0;0.0;0.0;996.0;715.0;1444.0;484.0;4518.0;1780.0;6066.0;1562.0;5857.0;275.0;340.0;0.0;0.0;0.0;1319.0;364.0;1195.0;825.0;4305.0;1956.0;6369.0;1341.0;1534.0;253.0;0.0;0.0;…
382947;6.38245;0.0;0.0;4764.0;1014.0;6882.0;12902.0;454.0;0.0;261.0;0.0;0.0;197.0;0.0;154.0;656.0;600.0;7762.0;2097.0;8778.0;423.0;164.0;0.0;0.0;0.0;212.0;0.0;632.0;284.0;3359.0;1126.0;5828.0;2018.0;6218.0;419.0;749.0;290.0;159.0;0.0;949.0;256.0;1397.0;568.0;4408.0;2099.0;6421.0;1480.0;5208.0;358.0;388.0;0.0;0.0;0.0;1360.0;257.0;1173.0;747.0;4355.0;2323.0;6865.0;1121.0;1764.0;0.0;0.0;0.0;328.0;31…
383329;6.388816666666667;0.0;0.0;4766.0;1149.0;7289.0;12627.0;558.0;0.0;257.0;0.0;0.0;0.0;254.0;0.0;831.0;454.0;7512.0;2059.0;8725.0;472.0;169.0;0.0;0.0;0.0;179.0;0.0;368.0;312.0;2764.0;1085.0;6339.0;2048.0;5503.0;412.0;771.0;247.0;161.0;160.0;1001.0;479.0;1516.0;506.0;4272.0;1853.0;6228.0;1582.0;4529.0;422.0;387.0;0.0;241.0;0.0;1510.0;352.0;892.0;631.0;3888.0;2152.0;7029.0;949.0;1388.0;212.0;0.0…
383711;6.395183333333334;0.0;0.0;4880.0;917.0;6517.0;12766.0;333.0;0.0;214.0;0.0;0.0;154.0;160.0;0.0;575.0;611.0;6968.0;2201.0;8566.0;584.0;0.0;0.0;0.0;0.0;0.0;0.0;557.0;280.0;2808.0;1074.0;6124.0;2379.0;6221.0;380.0;818.0;433.0;219.0;182.0;806.0;443.0;1564.0;571.0;3925.0;1752.0;6635.0;1617.0;5112.0;408.0;257.0;0.0;269.0;0.0;1546.0;511.0;1242.0;896.0;4137.0;2219.0;6395.0;1135.0;1623.0;204.0;0.0;0…
384092;6.401533333333333;0.0;0.0;4967.0;1061.0;7219.0;12528.0;355.0;0.0;283.0;0.0;0.0;0.0;214.0;0.0;419.0;490.0;6955.0;2313.0;9136.0;394.0;183.0;0.0;0.0;0.0;0.0;0.0;318.0;273.0;2846.0;893.0;6394.0;2242.0;5967.0;344.0;876.0;281.0;158.0;0.0;735.0;337.0;1623.0;502.0;4626.0;1835.0;5807.0;1551.0;4584.0;397.0;322.0;0.0;170.0;0.0;1116.0;429.0;867.0;764.0;4186.0;1915.0;6216.0;1238.0;1383.0;191.0;152.0;19…
384474;6.4079;0.0;0.0;4598.0;912.0;7217.0;13087.0;382.0;171.0;196.0;0.0;0.0;0.0;258.0;0.0;499.0;536.0;7450.0;2254.0;8714.0;359.0;0.0;0.0;0.0;0.0;0.0;0.0;512.0;342.0;2912.0;1030.0;6364.0;2707.0;5501.0;335.0;618.0;322.0;154.0;0.0;665.0;437.0;1324.0;447.0;3808.0;1699.0;6412.0;1472.0;4986.0;360.0;409.0;0.0;0.0;0.0;1453.0;321.0;993.0;627.0;4402.0;1861.0;6794.0;1135.0;1661.0;0.0;171.0;0.0;191.0;164.0;1…
384856;6.414266666666666;0.0;0.0;5038.0;1066.0;7903.0;12372.0;432.0;185.0;291.0;0.0;0.0;0.0;181.0;0.0;615.0;508.0;7378.0;2273.0;9006.0;598.0;0.0;0.0;0.0;0.0;0.0;0.0;440.0;257.0;2810.0;1056.0;6353.0;2320.0;6430.0;341.0;758.0;283.0;205.0;0.0;744.0;431.0;1348.0;578.0;4621.0;2079.0;6101.0;1461.0;5938.0;366.0;271.0;0.0;253.0;0.0;1285.0;473.0;1020.0;758.0;4256.0;1863.0;6031.0;1206.0;1777.0;254.0;216.0;…
385237;6.420616666666667;0.0;0.0;5211.0;875.0;8020.0;12627.0;281.0;156.0;238.0;0.0;0.0;0.0;241.0;0.0;534.0;641.0;8075.0;2252.0;9853.0;499.0;217.0;0.0;0.0;0.0;0.0;0.0;362.0;315.0;3052.0;1125.0;6175.0;2583.0;6606.0;476.0;836.0;295.0;0.0;159.0;772.0;273.0;1496.0;547.0;4569.0;1873.0;5934.0;1525.0;6064.0;567.0;306.0;0.0;301.0;0.0;1196.0;375.0;1115.0;792.0;4442.0;2359.0;6145.0;1159.0;1669.0;157.0;169.0…
385619;6.426983333333333;0.0;1336.0;5115.0;1003.0;7160.0;13332.0;458.0;0.0;203.0;0.0;0.0;251.0;0.0;0.0;671.0;725.0;7429.0;2281.0;9152.0;634.0;0.0;0.0;0.0;0.0;0.0;0.0;380.0;221.0;3248.0;1098.0;6542.0;2135.0;6749.0;311.0;844.0;367.0;180.0;0.0;781.0;376.0;1323.0;531.0;4417.0;1435.0;6798.0;1549.0;5464.0;431.0;307.0;0.0;153.0;0.0;1414.0;351.0;1055.0;969.0;4215.0;2074.0;6022.0;1217.0;1947.0;199.0;175.0…
386001;6.43335;0.0;0.0;4583.0;993.0;7189.0;12993.0;342.0;0.0;235.0;0.0;0.0;209.0;165.0;0.0;449.0;438.0;7166.0;2178.0;9244.0;411.0;0.0;0.0;0.0;0.0;197.0;0.0;383.0;243.0;2965.0;983.0;6056.0;2052.0;6143.0;261.0;878.0;206.0;278.0;0.0;769.0;369.0;1441.0;532.0;4242.0;1550.0;6259.0;1511.0;5283.0;334.0;313.0;0.0;0.0;0.0;1204.0;260.0;923.0;645.0;4214.0;2132.0;5887.0;1176.0;1515.0;241.0;0.0;0.0;211.0;210.0…
386383;6.4397166666666665;0.0;0.0;4688.0;1143.0;6913.0;13522.0;405.0;0.0;198.0;0.0;0.0;202.0;196.0;0.0;608.0;680.0;7283.0;1937.0;8603.0;435.0;180.0;0.0;0.0;0.0;160.0;0.0;266.0;325.0;2361.0;1019.0;5848.0;2407.0;5506.0;380.0;941.0;279.0;348.0;0.0;618.0;401.0;1202.0;490.0;3985.0;1849.0;6172.0;1238.0;4809.0;389.0;305.0;0.0;190.0;151.0;1434.0;386.0;1097.0;769.0;4315.0;1842.0;5204.0;979.0;1578.0;276.0;…
386764;6.446066666666667;0.0;0.0;4576.0;750.0;6682.0;13114.0;330.0;0.0;245.0;167.0;0.0;0.0;199.0;0.0;937.0;542.0;7400.0;2287.0;8638.0;460.0;157.0;0.0;0.0;0.0;0.0;0.0;444.0;229.0;2932.0;875.0;6286.0;1849.0;5849.0;410.0;833.0;385.0;176.0;175.0;663.0;470.0;1412.0;662.0;4088.0;1715.0;5982.0;1413.0;4567.0;334.0;363.0;0.0;192.0;0.0;1286.0;304.0;930.0;957.0;4264.0;2004.0;5247.0;1075.0;1684.0;224.0;151.0…
387146;6.4524333333333335;0.0;0.0;4562.0;749.0;6390.0;12697.0;389.0;157.0;283.0;0.0;0.0;0.0;256.0;0.0;464.0;568.0;7526.0;2042.0;8295.0;444.0;0.0;0.0;0.0;0.0;0.0;0.0;375.0;270.0;3264.0;963.0;6656.0;2112.0;5911.0;377.0;1010.0;240.0;230.0;0.0;776.0;255.0;1349.0;601.0;4321.0;2011.0;5784.0;1338.0;4363.0;324.0;427.0;0.0;0.0;0.0;1466.0;254.0;985.0;711.0;3839.0;1738.0;5378.0;809.0;1646.0;180.0;164.0;0.0;…
387528;6.4588;0.0;0.0;4362.0;940.0;6607.0;14276.0;421.0;0.0;324.0;154.0;181.0;0.0;215.0;0.0;542.0;451.0;7354.0;2522.0;8572.0;314.0;0.0;0.0;0.0;0.0;169.0;0.0;427.0;363.0;3131.0;1165.0;5985.0;1872.0;5869.0;382.0;929.0;331.0;204.0;0.0;884.0;516.0;1413.0;495.0;3797.0;1863.0;5850.0;1495.0;5268.0;307.0;396.0;0.0;151.0;0.0;1150.0;304.0;1176.0;711.0;4117.0;1845.0;5463.0;1433.0;1582.0;304.0;0.0;0.0;238.0;…
387910;6.465166666666667;0.0;0.0;4558.0;1083.0;6691.0;13015.0;426.0;183.0;257.0;0.0;0.0;0.0;159.0;0.0;758.0;538.0;7624.0;2392.0;8355.0;413.0;0.0;0.0;0.0;0.0;0.0;0.0;382.0;354.0;2539.0;884.0;5746.0;1904.0;6104.0;418.0;940.0;324.0;260.0;167.0;630.0;536.0;1197.0;668.0;4461.0;1742.0;5081.0;1571.0;5037.0;274.0;344.0;0.0;207.0;0.0;1516.0;282.0;889.0;1024.0;3977.0;2102.0;5408.0;1055.0;1659.0;162.0;0.0;1…
388291;6.471516666666667;0.0;0.0;4368.0;902.0;6269.0;13260.0;350.0;0.0;331.0;0.0;0.0;163.0;179.0;0.0;511.0;405.0;6716.0;2530.0;8657.0;513.0;152.0;0.0;0.0;0.0;0.0;0.0;577.0;268.0;3181.0;902.0;5786.0;2511.0;5646.0;425.0;874.0;399.0;0.0;0.0;711.0;473.0;1433.0;438.0;3996.0;1872.0;5351.0;1273.0;4803.0;381.0;466.0;0.0;172.0;0.0;1414.0;339.0;1076.0;757.0;4026.0;2066.0;4958.0;1108.0;1537.0;0.0;193.0;0.0;…
388673;6.477883333333334;0.0;0.0;4450.0;893.0;6310.0;13382.0;342.0;153.0;284.0;210.0;0.0;197.0;193.0;0.0;445.0;520.0;7342.0;2395.0;8259.0;496.0;212.0;0.0;0.0;0.0;0.0;0.0;387.0;231.0;2846.0;764.0;5546.0;2266.0;5005.0;348.0;1026.0;176.0;338.0;0.0;704.0;244.0;1078.0;704.0;3750.0;1527.0;5274.0;1636.0;4643.0;510.0;301.0;163.0;214.0;0.0;1466.0;409.0;858.0;632.0;3489.0;1765.0;5208.0;939.0;1565.0;0.0;0.0…
389055;6.48425;0.0;0.0;3832.0;918.0;6294.0;13336.0;408.0;0.0;282.0;0.0;0.0;0.0;217.0;168.0;384.0;530.0;6218.0;2291.0;7734.0;357.0;0.0;0.0;0.0;0.0;0.0;0.0;393.0;208.0;3148.0;1200.0;5330.0;1986.0;5434.0;443.0;879.0;419.0;193.0;0.0;664.0;393.0;1394.0;536.0;3993.0;1925.0;5220.0;1462.0;4462.0;278.0;405.0;0.0;328.0;0.0;1713.0;336.0;921.0;802.0;3768.0;1818.0;4489.0;1149.0;1352.0;232.0;189.0;194.0;283.0;…
389436;6.4906;0.0;0.0;4278.0;730.0;5731.0;14547.0;630.0;0.0;218.0;0.0;0.0;230.0;279.0;0.0;540.0;395.0;6598.0;2066.0;7244.0;273.0;217.0;0.0;0.0;0.0;0.0;167.0;413.0;251.0;2389.0;756.0;5323.0;2026.0;4923.0;396.0;1673.0;347.0;256.0;0.0;800.0;395.0;1161.0;544.0;3774.0;1524.0;5592.0;1249.0;4353.0;390.0;340.0;0.0;250.0;0.0;3083.0;423.0;999.0;754.0;3680.0;2131.0;5318.0;1070.0;1370.0;0.0;0.0;154.0;443.0;3…
389818;6.496966666666666;0.0;0.0;3859.0;650.0;5444.0;12457.0;602.0;186.0;299.0;0.0;0.0;245.0;251.0;0.0;582.0;424.0;6504.0;2179.0;7096.0;325.0;302.0;0.0;0.0;0.0;0.0;0.0;564.0;301.0;2638.0;868.0;5392.0;1920.0;5463.0;313.0;2543.0;452.0;197.0;307.0;897.0;480.0;1284.0;464.0;3752.0;1570.0;5298.0;1401.0;4319.0;273.0;354.0;155.0;715.0;0.0;4431.0;752.0;952.0;730.0;4073.0;1953.0;5297.0;869.0;1543.0;0.0;0.0…
390200;6.503333333333333;0.0;0.0;4451.0;889.0;5576.0;13058.0;514.0;179.0;221.0;175.0;0.0;315.0;242.0;0.0;483.0;657.0;6675.0;2341.0;7455.0;437.0;206.0;0.0;0.0;0.0;180.0;155.0;516.0;316.0;2563.0;1046.0;5535.0;1744.0;4696.0;364.0;3189.0;567.0;380.0;0.0;855.0;666.0;1223.0;619.0;4241.0;1619.0;5597.0;1440.0;4192.0;305.0;306.0;175.0;431.0;0.0;4807.0;840.0;1021.0;683.0;4244.0;1868.0;5411.0;1159.0;1374.0;…
390582;6.5097;0.0;0.0;3758.0;865.0;6296.0;12942.0;618.0;0.0;228.0;0.0;0.0;170.0;219.0;162.0;547.0;464.0;6495.0;1875.0;7434.0;334.0;197.0;0.0;0.0;0.0;174.0;0.0;535.0;251.0;2571.0;997.0;5500.0;1798.0;4813.0;261.0;2586.0;533.0;322.0;0.0;913.0;536.0;1181.0;565.0;3866.0;1750.0;5616.0;1187.0;4185.0;262.0;250.0;0.0;271.0;0.0;3609.0;541.0;1293.0;663.0;3757.0;1801.0;4778.0;1018.0;1516.0;0.0;0.0;167.0;418.…
390963;6.51605;0.0;0.0;3929.0;1028.0;5778.0;13432.0;485.0;0.0;269.0;0.0;177.0;0.0;214.0;0.0;681.0;613.0;5903.0;1971.0;7020.0;510.0;0.0;0.0;0.0;0.0;181.0;0.0;417.0;250.0;2619.0;1166.0;5772.0;1790.0;4909.0;342.0;1201.0;332.0;190.0;0.0;971.0;364.0;1148.0;536.0;4123.0;1831.0;6174.0;1389.0;3916.0;273.0;429.0;0.0;304.0;0.0;1933.0;493.0;856.0;806.0;4070.0;1733.0;5026.0;1136.0;1393.0;0.0;0.0;0.0;285.0;18…
391345;6.5224166666666665;0.0;0.0;4136.0;851.0;5540.0;14434.0;499.0;0.0;223.0;0.0;0.0;186.0;333.0;0.0;581.0;515.0;6492.0;2067.0;7356.0;376.0;155.0;0.0;0.0;0.0;0.0;0.0;287.0;254.0;2776.0;1059.0;5561.0;1673.0;4314.0;241.0;867.0;339.0;184.0;0.0;849.0;414.0;1172.0;398.0;3832.0;1662.0;5467.0;1172.0;3754.0;170.0;312.0;0.0;278.0;0.0;1538.0;432.0;1070.0;1185.0;3730.0;1758.0;5087.0;953.0;982.0;170.0;184.0…
391727;6.528783333333333;0.0;0.0;4178.0;821.0;5778.0;13137.0;379.0;0.0;226.0;0.0;0.0;167.0;189.0;0.0;508.0;619.0;6173.0;1623.0;6815.0;361.0;164.0;0.0;0.0;0.0;0.0;0.0;458.0;225.0;2413.0;1117.0;5022.0;1889.0;4580.0;354.0;728.0;238.0;193.0;0.0;781.0;395.0;1293.0;433.0;3969.0;1573.0;5146.0;1236.0;4025.0;216.0;446.0;0.0;0.0;0.0;1571.0;577.0;1073.0;902.0;3740.0;1849.0;4990.0;1085.0;997.0;0.0;0.0;0.0;20…
392108;6.5351333333333335;0.0;0.0;4114.0;807.0;5404.0;13481.0;477.0;0.0;236.0;0.0;0.0;263.0;229.0;158.0;669.0;415.0;6096.0;1677.0;6874.0;451.0;0.0;0.0;0.0;0.0;0.0;0.0;542.0;0.0;2390.0;1061.0;5610.0;1771.0;4326.0;335.0;914.0;389.0;226.0;0.0;724.0;346.0;1036.0;367.0;3235.0;1534.0;4944.0;1095.0;3425.0;231.0;354.0;0.0;154.0;0.0;1361.0;260.0;985.0;701.0;3858.0;1804.0;5168.0;859.0;1159.0;176.0;217.0;0.…
392490;6.5415;0.0;0.0;4272.0;981.0;5711.0;12784.0;401.0;194.0;170.0;0.0;0.0;228.0;245.0;0.0;642.0;438.0;6682.0;2101.0;6386.0;385.0;0.0;0.0;0.0;0.0;181.0;0.0;377.0;330.0;2353.0;1104.0;4774.0;1630.0;4576.0;223.0;887.0;422.0;152.0;0.0;695.0;360.0;1236.0;467.0;3901.0;1719.0;5382.0;1328.0;3626.0;364.0;418.0;0.0;180.0;0.0;1191.0;295.0;841.0;756.0;3379.0;1502.0;5292.0;1047.0;1364.0;0.0;194.0;0.0;262.0;2…
392872;6.547866666666667;0.0;0.0;4644.0;1035.0;6244.0;13056.0;372.0;0.0;0.0;161.0;0.0;156.0;152.0;0.0;483.0;548.0;6807.0;1987.0;7728.0;479.0;168.0;0.0;0.0;0.0;0.0;0.0;347.0;186.0;2721.0;1109.0;6283.0;2081.0;5988.0;399.0;750.0;367.0;222.0;0.0;649.0;558.0;1346.0;592.0;3943.0;2157.0;6765.0;1398.0;4299.0;363.0;305.0;0.0;200.0;0.0;1437.0;337.0;783.0;697.0;3541.0;1781.0;5492.0;784.0;1476.0;0.0;0.0;0.0;…
393254;6.554233333333333;0.0;0.0;6098.0;1091.0;9507.0;12949.0;525.0;159.0;242.0;0.0;0.0;178.0;258.0;0.0;608.0;643.0;8730.0;3235.0;13545.0;764.0;249.0;0.0;0.0;0.0;0.0;0.0;307.0;190.0;3174.0;1018.0;6905.0;2614.0;9913.0;537.0;1089.0;429.0;215.0;211.0;719.0;421.0;1092.0;457.0;3670.0;3063.0;7163.0;1932.0;6988.0;565.0;354.0;0.0;300.0;0.0;1497.0;205.0;1052.0;782.0;3659.0;1744.0;5319.0;1233.0;2054.0;288.…
393635;6.560583333333334;0.0;0.0;7792.0;1608.0;16115.0;13730.0;433.0;0.0;220.0;0.0;0.0;0.0;311.0;153.0;874.0;861.0;11232.0;4735.0;25008.0;1079.0;198.0;0.0;0.0;0.0;0.0;0.0;320.0;230.0;3225.0;1617.0;8991.0;4152.0;17176.0;821.0;886.0;203.0;184.0;169.0;928.0;414.0;1413.0;487.0;4155.0;4220.0;9065.0;2993.0;13848.0;961.0;318.0;0.0;215.0;0.0;1283.0;324.0;1063.0;1053.0;4078.0;2235.0;7009.0;2224.0;3955.0;4…
394017;6.56695;0.0;0.0;9996.0;2457.0;20984.0;13682.0;541.0;166.0;306.0;183.0;0.0;254.0;371.0;0.0;850.0;897.0;12955.0;5296.0;33792.0;1485.0;177.0;0.0;0.0;0.0;0.0;0.0;490.0;444.0;3866.0;1840.0;10350.0;5098.0;25800.0;1319.0;992.0;373.0;203.0;0.0;702.0;272.0;1210.0;720.0;3921.0;3573.0;9664.0;3737.0;19016.0;1362.0;226.0;0.0;355.0;0.0;1556.0;413.0;1103.0;741.0;3994.0;2148.0;7770.0;2763.0;5979.0;430.0;1…
394399;6.573316666666667;0.0;0.0;9407.0;2409.0;18496.0;13652.0;467.0;0.0;235.0;0.0;0.0;0.0;186.0;0.0;814.0;864.0;12159.0;5056.0;29056.0;1426.0;216.0;0.0;0.0;0.0;0.0;0.0;553.0;284.0;3565.0;1632.0;10065.0;4863.0;22488.0;1407.0;1029.0;333.0;186.0;0.0;524.0;421.0;1412.0;468.0;4013.0;3388.0;8862.0;3305.0;17240.0;996.0;195.0;0.0;273.0;0.0;1258.0;391.0;832.0;639.0;3787.0;2380.0;7490.0;2109.0;5832.0;451.…
394780;6.579666666666666;0.0;0.0;7774.0;1680.0;14572.0;13567.0;432.0;0.0;265.0;154.0;0.0;0.0;256.0;0.0;673.0;859.0;9579.0;4011.0;21896.0;925.0;213.0;0.0;0.0;0.0;0.0;0.0;466.0;213.0;3165.0;1339.0;8155.0;3572.0;16045.0;991.0;845.0;209.0;0.0;0.0;706.0;312.0;1254.0;493.0;4068.0;2757.0;7931.0;2461.0;13144.0;919.0;367.0;0.0;0.0;0.0;1169.0;357.0;710.0;673.0;3816.0;2045.0;6436.0;1834.0;3897.0;359.0;0.0;1…
395162;6.586033333333333;0.0;0.0;6163.0;1722.0;12100.0;14288.0;589.0;232.0;190.0;0.0;0.0;156.0;243.0;234.0;709.0;803.0;8637.0;3295.0;17920.0;596.0;161.0;0.0;0.0;0.0;0.0;0.0;386.0;218.0;3146.0;1040.0;6687.0;3422.0;12629.0;1117.0;889.0;209.0;227.0;0.0;560.0;228.0;1317.0;459.0;3750.0;2288.0;7529.0;2755.0;9359.0;696.0;291.0;185.0;267.0;0.0;1061.0;255.0;906.0;653.0;4127.0;2097.0;5953.0;1432.0;3298.0;3…
395544;6.5924;0.0;0.0;6207.0;1297.0;11429.0;14269.0;376.0;155.0;189.0;0.0;0.0;173.0;294.0;157.0;667.0;653.0;9396.0;2848.0;15044.0;854.0;321.0;0.0;0.0;0.0;0.0;0.0;477.0;321.0;2643.0;984.0;7183.0;2689.0;10680.0;688.0;705.0;361.0;206.0;0.0;670.0;458.0;1470.0;650.0;3837.0;2122.0;5949.0;2103.0;9305.0;640.0;494.0;0.0;223.0;0.0;1028.0;355.0;882.0;892.0;3877.0;2243.0;6478.0;1238.0;3039.0;294.0;233.0;0.0;…
395926;6.598766666666666;0.0;0.0;5843.0;1318.0;9990.0;12883.0;560.0;0.0;285.0;192.0;0.0;0.0;0.0;0.0;701.0;601.0;8152.0;2865.0;14653.0;874.0;274.0;0.0;0.0;0.0;159.0;0.0;279.0;342.0;2796.0;1231.0;6649.0;2704.0;9660.0;689.0;1021.0;405.0;196.0;0.0;643.0;542.0;1351.0;598.0;3934.0;2185.0;6700.0;1812.0;7934.0;614.0;347.0;0.0;175.0;0.0;1082.0;297.0;764.0;987.0;4214.0;1559.0;5798.0;1425.0;2490.0;212.0;0.0…
396307;6.6051166666666665;0.0;0.0;5107.0;1246.0;9452.0;14113.0;375.0;161.0;209.0;0.0;0.0;0.0;0.0;0.0;484.0;613.0;7431.0;2921.0;13194.0;940.0;320.0;0.0;0.0;0.0;167.0;0.0;408.0;315.0;2739.0;905.0;6285.0;2509.0;8923.0;587.0;854.0;272.0;233.0;0.0;740.0;334.0;1161.0;614.0;3969.0;1990.0;5944.0;2048.0;6906.0;298.0;446.0;0.0;0.0;0.0;1240.0;324.0;1030.0;731.0;3687.0;1998.0;5581.0;1258.0;2305.0;269.0;0.0;0…
396689;6.611483333333333;0.0;0.0;4911.0;1206.0;7872.0;13132.0;389.0;0.0;218.0;154.0;0.0;172.0;255.0;0.0;689.0;446.0;7416.0;2814.0;12012.0;776.0;0.0;0.0;0.0;0.0;0.0;0.0;418.0;248.0;2999.0;924.0;5788.0;2331.0;8284.0;502.0;1014.0;401.0;281.0;0.0;626.0;323.0;1157.0;350.0;3776.0;1764.0;6057.0;1591.0;6720.0;443.0;320.0;0.0;182.0;0.0;1118.0;379.0;934.0;667.0;4033.0;1597.0;5011.0;1496.0;2006.0;165.0;0.0;…
397071;6.61785;0.0;0.0;5154.0;744.0;7479.0;14043.0;419.0;174.0;245.0;173.0;0.0;297.0;0.0;0.0;580.0;510.0;6788.0;2491.0;10259.0;674.0;228.0;0.0;0.0;0.0;0.0;0.0;366.0;264.0;2883.0;918.0;5988.0;2087.0;7815.0;519.0;873.0;379.0;357.0;0.0;662.0;444.0;1305.0;541.0;3731.0;1720.0;5336.0;1715.0;6095.0;349.0;366.0;0.0;169.0;0.0;1091.0;386.0;1113.0;516.0;4093.0;1620.0;4835.0;1072.0;1726.0;162.0;181.0;184.0;2…
397452;6.6242;0.0;0.0;4516.0;778.0;7332.0;13069.0;584.0;0.0;225.0;0.0;0.0;192.0;173.0;0.0;494.0;514.0;6720.0;2227.0;9863.0;612.0;179.0;0.0;0.0;0.0;0.0;0.0;417.0;196.0;2537.0;950.0;5344.0;2102.0;6241.0;420.0;773.0;322.0;214.0;0.0;602.0;341.0;1115.0;689.0;3049.0;1663.0;5629.0;1412.0;5349.0;284.0;243.0;0.0;261.0;0.0;1111.0;242.0;888.0;501.0;3512.0;1751.0;4830.0;1316.0;2175.0;270.0;0.0;0.0;251.0;190.…
397834;6.630566666666667;0.0;0.0;4476.0;870.0;7165.0;14878.0;373.0;0.0;266.0;0.0;0.0;155.0;282.0;165.0;496.0;572.0;6675.0;1988.0;8556.0;375.0;231.0;0.0;0.0;0.0;207.0;0.0;398.0;156.0;2510.0;884.0;6009.0;1915.0;6604.0;279.0;958.0;438.0;0.0;0.0;799.0;382.0;1465.0;476.0;3377.0;1515.0;5397.0;1227.0;4925.0;405.0;250.0;0.0;181.0;0.0;1100.0;388.0;787.0;671.0;3554.0;1643.0;4527.0;1057.0;1731.0;205.0;0.0;1…
398216;6.636933333333333;0.0;0.0;3802.0;1006.0;6277.0;14032.0;326.0;198.0;249.0;0.0;0.0;165.0;178.0;0.0;426.0;447.0;6242.0;2043.0;8744.0;452.0;281.0;0.0;0.0;0.0;0.0;0.0;331.0;206.0;2338.0;796.0;5441.0;1916.0;5673.0;474.0;1082.0;431.0;173.0;152.0;685.0;317.0;1105.0;382.0;3343.0;1363.0;5218.0;1188.0;5008.0;275.0;286.0;0.0;279.0;0.0;1193.0;276.0;839.0;871.0;3440.0;1787.0;4359.0;1216.0;1481.0;196.0;0…
398598;6.6433;0.0;0.0;4064.0;971.0;6220.0;13655.0;349.0;0.0;273.0;0.0;0.0;159.0;217.0;0.0;487.0;395.0;6574.0;1998.0;8101.0;526.0;155.0;0.0;0.0;0.0;0.0;0.0;472.0;182.0;2483.0;774.0;5031.0;1689.0;5107.0;478.0;737.0;449.0;0.0;0.0;798.0;392.0;1109.0;475.0;3375.0;1502.0;4844.0;1257.0;4717.0;298.0;332.0;0.0;223.0;0.0;1181.0;252.0;703.0;665.0;3421.0;1779.0;4396.0;1073.0;1812.0;0.0;217.0;188.0;435.0;213.…
398979;6.64965;0.0;0.0;3982.0;812.0;5703.0;13846.0;254.0;0.0;273.0;0.0;0.0;251.0;322.0;0.0;574.0;497.0;6422.0;1964.0;7707.0;377.0;0.0;0.0;0.0;0.0;170.0;0.0;258.0;0.0;2481.0;718.0;4474.0;1799.0;5571.0;342.0;1049.0;280.0;209.0;0.0;594.0;342.0;961.0;475.0;3435.0;1293.0;5061.0;1343.0;4236.0;320.0;322.0;0.0;0.0;0.0;1081.0;356.0;895.0;643.0;3254.0;1699.0;4566.0;914.0;1403.0;207.0;0.0;0.0;203.0;177.0;98…
399361;6.656016666666667;0.0;0.0;4132.0;795.0;6315.0;13439.0;356.0;0.0;234.0;0.0;0.0;0.0;208.0;0.0;724.0;563.0;5948.0;2349.0;7772.0;483.0;219.0;0.0;0.0;0.0;0.0;0.0;357.0;220.0;2444.0;855.0;5113.0;1689.0;4954.0;330.0;643.0;226.0;0.0;0.0;472.0;274.0;1160.0;441.0;2639.0;1460.0;5357.0;1060.0;4038.0;305.0;201.0;0.0;206.0;0.0;1336.0;460.0;939.0;711.0;2904.0;1540.0;4406.0;719.0;1227.0;232.0;191.0;0.0;36…
399743;6.6623833333333335;0.0;0.0;3727.0;740.0;5451.0;13326.0;549.0;152.0;298.0;0.0;0.0;0.0;172.0;0.0;407.0;450.0;5300.0;1780.0;7623.0;200.0;254.0;0.0;0.0;0.0;0.0;0.0;335.0;185.0;2560.0;767.0;4479.0;1802.0;4544.0;338.0;799.0;257.0;358.0;0.0;641.0;336.0;1177.0;491.0;3637.0;1369.0;4145.0;1329.0;3900.0;187.0;350.0;0.0;212.0;0.0;1194.0;312.0;836.0;624.0;3340.0;1508.0;4264.0;817.0;1377.0;153.0;0.0;0.0…
400124;6.668733333333333;0.0;0.0;3442.0;742.0;5442.0;14210.0;326.0;0.0;151.0;0.0;0.0;293.0;166.0;0.0;657.0;307.0;5424.0;1851.0;7186.0;316.0;293.0;0.0;0.0;0.0;166.0;0.0;326.0;176.0;2250.0;745.0;4833.0;1402.0;4632.0;317.0;1079.0;254.0;0.0;0.0;567.0;468.0;1131.0;337.0;3409.0;1229.0;4892.0;1313.0;3710.0;300.0;280.0;0.0;311.0;0.0;1171.0;316.0;763.0;716.0;3082.0;1665.0;4953.0;694.0;1116.0;0.0;0.0;0.0;1…
400506;6.6751;0.0;0.0;3223.0;812.0;5060.0;13254.0;339.0;0.0;271.0;0.0;165.0;0.0;183.0;0.0;662.0;415.0;5615.0;1648.0;6894.0;316.0;181.0;0.0;0.0;0.0;0.0;0.0;274.0;258.0;2456.0;854.0;4690.0;1810.0;4571.0;351.0;823.0;277.0;0.0;0.0;791.0;365.0;1211.0;530.0;3247.0;1655.0;5195.0;1258.0;3645.0;276.0;436.0;0.0;173.0;0.0;1279.0;272.0;917.0;789.0;3294.0;1535.0;4425.0;779.0;1062.0;0.0;233.0;0.0;195.0;265.0;1…
400888;6.681466666666667;0.0;0.0;4006.0;757.0;5177.0;14162.0;423.0;0.0;310.0;0.0;0.0;212.0;183.0;0.0;658.0;413.0;5636.0;1547.0;6561.0;297.0;260.0;0.0;0.0;0.0;183.0;0.0;360.0;207.0;2364.0;624.0;4373.0;1678.0;4211.0;165.0;884.0;742.0;293.0;174.0;798.0;539.0;1071.0;400.0;3525.0;1590.0;4902.0;1071.0;3661.0;248.0;717.0;0.0;0.0;0.0;1311.0;353.0;719.0;559.0;3122.0;1543.0;4431.0;904.0;1072.0;0.0;0.0;0.0;…
401270;6.687833333333334;0.0;0.0;3921.0;734.0;5641.0;13219.0;489.0;196.0;229.0;0.0;167.0;0.0;184.0;0.0;499.0;374.0;5912.0;1699.0;7190.0;395.0;241.0;0.0;0.0;0.0;178.0;0.0;320.0;0.0;2238.0;740.0;4698.0;1968.0;4195.0;335.0;927.0;1552.0;582.0;0.0;585.0;310.0;1051.0;470.0;3192.0;1486.0;5249.0;1084.0;4144.0;228.0;1280.0;163.0;207.0;0.0;940.0;244.0;963.0;615.0;3210.0;1251.0;4009.0;913.0;1013.0;205.0;210…
401651;6.694183333333333;0.0;0.0;3917.0;863.0;6098.0;13742.0;427.0;0.0;292.0;164.0;0.0;0.0;194.0;0.0;458.0;417.0;6102.0;1759.0;7007.0;364.0;357.0;0.0;0.0;0.0;0.0;0.0;327.0;206.0;2743.0;844.0;4803.0;1691.0;4943.0;400.0;928.0;1900.0;803.0;0.0;515.0;344.0;1272.0;500.0;3110.0;1536.0;4815.0;1278.0;3436.0;365.0;1868.0;249.0;0.0;0.0;1176.0;285.0;791.0;591.0;3205.0;1317.0;4013.0;1135.0;1114.0;0.0;320.0;0…
402033;6.70055;0.0;0.0;3700.0;769.0;5736.0;13206.0;382.0;0.0;345.0;0.0;0.0;201.0;0.0;0.0;441.0;397.0;5780.0;1760.0;7816.0;441.0;398.0;0.0;0.0;0.0;0.0;0.0;277.0;377.0;2286.0;864.0;4574.0;1886.0;5452.0;266.0;984.0;1532.0;706.0;0.0;547.0;486.0;1217.0;382.0;2787.0;1414.0;4776.0;1285.0;4003.0;269.0;1312.0;167.0;232.0;0.0;1294.0;258.0;724.0;384.0;2791.0;1383.0;4602.0;1107.0;1491.0;0.0;299.0;0.0;287.0;2…
402415;6.706916666666666;0.0;0.0;3830.0;828.0;5788.0;13450.0;400.0;0.0;243.0;0.0;0.0;216.0;168.0;168.0;432.0;442.0;5232.0;1693.0;7304.0;437.0;256.0;0.0;0.0;0.0;0.0;0.0;353.0;177.0;2188.0;813.0;5002.0;1515.0;5336.0;188.0;1138.0;762.0;306.0;0.0;587.0;286.0;1189.0;414.0;2691.0;1752.0;4518.0;1168.0;4255.0;230.0;654.0;0.0;222.0;0.0;1072.0;218.0;702.0;632.0;3235.0;1795.0;4689.0;899.0;1349.0;0.0;0.0;0.0…
402797;6.713283333333333;0.0;0.0;3564.0;587.0;5860.0;14206.0;503.0;0.0;0.0;0.0;165.0;0.0;183.0;0.0;441.0;367.0;6160.0;1643.0;7412.0;533.0;0.0;0.0;0.0;0.0;0.0;0.0;371.0;212.0;2025.0;681.0;4282.0;1753.0;4786.0;432.0;1020.0;321.0;249.0;0.0;604.0;354.0;835.0;353.0;2953.0;1266.0;4358.0;984.0;3923.0;256.0;274.0;0.0;200.0;0.0;995.0;244.0;1058.0;683.0;2937.0;1619.0;4178.0;788.0;1248.0;0.0;0.0;0.0;165.0;1…
403178;6.719633333333333;0.0;0.0;3850.0;866.0;5000.0;13367.0;464.0;0.0;316.0;0.0;150.0;0.0;152.0;0.0;325.0;435.0;4863.0;1787.0;6350.0;307.0;154.0;0.0;0.0;0.0;0.0;0.0;350.0;0.0;1973.0;577.0;5001.0;1502.0;4532.0;275.0;919.0;380.0;252.0;0.0;536.0;280.0;954.0;341.0;3051.0;1576.0;4164.0;1125.0;4026.0;338.0;284.0;0.0;164.0;0.0;989.0;256.0;908.0;654.0;2922.0;1393.0;3970.0;684.0;1135.0;0.0;165.0;0.0;176.…
403560;6.726;0.0;0.0;3317.0;594.0;5485.0;14301.0;399.0;171.0;157.0;187.0;0.0;0.0;324.0;166.0;404.0;406.0;5014.0;1776.0;6109.0;404.0;152.0;0.0;0.0;0.0;0.0;0.0;255.0;152.0;2042.0;752.0;3931.0;1499.0;4335.0;373.0;1035.0;262.0;182.0;0.0;521.0;291.0;1068.0;322.0;2753.0;1390.0;4390.0;1057.0;3593.0;160.0;239.0;0.0;159.0;0.0;1284.0;276.0;695.0;568.0;3034.0;1773.0;3710.0;796.0;1042.0;0.0;0.0;0.0;233.0;332…
403942;6.732366666666667;0.0;0.0;3324.0;648.0;5182.0;14253.0;349.0;0.0;213.0;0.0;0.0;152.0;211.0;0.0;413.0;346.0;5123.0;1494.0;6485.0;331.0;250.0;0.0;0.0;0.0;0.0;0.0;362.0;277.0;2177.0;722.0;4553.0;1788.0;3725.0;418.0;901.0;361.0;196.0;0.0;713.0;294.0;1101.0;458.0;3100.0;1246.0;4836.0;1033.0;3398.0;259.0;423.0;0.0;158.0;0.0;1239.0;195.0;677.0;699.0;3131.0;1646.0;3781.0;580.0;1201.0;0.0;0.0;0.0;37…
404323;6.738716666666667;0.0;0.0;3529.0;507.0;4578.0;14034.0;318.0;0.0;342.0;0.0;0.0;164.0;161.0;161.0;497.0;431.0;4840.0;1358.0;6110.0;391.0;0.0;0.0;0.0;0.0;0.0;0.0;238.0;243.0;2198.0;735.0;3947.0;1348.0;3963.0;272.0;835.0;325.0;0.0;0.0;467.0;560.0;992.0;385.0;2705.0;1104.0;4063.0;1039.0;3550.0;314.0;379.0;174.0;188.0;0.0;1608.0;288.0;482.0;625.0;2599.0;1471.0;3477.0;557.0;1119.0;0.0;158.0;0.0;6…
404705;6.7450833333333335;0.0;0.0;3280.0;672.0;4313.0;13377.0;367.0;0.0;289.0;0.0;0.0;185.0;196.0;0.0;453.0;365.0;4833.0;1426.0;6157.0;412.0;0.0;0.0;0.0;0.0;0.0;0.0;419.0;266.0;1974.0;792.0;4351.0;1569.0;4039.0;217.0;912.0;339.0;211.0;0.0;916.0;477.0;1248.0;434.0;2759.0;1330.0;4096.0;1144.0;2942.0;232.0;311.0;0.0;252.0;0.0;1987.0;371.0;825.0;535.0;2956.0;1512.0;3949.0;705.0;1132.0;0.0;0.0;0.0;954…
405087;6.75145;0.0;0.0;3403.0;654.0;4322.0;13678.0;360.0;0.0;240.0;0.0;0.0;157.0;244.0;0.0;415.0;364.0;5080.0;1350.0;5779.0;374.0;186.0;0.0;0.0;0.0;0.0;0.0;365.0;265.0;1960.0;621.0;3752.0;1508.0;4341.0;351.0;885.0;394.0;150.0;0.0;777.0;554.0;1116.0;229.0;3041.0;1179.0;4102.0;956.0;3275.0;160.0;332.0;0.0;241.0;0.0;1590.0;356.0;815.0;711.0;2920.0;1465.0;4070.0;753.0;1081.0;0.0;0.0;0.0;503.0;158.0;1…
405469;6.757816666666667;0.0;0.0;3123.0;653.0;4397.0;13074.0;472.0;0.0;247.0;0.0;0.0;0.0;237.0;0.0;282.0;424.0;4740.0;1415.0;5749.0;294.0;0.0;0.0;0.0;0.0;0.0;0.0;233.0;350.0;1828.0;632.0;4060.0;1268.0;3452.0;240.0;741.0;312.0;0.0;0.0;592.0;323.0;1002.0;494.0;2481.0;1141.0;4373.0;826.0;2981.0;193.0;245.0;0.0;190.0;0.0;1309.0;298.0;820.0;558.0;2751.0;1275.0;3308.0;790.0;1078.0;0.0;156.0;0.0;318.0;0…
405850;6.764166666666667;0.0;0.0;2974.0;483.0;4499.0;14417.0;517.0;0.0;210.0;0.0;0.0;196.0;255.0;0.0;487.0;427.0;5282.0;1263.0;5432.0;447.0;153.0;0.0;0.0;0.0;153.0;0.0;330.0;0.0;1868.0;532.0;3495.0;1217.0;3521.0;262.0;1015.0;361.0;0.0;0.0;503.0;349.0;986.0;282.0;2437.0;1240.0;4227.0;1224.0;3256.0;183.0;300.0;0.0;163.0;0.0;954.0;222.0;777.0;668.0;2873.0;1238.0;3621.0;733.0;1006.0;0.0;0.0;0.0;444.0…
406232;6.770533333333334;0.0;0.0;2949.0;660.0;3847.0;13848.0;433.0;0.0;212.0;0.0;150.0;206.0;236.0;0.0;331.0;417.0;4204.0;1441.0;5656.0;306.0;229.0;0.0;0.0;0.0;0.0;0.0;387.0;303.0;1970.0;490.0;4101.0;1367.0;3663.0;247.0;1133.0;445.0;194.0;0.0;684.0;243.0;944.0;298.0;2947.0;972.0;3737.0;1244.0;3621.0;270.0;358.0;0.0;295.0;0.0;874.0;184.0;623.0;721.0;2656.0;1242.0;3204.0;624.0;1029.0;0.0;0.0;0.0;43…
406614;6.7769;0.0;0.0;2896.0;550.0;4370.0;13224.0;707.0;0.0;209.0;0.0;0.0;151.0;0.0;0.0;546.0;356.0;4117.0;1348.0;5439.0;312.0;183.0;0.0;0.0;0.0;0.0;0.0;282.0;0.0;1715.0;570.0;3526.0;1383.0;3595.0;196.0;1024.0;237.0;0.0;0.0;615.0;347.0;744.0;413.0;2840.0;1123.0;4262.0;885.0;3266.0;184.0;629.0;0.0;357.0;0.0;1061.0;204.0;739.0;708.0;2895.0;1299.0;3459.0;469.0;989.0;163.0;247.0;0.0;226.0;0.0;1019.0;…
406995;6.78325;0.0;0.0;3058.0;604.0;4461.0;13106.0;776.0;0.0;195.0;0.0;0.0;161.0;318.0;0.0;282.0;249.0;4620.0;1567.0;5316.0;509.0;184.0;0.0;0.0;0.0;166.0;0.0;226.0;222.0;1835.0;720.0;3671.0;1210.0;3405.0;339.0;2512.0;497.0;260.0;0.0;592.0;252.0;1011.0;517.0;2600.0;1113.0;4382.0;1009.0;3157.0;292.0;426.0;0.0;353.0;0.0;782.0;229.0;697.0;607.0;2538.0;1710.0;3718.0;896.0;1003.0;0.0;0.0;0.0;211.0;198.…
407377;6.789616666666666;0.0;0.0;2867.0;621.0;4778.0;13835.0;637.0;0.0;244.0;0.0;0.0;0.0;263.0;0.0;421.0;330.0;4086.0;1557.0;6310.0;314.0;237.0;0.0;0.0;0.0;0.0;0.0;298.0;211.0;2065.0;589.0;3596.0;1505.0;4045.0;298.0;7495.0;981.0;352.0;153.0;797.0;457.0;789.0;347.0;2845.0;1079.0;4179.0;995.0;3317.0;221.0;363.0;0.0;386.0;0.0;1083.0;305.0;846.0;562.0;2660.0;1377.0;3839.0;729.0;1016.0;0.0;193.0;0.0;2…
407759;6.795983333333333;0.0;0.0;3088.0;621.0;5107.0;13932.0;651.0;0.0;211.0;0.0;0.0;160.0;193.0;0.0;448.0;353.0;5270.0;1492.0;6023.0;306.0;325.0;0.0;0.0;0.0;0.0;0.0;395.0;163.0;1893.0;643.0;3855.0;1656.0;4224.0;345.0;12501.0;1322.0;550.0;0.0;567.0;286.0;1141.0;342.0;2699.0;1146.0;4239.0;1022.0;3633.0;173.0;397.0;0.0;0.0;0.0;1244.0;288.0;838.0;610.0;2607.0;1443.0;4180.0;623.0;1013.0;0.0;178.0;0.0…
408141;6.80235;0.0;0.0;3935.0;985.0;4914.0;13903.0;474.0;0.0;250.0;0.0;0.0;225.0;221.0;0.0;485.0;513.0;5422.0;1858.0;7153.0;342.0;186.0;0.0;0.0;0.0;0.0;0.0;434.0;216.0;1909.0;713.0;3904.0;2863.0;5183.0;342.0;9402.0;947.0;425.0;331.0;664.0;298.0;1231.0;358.0;2833.0;1260.0;4728.0;1328.0;3434.0;201.0;387.0;0.0;184.0;0.0;935.0;319.0;789.0;437.0;2528.0;1476.0;3699.0;808.0;1024.0;0.0;173.0;0.0;206.0;57…
408522;6.8087;0.0;0.0;6410.0;1363.0;6970.0;13428.0;480.0;0.0;270.0;0.0;0.0;402.0;292.0;0.0;769.0;598.0;8231.0;2794.0;10225.0;567.0;212.0;0.0;0.0;0.0;0.0;0.0;786.0;226.0;2086.0;807.0;5339.0;5415.0;7162.0;446.0;3219.0;447.0;337.0;922.0;887.0;325.0;1005.0;374.0;2601.0;1567.0;5804.0;1809.0;3611.0;277.0;336.0;0.0;0.0;0.0;993.0;192.0;876.0;722.0;2718.0;1477.0;3847.0;773.0;890.0;0.0;0.0;0.0;402.0;1691.0…
408904;6.815066666666667;0.0;0.0;8235.0;2083.0;8571.0;14093.0;555.0;0.0;191.0;189.0;176.0;604.0;410.0;228.0;1125.0;803.0;9903.0;3819.0;12565.0;860.0;222.0;0.0;0.0;0.0;243.0;0.0;885.0;209.0;2734.0;874.0;6412.0;8465.0;8718.0;636.0;1810.0;533.0;427.0;1369.0;1095.0;446.0;1149.0;338.0;2822.0;1563.0;7128.0;2533.0;3967.0;336.0;282.0;0.0;225.0;0.0;952.0;251.0;1429.0;687.0;2821.0;1503.0;3480.0;764.0;1102.…
409286;6.821433333333333;0.0;0.0;7570.0;1978.0;7121.0;14638.0;318.0;170.0;224.0;155.0;170.0;877.0;434.0;234.0;903.0;797.0;10446.0;3532.0;11044.0;675.0;210.0;0.0;0.0;0.0;224.0;0.0;633.0;277.0;2640.0;838.0;6322.0;6729.0;7414.0;875.0;1420.0;374.0;363.0;1513.0;909.0;402.0;1140.0;441.0;2886.0;1468.0;6816.0;2172.0;3409.0;302.0;346.0;0.0;205.0;0.0;1142.0;264.0;978.0;637.0;2655.0;1424.0;4001.0;697.0;963.…
409667;6.8277833333333335;0.0;0.0;6522.0;1663.0;5318.0;14300.0;559.0;178.0;239.0;172.0;0.0;537.0;483.0;205.0;881.0;680.0;9215.0;2763.0;7257.0;369.0;0.0;0.0;0.0;0.0;252.0;0.0;417.0;316.0;2663.0;947.0;5495.0;5278.0;4883.0;622.0;1318.0;478.0;416.0;1194.0;1009.0;266.0;1143.0;379.0;2562.0;1141.0;5105.0;1450.0;3439.0;199.0;233.0;0.0;0.0;0.0;959.0;357.0;948.0;572.0;2819.0;1594.0;3578.0;821.0;849.0;204.0…
410049;6.83415;0.0;0.0;5260.0;937.0;4382.0;13498.0;326.0;0.0;243.0;0.0;0.0;638.0;299.0;208.0;642.0;548.0;7645.0;2572.0;6208.0;421.0;248.0;0.0;0.0;0.0;157.0;0.0;639.0;323.0;1985.0;830.0;4537.0;3998.0;4244.0;548.0;1468.0;697.0;202.0;1050.0;600.0;499.0;1065.0;247.0;2320.0;1096.0;5161.0;1535.0;3200.0;195.0;268.0;0.0;0.0;0.0;1135.0;233.0;749.0;699.0;2391.0;1421.0;3120.0;827.0;908.0;0.0;0.0;0.0;335.0;1…
410431;6.840516666666667;0.0;0.0;4438.0;1305.0;4258.0;14733.0;401.0;0.0;168.0;0.0;197.0;639.0;360.0;0.0;664.0;625.0;7670.0;1830.0;5732.0;308.0;0.0;0.0;0.0;0.0;0.0;179.0;567.0;235.0;2116.0;687.0;4659.0;3186.0;3493.0;530.0;1262.0;499.0;367.0;771.0;728.0;512.0;994.0;379.0;2447.0;1140.0;5074.0;937.0;3109.0;185.0;294.0;0.0;0.0;0.0;977.0;243.0;652.0;414.0;2520.0;1341.0;3184.0;815.0;955.0;0.0;0.0;0.0;25…
410813;6.846883333333333;0.0;0.0;4024.0;1077.0;4536.0;14085.0;361.0;0.0;231.0;0.0;152.0;428.0;421.0;156.0;727.0;520.0;6085.0;2088.0;6333.0;292.0;0.0;0.0;0.0;0.0;160.0;0.0;410.0;259.0;1597.0;796.0;4375.0;3126.0;4077.0;414.0;1191.0;443.0;360.0;713.0;635.0;199.0;795.0;425.0;2059.0;1128.0;5294.0;892.0;2930.0;262.0;323.0;0.0;174.0;0.0;839.0;225.0;526.0;521.0;2694.0;1465.0;3281.0;888.0;745.0;187.0;222.…
411194;6.853233333333334;0.0;0.0;4204.0;825.0;4517.0;13536.0;467.0;160.0;336.0;169.0;0.0;456.0;225.0;165.0;754.0;495.0;6297.0;2070.0;6358.0;440.0;180.0;0.0;0.0;0.0;165.0;0.0;454.0;294.0;2307.0;700.0;3927.0;2710.0;3678.0;499.0;1036.0;588.0;379.0;580.0;628.0;422.0;1150.0;429.0;2345.0;1163.0;4375.0;1110.0;3333.0;231.0;281.0;0.0;186.0;0.0;903.0;213.0;668.0;563.0;2571.0;1169.0;3503.0;559.0;807.0;0.0;0…
411576;6.8596;0.0;0.0;4012.0;892.0;3896.0;13233.0;442.0;0.0;198.0;0.0;0.0;387.0;208.0;165.0;592.0;293.0;6151.0;1837.0;5940.0;271.0;0.0;0.0;0.0;0.0;0.0;0.0;283.0;308.0;1808.0;626.0;4184.0;2730.0;3855.0;367.0;1077.0;323.0;337.0;498.0;613.0;349.0;931.0;515.0;2437.0;1028.0;4407.0;1042.0;3064.0;305.0;356.0;0.0;211.0;0.0;960.0;255.0;715.0;402.0;2247.0;919.0;3002.0;587.0;943.0;169.0;0.0;0.0;386.0;786.0;…
411958;6.865966666666667;0.0;0.0;3787.0;975.0;3891.0;13501.0;433.0;0.0;202.0;0.0;0.0;424.0;444.0;0.0;609.0;565.0;5826.0;1464.0;5901.0;274.0;161.0;0.0;0.0;0.0;0.0;0.0;286.0;152.0;1987.0;678.0;4255.0;2271.0;3161.0;508.0;1179.0;323.0;258.0;742.0;694.0;337.0;1088.0;408.0;2126.0;1064.0;3357.0;1178.0;3550.0;174.0;300.0;0.0;0.0;0.0;1029.0;241.0;787.0;481.0;2545.0;1372.0;3007.0;639.0;1217.0;0.0;0.0;0.0;3…
412339;6.872316666666666;0.0;0.0;3147.0;881.0;3950.0;13826.0;509.0;0.0;237.0;0.0;0.0;365.0;179.0;0.0;562.0;370.0;5191.0;1599.0;4891.0;352.0;0.0;0.0;0.0;0.0;0.0;0.0;237.0;204.0;2091.0;614.0;3751.0;2324.0;3110.0;426.0;1082.0;336.0;285.0;597.0;698.0;220.0;803.0;230.0;2532.0;1196.0;3750.0;780.0;2841.0;215.0;298.0;0.0;0.0;0.0;628.0;215.0;1075.0;472.0;2404.0;1411.0;3137.0;626.0;878.0;0.0;0.0;0.0;287.0;…
412721;6.878683333333333;0.0;0.0;3433.0;830.0;3340.0;14222.0;430.0;0.0;221.0;0.0;196.0;267.0;177.0;154.0;572.0;466.0;5166.0;1664.0;5273.0;306.0;164.0;0.0;0.0;0.0;0.0;0.0;179.0;174.0;1646.0;627.0;3458.0;2200.0;2965.0;465.0;1104.0;417.0;200.0;625.0;917.0;351.0;877.0;323.0;2191.0;1094.0;3905.0;903.0;2872.0;167.0;358.0;0.0;162.0;0.0;762.0;182.0;414.0;595.0;2306.0;1168.0;2913.0;631.0;666.0;0.0;0.0;0.0…
413103;6.88505;0.0;0.0;3457.0;813.0;3853.0;15664.0;557.0;0.0;372.0;0.0;0.0;345.0;0.0;0.0;360.0;497.0;5182.0;1725.0;4485.0;281.0;182.0;0.0;0.0;0.0;0.0;0.0;259.0;223.0;1667.0;665.0;3577.0;1933.0;3083.0;474.0;1274.0;385.0;260.0;479.0;545.0;385.0;936.0;393.0;2503.0;1098.0;3789.0;844.0;3050.0;235.0;420.0;0.0;194.0;0.0;1114.0;174.0;540.0;611.0;2408.0;1139.0;2948.0;364.0;671.0;0.0;161.0;0.0;190.0;778.0;…
413485;6.891416666666666;0.0;0.0;3313.0;797.0;3677.0;14712.0;416.0;0.0;271.0;0.0;0.0;372.0;334.0;0.0;618.0;501.0;5251.0;1400.0;4347.0;165.0;180.0;0.0;0.0;0.0;0.0;0.0;296.0;206.0;1645.0;537.0;3586.0;2158.0;2952.0;387.0;1341.0;333.0;229.0;473.0;471.0;581.0;1007.0;374.0;2020.0;990.0;3842.0;802.0;2506.0;179.0;183.0;0.0;0.0;0.0;860.0;300.0;720.0;603.0;1954.0;1236.0;2731.0;538.0;602.0;0.0;0.0;0.0;171.0…
413866;6.897766666666667;0.0;0.0;3351.0;784.0;3682.0;14481.0;406.0;0.0;220.0;0.0;0.0;278.0;426.0;0.0;391.0;502.0;4866.0;1937.0;3967.0;302.0;179.0;0.0;0.0;0.0;187.0;0.0;233.0;184.0;1708.0;531.0;3261.0;1926.0;3046.0;261.0;1020.0;365.0;317.0;494.0;505.0;339.0;813.0;337.0;2182.0;1179.0;3687.0;861.0;2671.0;0.0;268.0;0.0;234.0;0.0;1123.0;217.0;550.0;429.0;1933.0;1131.0;2744.0;449.0;894.0;0.0;0.0;0.0;23…
414248;6.904133333333333;0.0;0.0;3172.0;889.0;3438.0;13804.0;454.0;0.0;226.0;167.0;0.0;261.0;228.0;0.0;434.0;339.0;4162.0;1406.0;4329.0;227.0;202.0;0.0;0.0;0.0;0.0;0.0;161.0;224.0;1776.0;707.0;3188.0;1943.0;2666.0;329.0;984.0;395.0;459.0;564.0;885.0;515.0;1023.0;289.0;2473.0;944.0;3772.0;797.0;2569.0;175.0;348.0;0.0;186.0;0.0;1463.0;335.0;447.0;527.0;2248.0;1290.0;2837.0;633.0;669.0;0.0;235.0;0.0…
414630;6.9105;0.0;0.0;3068.0;746.0;3889.0;14739.0;562.0;0.0;232.0;162.0;0.0;313.0;218.0;0.0;435.0;344.0;5172.0;1543.0;4718.0;192.0;205.0;0.0;0.0;0.0;0.0;0.0;204.0;196.0;2067.0;643.0;3533.0;1461.0;2868.0;443.0;1137.0;296.0;360.0;449.0;599.0;314.0;599.0;371.0;2338.0;876.0;3519.0;813.0;2502.0;175.0;337.0;0.0;249.0;0.0;1161.0;219.0;579.0;462.0;2138.0;1375.0;2815.0;589.0;711.0;0.0;0.0;0.0;245.0;529.0;…
415012;6.9168666666666665;0.0;0.0;3068.0;643.0;3215.0;14610.0;477.0;0.0;175.0;0.0;0.0;298.0;175.0;0.0;486.0;365.0;4724.0;1335.0;3753.0;231.0;230.0;0.0;0.0;0.0;176.0;0.0;279.0;208.0;1676.0;544.0;3540.0;1905.0;2635.0;258.0;1229.0;270.0;493.0;381.0;501.0;420.0;791.0;408.0;2143.0;974.0;3850.0;999.0;2359.0;156.0;271.0;0.0;0.0;0.0;1226.0;279.0;647.0;553.0;2274.0;1130.0;2744.0;712.0;635.0;0.0;0.0;0.0;20…
415393;6.923216666666667;0.0;0.0;3076.0;600.0;3429.0;13794.0;358.0;0.0;222.0;151.0;0.0;314.0;235.0;0.0;337.0;301.0;4626.0;1320.0;3978.0;190.0;197.0;0.0;0.0;0.0;0.0;0.0;411.0;263.0;1366.0;1282.0;3309.0;1773.0;2443.0;298.0;1132.0;268.0;340.0;320.0;693.0;357.0;770.0;229.0;2116.0;1193.0;3862.0;950.0;2577.0;318.0;370.0;0.0;0.0;0.0;814.0;372.0;720.0;449.0;2056.0;1414.0;2631.0;425.0;692.0;0.0;0.0;0.0;24…
415775;6.929583333333333;0.0;0.0;2651.0;580.0;3288.0;14603.0;559.0;0.0;209.0;0.0;152.0;309.0;220.0;0.0;330.0;407.0;4537.0;1192.0;3717.0;259.0;201.0;0.0;0.0;0.0;0.0;0.0;314.0;231.0;1861.0;665.0;2616.0;1522.0;2571.0;279.0;1075.0;494.0;320.0;341.0;411.0;311.0;944.0;280.0;2103.0;959.0;3538.0;675.0;2166.0;0.0;235.0;0.0;151.0;0.0;991.0;162.0;509.0;574.0;2465.0;913.0;2369.0;466.0;740.0;0.0;0.0;0.0;159.0…
416157;6.93595;0.0;0.0;2486.0;694.0;3058.0;14023.0;425.0;0.0;165.0;0.0;0.0;391.0;243.0;0.0;481.0;350.0;4224.0;1208.0;3975.0;346.0;208.0;0.0;0.0;0.0;0.0;0.0;337.0;0.0;1213.0;605.0;3079.0;1455.0;2585.0;172.0;900.0;338.0;261.0;318.0;381.0;248.0;958.0;332.0;2192.0;976.0;3438.0;730.0;2394.0;0.0;371.0;0.0;238.0;0.0;898.0;240.0;614.0;372.0;2252.0;1067.0;2143.0;439.0;786.0;0.0;0.0;0.0;309.0;563.0;791.0;3…
416538;6.9423;0.0;0.0;2857.0;682.0;3366.0;14591.0;417.0;0.0;205.0;0.0;0.0;263.0;339.0;0.0;388.0;453.0;4169.0;1431.0;4396.0;208.0;0.0;0.0;0.0;0.0;0.0;0.0;343.0;198.0;1538.0;483.0;3024.0;1320.0;2579.0;330.0;1074.0;418.0;255.0;454.0;512.0;211.0;647.0;401.0;2045.0;724.0;3936.0;959.0;2211.0;160.0;383.0;0.0;0.0;0.0;1153.0;229.0;687.0;509.0;2253.0;972.0;2774.0;565.0;583.0;0.0;195.0;0.0;261.0;388.0;659.0…
416920;6.948666666666667;0.0;0.0;2388.0;652.0;3297.0;14727.0;394.0;0.0;157.0;0.0;0.0;262.0;261.0;0.0;562.0;435.0;4436.0;1431.0;4833.0;260.0;0.0;0.0;0.0;0.0;0.0;0.0;292.0;205.0;1683.0;546.0;2939.0;1499.0;2806.0;232.0;895.0;641.0;298.0;355.0;668.0;346.0;888.0;371.0;2164.0;703.0;3600.0;719.0;2811.0;199.0;480.0;0.0;202.0;0.0;859.0;184.0;678.0;504.0;2059.0;994.0;2699.0;676.0;782.0;0.0;0.0;0.0;178.0;54…
417302;6.955033333333334;0.0;0.0;3722.0;785.0;6430.0;13772.0;375.0;0.0;280.0;0.0;0.0;244.0;176.0;162.0;362.0;348.0;5419.0;1815.0;9161.0;477.0;0.0;0.0;0.0;0.0;0.0;0.0;366.0;197.0;1761.0;707.0;3915.0;2068.0;6072.0;492.0;969.0;491.0;221.0;301.0;638.0;510.0;847.0;344.0;2536.0;1013.0;4315.0;1202.0;4660.0;314.0;316.0;0.0;194.0;0.0;1124.0;208.0;404.0;367.0;2154.0;1188.0;2762.0;842.0;1537.0;0.0;0.0;0.0;1…
417684;6.9614;0.0;0.0;5021.0;1080.0;9079.0;14641.0;378.0;0.0;192.0;221.0;0.0;152.0;224.0;0.0;521.0;654.0;7113.0;2946.0;14299.0;772.0;188.0;0.0;0.0;0.0;0.0;0.0;269.0;166.0;2034.0;877.0;4994.0;2652.0;10782.0;725.0;1133.0;466.0;205.0;366.0;742.0;379.0;759.0;228.0;1895.0;1706.0;4976.0;1581.0;8288.0;501.0;320.0;0.0;0.0;0.0;1397.0;194.0;587.0;469.0;2599.0;1270.0;3981.0;1260.0;2644.0;357.0;0.0;0.0;206.0…
418065;6.96775;0.0;0.0;5127.0;1152.0;8835.0;14764.0;437.0;0.0;209.0;0.0;0.0;202.0;191.0;152.0;388.0;515.0;6832.0;2763.0;14234.0;695.0;170.0;0.0;0.0;0.0;232.0;0.0;351.0;180.0;1896.0;928.0;5187.0;2769.0;11319.0;812.0;1246.0;283.0;186.0;339.0;465.0;319.0;1034.0;328.0;2036.0;1864.0;5415.0;1932.0;8862.0;632.0;209.0;0.0;0.0;0.0;1306.0;219.0;580.0;523.0;2337.0;1230.0;4007.0;1077.0;3022.0;241.0;0.0;0.0;2…
418447;6.974116666666666;0.0;0.0;4405.0;1135.0;7388.0;14468.0;410.0;0.0;171.0;0.0;0.0;264.0;179.0;195.0;499.0;512.0;6242.0;2308.0;11827.0;653.0;228.0;0.0;0.0;0.0;0.0;0.0;329.0;310.0;1865.0;809.0;4684.0;2038.0;8397.0;559.0;1238.0;256.0;268.0;246.0;619.0;251.0;694.0;358.0;2551.0;1400.0;5183.0;1418.0;6815.0;394.0;244.0;0.0;199.0;0.0;1227.0;233.0;608.0;496.0;2476.0;1174.0;3760.0;890.0;1702.0;208.0;0.…
418829;6.980483333333333;0.0;0.0;3392.0;823.0;6101.0;14192.0;421.0;0.0;195.0;0.0;0.0;304.0;176.0;0.0;572.0;721.0;4884.0;2027.0;8577.0;546.0;216.0;0.0;0.0;0.0;0.0;0.0;291.0;180.0;2083.0;614.0;4126.0;2077.0;6584.0;564.0;1019.0;332.0;313.0;453.0;487.0;251.0;696.0;369.0;2287.0;1625.0;4432.0;1411.0;5480.0;341.0;323.0;0.0;178.0;0.0;896.0;222.0;591.0;491.0;2006.0;1261.0;3106.0;946.0;1280.0;0.0;0.0;0.0;2…
419210;6.986833333333333;0.0;0.0;3666.0;778.0;5266.0;14821.0;506.0;234.0;237.0;186.0;0.0;213.0;0.0;0.0;385.0;370.0;4823.0;1894.0;7693.0;416.0;222.0;0.0;0.0;0.0;0.0;0.0;218.0;0.0;1692.0;751.0;3833.0;1769.0;5334.0;425.0;917.0;511.0;183.0;297.0;554.0;266.0;1004.0;307.0;2406.0;1306.0;4248.0;1316.0;3732.0;467.0;367.0;0.0;0.0;0.0;960.0;0.0;567.0;434.0;2048.0;954.0;3103.0;780.0;1407.0;161.0;163.0;0.0;0.…
419592;6.9932;0.0;0.0;3525.0;660.0;4953.0;14387.0;432.0;0.0;225.0;219.0;0.0;208.0;0.0;0.0;545.0;359.0;5176.0;1871.0;7029.0;289.0;234.0;0.0;0.0;0.0;0.0;0.0;269.0;0.0;1648.0;709.0;3652.0;2104.0;5210.0;359.0;970.0;406.0;348.0;249.0;474.0;288.0;872.0;280.0;2078.0;1175.0;4339.0;1267.0;3980.0;353.0;382.0;0.0;0.0;0.0;970.0;218.0;636.0;431.0;2261.0;1160.0;3287.0;654.0;1386.0;0.0;0.0;0.0;227.0;389.0;823.0…
419974;6.9995666666666665;0.0;0.0;3121.0;659.0;4215.0;14714.0;374.0;0.0;196.0;0.0;0.0;319.0;295.0;0.0;444.0;386.0;4710.0;1478.0;6468.0;511.0;150.0;0.0;0.0;0.0;153.0;0.0;265.0;0.0;1231.0;596.0;3742.0;1645.0;4616.0;382.0;1226.0;490.0;324.0;280.0;459.0;376.0;896.0;305.0;2309.0;1180.0;4064.0;798.0;3553.0;284.0;282.0;0.0;0.0;0.0;1164.0;187.0;609.0;460.0;1895.0;911.0;3335.0;923.0;1043.0;0.0;0.0;0.0;161…
420356;7.005933333333333;0.0;0.0;2939.0;578.0;4005.0;15546.0;461.0;0.0;195.0;0.0;0.0;259.0;226.0;169.0;296.0;462.0;4531.0;1467.0;6022.0;402.0;172.0;0.0;0.0;0.0;150.0;0.0;226.0;304.0;1689.0;480.0;3132.0;1698.0;3905.0;501.0;1158.0;344.0;336.0;242.0;536.0;346.0;693.0;380.0;1738.0;850.0;3750.0;893.0;3851.0;226.0;242.0;0.0;151.0;0.0;918.0;0.0;733.0;419.0;2119.0;1133.0;2486.0;698.0;1124.0;0.0;0.0;0.0;1…
420737;7.012283333333333;0.0;0.0;2630.0;608.0;4246.0;15102.0;320.0;0.0;180.0;0.0;0.0;210.0;0.0;198.0;420.0;330.0;4113.0;1141.0;5754.0;363.0;201.0;0.0;0.0;0.0;0.0;0.0;173.0;156.0;1678.0;441.0;3084.0;1564.0;3890.0;423.0;1519.0;227.0;213.0;260.0;478.0;418.0;746.0;321.0;2038.0;964.0;3699.0;695.0;3502.0;205.0;322.0;0.0;163.0;0.0;733.0;284.0;655.0;394.0;1957.0;918.0;2654.0;655.0;891.0;0.0;0.0;0.0;356.0…
421119;7.01865;0.0;0.0;3001.0;708.0;3668.0;14692.0;476.0;0.0;260.0;0.0;0.0;236.0;244.0;150.0;391.0;325.0;4394.0;1132.0;5053.0;333.0;226.0;0.0;0.0;0.0;0.0;0.0;369.0;258.0;1541.0;510.0;3071.0;1505.0;3378.0;274.0;1373.0;479.0;376.0;300.0;466.0;210.0;866.0;306.0;1877.0;897.0;3624.0;684.0;2986.0;191.0;326.0;0.0;176.0;0.0;846.0;162.0;640.0;440.0;2012.0;1137.0;2326.0;756.0;617.0;0.0;0.0;0.0;326.0;337.0;…
421501;7.025016666666667;0.0;0.0;2920.0;571.0;3762.0;15103.0;334.0;0.0;243.0;0.0;0.0;229.0;187.0;0.0;299.0;215.0;3702.0;1448.0;5387.0;214.0;0.0;0.0;0.0;0.0;165.0;0.0;336.0;213.0;1450.0;528.0;3510.0;1498.0;3391.0;336.0;973.0;271.0;302.0;293.0;593.0;335.0;661.0;386.0;2180.0;957.0;3281.0;824.0;2983.0;196.0;319.0;0.0;160.0;0.0;882.0;0.0;515.0;531.0;1774.0;772.0;2429.0;525.0;763.0;0.0;0.0;0.0;259.0;40…
421882;7.031366666666667;0.0;0.0;2509.0;657.0;3610.0;15042.0;303.0;0.0;190.0;0.0;0.0;263.0;0.0;0.0;297.0;301.0;4226.0;1205.0;4937.0;295.0;251.0;0.0;0.0;0.0;0.0;0.0;270.0;166.0;1390.0;531.0;3209.0;1410.0;2646.0;162.0;798.0;257.0;366.0;225.0;626.0;344.0;969.0;296.0;2190.0;922.0;3348.0;659.0;3332.0;159.0;210.0;0.0;247.0;0.0;1115.0;206.0;609.0;468.0;1940.0;1041.0;2348.0;562.0;916.0;0.0;0.0;0.0;284.0;…
422264;7.037733333333334;0.0;0.0;2864.0;514.0;3489.0;14629.0;249.0;173.0;178.0;0.0;0.0;326.0;284.0;0.0;433.0;337.0;3837.0;1098.0;4641.0;284.0;168.0;0.0;0.0;0.0;0.0;0.0;270.0;252.0;1520.0;422.0;2993.0;1223.0;3093.0;265.0;940.0;324.0;331.0;194.0;567.0;300.0;788.0;434.0;2286.0;972.0;3136.0;579.0;2702.0;322.0;278.0;0.0;0.0;0.0;940.0;302.0;372.0;369.0;1844.0;1028.0;2068.0;494.0;596.0;0.0;160.0;0.0;262…
422646;7.0441;0.0;0.0;2171.0;561.0;3168.0;14061.0;434.0;165.0;311.0;0.0;0.0;298.0;208.0;0.0;380.0;247.0;3778.0;1280.0;4225.0;334.0;0.0;0.0;0.0;0.0;0.0;0.0;293.0;0.0;1461.0;586.0;2878.0;1409.0;3065.0;181.0;1002.0;363.0;273.0;263.0;472.0;407.0;799.0;457.0;1764.0;896.0;3381.0;702.0;2697.0;0.0;164.0;168.0;0.0;0.0;795.0;200.0;534.0;433.0;1724.0;960.0;2387.0;668.0;821.0;0.0;0.0;0.0;223.0;380.0;562.0;32…
423028;7.050466666666667;0.0;0.0;2396.0;608.0;3442.0;14782.0;297.0;181.0;231.0;0.0;0.0;194.0;194.0;0.0;388.0;481.0;3974.0;1265.0;4122.0;218.0;327.0;0.0;0.0;0.0;0.0;0.0;288.0;0.0;1610.0;572.0;2896.0;1204.0;3087.0;371.0;1167.0;242.0;213.0;264.0;540.0;214.0;797.0;373.0;2012.0;769.0;3275.0;597.0;2587.0;167.0;201.0;221.0;0.0;0.0;1086.0;314.0;545.0;652.0;1585.0;1172.0;2386.0;629.0;685.0;0.0;0.0;0.0;192…
423409;7.056816666666666;0.0;0.0;2462.0;744.0;3282.0;14061.0;304.0;0.0;198.0;0.0;0.0;176.0;157.0;0.0;331.0;391.0;3832.0;1195.0;4079.0;207.0;211.0;0.0;0.0;0.0;0.0;0.0;278.0;179.0;1714.0;480.0;2978.0;1195.0;2492.0;273.0;941.0;394.0;278.0;227.0;426.0;407.0;865.0;334.0;1976.0;901.0;3407.0;633.0;2724.0;0.0;296.0;0.0;0.0;0.0;822.0;160.0;646.0;515.0;1683.0;898.0;2503.0;674.0;768.0;0.0;0.0;0.0;240.0;263.…
423791;7.063183333333333;0.0;0.0;2590.0;621.0;3434.0;14155.0;376.0;0.0;279.0;150.0;0.0;197.0;243.0;0.0;398.0;262.0;3378.0;1151.0;4466.0;293.0;156.0;0.0;0.0;0.0;0.0;0.0;233.0;278.0;1351.0;550.0;2940.0;1030.0;2219.0;394.0;1314.0;200.0;241.0;299.0;277.0;218.0;670.0;301.0;1683.0;882.0;3506.0;611.0;3001.0;0.0;347.0;0.0;219.0;0.0;896.0;151.0;611.0;466.0;1687.0;853.0;2263.0;404.0;641.0;0.0;159.0;0.0;277…
424173;7.06955;0.0;0.0;2730.0;433.0;3290.0;14749.0;347.0;162.0;228.0;0.0;0.0;319.0;326.0;158.0;250.0;0.0;3106.0;1273.0;3551.0;200.0;167.0;0.0;0.0;0.0;0.0;0.0;252.0;165.0;1481.0;398.0;2776.0;1345.0;2762.0;223.0;2034.0;337.0;212.0;238.0;463.0;433.0;761.0;259.0;2018.0;693.0;3273.0;611.0;2541.0;0.0;315.0;0.0;311.0;0.0;889.0;167.0;490.0;452.0;1793.0;1015.0;2444.0;371.0;627.0;0.0;0.0;0.0;183.0;239.0;74…
424554;7.0759;0.0;0.0;2667.0;464.0;2981.0;14290.0;413.0;0.0;186.0;0.0;0.0;172.0;221.0;0.0;356.0;194.0;3309.0;1191.0;4073.0;0.0;190.0;0.0;0.0;0.0;0.0;0.0;219.0;166.0;1366.0;459.0;2642.0;1167.0;2330.0;265.0;2584.0;397.0;292.0;165.0;465.0;435.0;751.0;378.0;1766.0;734.0;3187.0;542.0;2329.0;0.0;231.0;0.0;234.0;0.0;716.0;151.0;520.0;391.0;1754.0;967.0;2164.0;482.0;799.0;0.0;0.0;0.0;230.0;314.0;885.0;23…
424936;7.0822666666666665;0.0;0.0;2197.0;787.0;2614.0;15607.0;657.0;0.0;171.0;0.0;0.0;278.0;0.0;0.0;310.0;232.0;3397.0;1042.0;3482.0;219.0;327.0;0.0;0.0;0.0;0.0;0.0;302.0;209.0;1404.0;455.0;2424.0;1137.0;2212.0;299.0;2499.0;274.0;668.0;219.0;438.0;298.0;718.0;354.0;1408.0;768.0;2533.0;740.0;2119.0;215.0;351.0;0.0;215.0;0.0;679.0;0.0;535.0;334.0;1696.0;1085.0;2200.0;393.0;687.0;0.0;0.0;0.0;351.0;2…
425318;7.088633333333333;0.0;0.0;2260.0;620.0;3311.0;13917.0;654.0;0.0;179.0;0.0;156.0;241.0;178.0;0.0;318.0;318.0;3314.0;925.0;3468.0;227.0;320.0;0.0;0.0;0.0;0.0;0.0;211.0;0.0;1484.0;422.0;2502.0;1035.0;2148.0;351.0;2388.0;532.0;508.0;237.0;556.0;303.0;849.0;215.0;1581.0;829.0;2786.0;582.0;2118.0;194.0;506.0;0.0;252.0;0.0;670.0;0.0;700.0;509.0;1583.0;891.0;2353.0;435.0;693.0;0.0;0.0;0.0;267.0;47…
425700;7.095;0.0;0.0;2042.0;390.0;3153.0;14524.0;462.0;0.0;276.0;0.0;0.0;180.0;241.0;0.0;184.0;270.0;3443.0;1151.0;4010.0;236.0;0.0;0.0;0.0;0.0;0.0;0.0;171.0;0.0;1235.0;424.0;2775.0;1371.0;2366.0;231.0;1558.0;645.0;536.0;296.0;580.0;426.0;519.0;181.0;1923.0;928.0;3168.0;576.0;2337.0;234.0;432.0;0.0;0.0;0.0;579.0;208.0;532.0;454.0;1573.0;650.0;1767.0;500.0;568.0;0.0;0.0;0.0;163.0;352.0;763.0;167.0…
426081;7.10135;0.0;0.0;2232.0;411.0;2849.0;14316.0;369.0;172.0;222.0;164.0;183.0;201.0;161.0;0.0;212.0;311.0;3252.0;1294.0;3637.0;265.0;0.0;0.0;0.0;0.0;0.0;0.0;206.0;0.0;1343.0;471.0;2987.0;1269.0;2616.0;181.0;1298.0;990.0;410.0;157.0;469.0;275.0;760.0;267.0;1948.0;933.0;3006.0;742.0;2553.0;258.0;742.0;0.0;0.0;0.0;595.0;154.0;397.0;496.0;1459.0;889.0;2248.0;384.0;681.0;0.0;0.0;0.0;173.0;167.0;652…
426463;7.107716666666667;0.0;0.0;2153.0;525.0;2976.0;14892.0;371.0;158.0;223.0;0.0;0.0;208.0;0.0;0.0;397.0;197.0;2783.0;1119.0;3779.0;291.0;0.0;0.0;0.0;0.0;0.0;0.0;235.0;0.0;1243.0;358.0;2750.0;1000.0;2556.0;0.0;1237.0;799.0;433.0;0.0;350.0;305.0;730.0;321.0;1703.0;820.0;3005.0;580.0;2580.0;0.0;1037.0;161.0;159.0;0.0;711.0;0.0;460.0;298.0;1813.0;978.0;2004.0;545.0;775.0;0.0;0.0;0.0;187.0;273.0;72…
426845;7.114083333333333;0.0;0.0;1971.0;438.0;3131.0;14073.0;469.0;0.0;336.0;151.0;0.0;194.0;180.0;0.0;335.0;220.0;3216.0;1094.0;3515.0;260.0;187.0;0.0;0.0;0.0;0.0;0.0;197.0;0.0;1258.0;254.0;2359.0;1143.0;2629.0;199.0;1166.0;470.0;168.0;204.0;468.0;379.0;582.0;242.0;2059.0;843.0;2964.0;602.0;2499.0;174.0;289.0;0.0;154.0;0.0;808.0;250.0;651.0;391.0;1858.0;844.0;2199.0;573.0;646.0;0.0;0.0;0.0;242.0…
427226;7.120433333333334;0.0;0.0;2183.0;458.0;2833.0;14185.0;307.0;0.0;234.0;0.0;156.0;221.0;211.0;0.0;332.0;229.0;2906.0;871.0;3324.0;273.0;0.0;0.0;0.0;0.0;0.0;0.0;233.0;196.0;1254.0;442.0;2579.0;891.0;2489.0;0.0;1065.0;272.0;409.0;241.0;555.0;394.0;774.0;215.0;1653.0;958.0;2856.0;450.0;2473.0;0.0;273.0;0.0;0.0;0.0;663.0;0.0;514.0;480.0;1529.0;1137.0;2064.0;502.0;769.0;0.0;0.0;0.0;160.0;340.0;56…
427608;7.1268;0.0;0.0;2345.0;399.0;2771.0;14462.0;380.0;193.0;199.0;0.0;0.0;219.0;166.0;0.0;286.0;305.0;2733.0;867.0;3745.0;250.0;0.0;0.0;0.0;0.0;0.0;0.0;260.0;0.0;1358.0;438.0;2283.0;1231.0;2484.0;283.0;940.0;225.0;559.0;153.0;433.0;443.0;669.0;229.0;1458.0;771.0;3007.0;687.0;1933.0;246.0;0.0;0.0;0.0;0.0;681.0;0.0;377.0;397.0;1565.0;900.0;1993.0;449.0;550.0;0.0;0.0;0.0;271.0;313.0;601.0;184.0;46…
427990;7.133166666666667;0.0;0.0;1971.0;521.0;2925.0;13850.0;447.0;151.0;246.0;0.0;0.0;246.0;178.0;0.0;309.0;377.0;3177.0;825.0;3555.0;197.0;0.0;0.0;0.0;0.0;0.0;0.0;167.0;200.0;1155.0;416.0;2389.0;1136.0;2578.0;213.0;1085.0;231.0;417.0;0.0;472.0;234.0;694.0;203.0;1320.0;811.0;2421.0;501.0;2015.0;168.0;325.0;0.0;0.0;0.0;687.0;0.0;524.0;448.0;1877.0;805.0;1854.0;481.0;530.0;0.0;0.0;0.0;0.0;393.0;68…
428372;7.1395333333333335;0.0;0.0;2157.0;483.0;2711.0;15181.0;405.0;171.0;246.0;0.0;0.0;183.0;289.0;0.0;407.0;368.0;2699.0;656.0;3035.0;176.0;157.0;0.0;0.0;0.0;0.0;0.0;187.0;159.0;1385.0;283.0;2213.0;1136.0;1914.0;255.0;1133.0;357.0;258.0;175.0;423.0;418.0;823.0;357.0;1519.0;701.0;2752.0;608.0;2074.0;152.0;184.0;0.0;0.0;0.0;531.0;220.0;376.0;442.0;1482.0;808.0;1766.0;293.0;573.0;0.0;0.0;0.0;156.0…
428753;7.145883333333333;0.0;0.0;2049.0;496.0;2259.0;14470.0;402.0;180.0;166.0;0.0;0.0;202.0;290.0;0.0;294.0;340.0;2782.0;1056.0;3386.0;0.0;0.0;0.0;0.0;0.0;0.0;0.0;158.0;0.0;1253.0;335.0;2549.0;1208.0;2059.0;301.0;1126.0;324.0;244.0;0.0;473.0;349.0;567.0;275.0;1508.0;584.0;2545.0;541.0;1994.0;0.0;199.0;0.0;156.0;0.0;548.0;217.0;360.0;245.0;1358.0;794.0;1809.0;304.0;556.0;0.0;168.0;0.0;233.0;237.0…
429135;7.15225;0.0;0.0;2070.0;356.0;2354.0;15229.0;578.0;0.0;199.0;0.0;0.0;0.0;183.0;0.0;249.0;208.0;2901.0;734.0;3112.0;178.0;0.0;0.0;0.0;0.0;0.0;0.0;271.0;185.0;981.0;313.0;2108.0;899.0;1913.0;0.0;1182.0;286.0;210.0;0.0;598.0;400.0;688.0;263.0;1262.0;478.0;2469.0;560.0;2084.0;0.0;270.0;0.0;0.0;0.0;744.0;0.0;476.0;405.0;1606.0;640.0;1904.0;410.0;684.0;0.0;0.0;0.0;150.0;294.0;643.0;194.0;286.0;26…
429517;7.158616666666667;0.0;0.0;1768.0;343.0;2293.0;14352.0;460.0;0.0;346.0;0.0;0.0;230.0;0.0;0.0;391.0;334.0;2600.0;829.0;2700.0;167.0;0.0;0.0;0.0;0.0;0.0;0.0;182.0;159.0;1255.0;532.0;2034.0;967.0;1759.0;283.0;1035.0;247.0;151.0;0.0;306.0;339.0;755.0;321.0;1685.0;583.0;2562.0;484.0;1983.0;191.0;211.0;0.0;0.0;0.0;685.0;0.0;314.0;347.0;1460.0;627.0;1635.0;339.0;550.0;0.0;0.0;0.0;238.0;207.0;430.0…
429899;7.164983333333334;0.0;0.0;1833.0;408.0;2582.0;15111.0;463.0;0.0;183.0;0.0;0.0;185.0;323.0;155.0;246.0;207.0;2604.0;783.0;2721.0;282.0;254.0;0.0;0.0;0.0;0.0;0.0;241.0;0.0;1405.0;244.0;2258.0;955.0;1598.0;188.0;1227.0;186.0;267.0;263.0;365.0;380.0;782.0;200.0;1481.0;639.0;2396.0;491.0;1705.0;0.0;280.0;0.0;0.0;0.0;871.0;0.0;420.0;544.0;1400.0;931.0;2078.0;405.0;458.0;0.0;0.0;0.0;188.0;255.0;5…
430280;7.171333333333333;0.0;0.0;2142.0;381.0;2447.0;15101.0;366.0;0.0;0.0;0.0;150.0;200.0;193.0;0.0;344.0;343.0;2601.0;939.0;2620.0;153.0;262.0;0.0;0.0;0.0;0.0;0.0;183.0;177.0;996.0;300.0;2055.0;954.0;1700.0;0.0;1089.0;279.0;274.0;246.0;509.0;347.0;545.0;0.0;1741.0;684.0;2598.0;558.0;1866.0;150.0;277.0;0.0;189.0;0.0;663.0;180.0;339.0;355.0;1440.0;938.0;1725.0;544.0;584.0;0.0;0.0;0.0;0.0;350.0;49…
430662;7.1777;0.0;0.0;2061.0;312.0;2560.0;14821.0;359.0;0.0;208.0;0.0;0.0;0.0;0.0;0.0;186.0;0.0;2187.0;562.0;2835.0;238.0;0.0;0.0;0.0;0.0;155.0;0.0;241.0;0.0;1148.0;407.0;2371.0;890.0;1697.0;0.0;832.0;203.0;188.0;264.0;379.0;316.0;331.0;255.0;1348.0;691.0;2289.0;550.0;1961.0;0.0;0.0;0.0;0.0;0.0;660.0;202.0;542.0;341.0;1228.0;665.0;1852.0;502.0;442.0;0.0;305.0;0.0;182.0;352.0;530.0;204.0;285.0;309…
431044;7.184066666666666;0.0;0.0;1702.0;409.0;2007.0;14597.0;326.0;0.0;304.0;0.0;0.0;0.0;177.0;0.0;290.0;276.0;2697.0;946.0;2940.0;176.0;0.0;0.0;0.0;0.0;0.0;0.0;200.0;187.0;1098.0;366.0;2129.0;872.0;1540.0;154.0;1123.0;217.0;273.0;203.0;541.0;398.0;599.0;199.0;1487.0;695.0;2362.0;407.0;1784.0;0.0;305.0;0.0;195.0;0.0;742.0;266.0;386.0;313.0;1579.0;730.0;1793.0;402.0;479.0;0.0;0.0;0.0;0.0;282.0;470…
431425;7.190416666666667;0.0;0.0;1795.0;383.0;2243.0;14566.0;340.0;0.0;258.0;0.0;0.0;0.0;0.0;0.0;358.0;183.0;2481.0;747.0;2701.0;213.0;214.0;0.0;0.0;0.0;0.0;0.0;184.0;0.0;1354.0;337.0;2115.0;866.0;1827.0;0.0;977.0;321.0;214.0;0.0;442.0;331.0;496.0;167.0;1726.0;654.0;2288.0;591.0;1841.0;0.0;167.0;0.0;227.0;0.0;667.0;163.0;325.0;373.0;1426.0;805.0;1611.0;250.0;451.0;0.0;0.0;0.0;288.0;332.0;545.0;0.…
431807;7.196783333333333;0.0;0.0;1611.0;406.0;2340.0;15383.0;627.0;156.0;258.0;0.0;0.0;165.0;0.0;0.0;274.0;282.0;2565.0;972.0;2590.0;279.0;150.0;0.0;0.0;0.0;0.0;0.0;0.0;0.0;967.0;472.0;1980.0;641.0;1948.0;0.0;1122.0;297.0;216.0;246.0;380.0;181.0;699.0;221.0;1345.0;818.0;2403.0;576.0;1679.0;0.0;307.0;0.0;242.0;0.0;783.0;223.0;309.0;308.0;1429.0;800.0;1482.0;357.0;417.0;0.0;0.0;0.0;171.0;195.0;501.…
432189;7.20315;0.0;0.0;1660.0;447.0;2339.0;14943.0;509.0;0.0;168.0;0.0;0.0;193.0;0.0;0.0;230.0;265.0;2974.0;762.0;3033.0;201.0;0.0;0.0;0.0;0.0;0.0;0.0;244.0;239.0;1045.0;458.0;1929.0;938.0;1760.0;180.0;1065.0;210.0;229.0;181.0;362.0;267.0;483.0;233.0;1488.0;651.0;2567.0;404.0;2097.0;0.0;416.0;0.0;163.0;0.0;729.0;170.0;440.0;361.0;1394.0;741.0;1618.0;268.0;550.0;0.0;0.0;0.0;219.0;227.0;638.0;177.0…
432571;7.209516666666667;0.0;0.0;1770.0;347.0;2325.0;15725.0;519.0;0.0;206.0;0.0;0.0;170.0;0.0;0.0;227.0;250.0;2804.0;859.0;2957.0;0.0;183.0;0.0;0.0;0.0;153.0;0.0;291.0;233.0;917.0;428.0;1555.0;901.0;2006.0;253.0;984.0;208.0;263.0;0.0;234.0;336.0;694.0;449.0;1460.0;457.0;2296.0;457.0;1945.0;0.0;344.0;0.0;170.0;0.0;692.0;0.0;493.0;242.0;1357.0;826.0;2106.0;350.0;592.0;0.0;0.0;0.0;162.0;234.0;692.0…
432952;7.215866666666667;0.0;0.0;1716.0;346.0;2246.0;14973.0;480.0;0.0;331.0;0.0;0.0;258.0;0.0;0.0;304.0;220.0;2402.0;726.0;2940.0;219.0;0.0;0.0;0.0;0.0;0.0;0.0;185.0;0.0;991.0;244.0;2257.0;867.0;1787.0;217.0;1027.0;294.0;163.0;169.0;423.0;311.0;703.0;358.0;1300.0;743.0;2243.0;609.0;2150.0;172.0;301.0;0.0;0.0;0.0;781.0;0.0;397.0;348.0;1470.0;687.0;1932.0;337.0;513.0;0.0;0.0;0.0;0.0;196.0;559.0;18…
433334;7.2222333333333335;0.0;0.0;1804.0;364.0;2885.0;14109.0;417.0;0.0;253.0;0.0;0.0;0.0;218.0;0.0;426.0;155.0;2541.0;718.0;2884.0;241.0;0.0;0.0;0.0;0.0;0.0;0.0;208.0;0.0;1204.0;422.0;2137.0;942.0;1667.0;277.0;1084.0;282.0;0.0;0.0;397.0;254.0;573.0;0.0;1466.0;712.0;2265.0;528.0;1916.0;0.0;175.0;0.0;0.0;0.0;519.0;168.0;498.0;234.0;1243.0;784.0;1656.0;404.0;326.0;0.0;0.0;0.0;229.0;232.0;555.0;253.…
433716;7.2286;0.0;0.0;1630.0;403.0;2268.0;14957.0;489.0;159.0;306.0;0.0;0.0;0.0;154.0;0.0;206.0;225.0;2683.0;807.0;2945.0;0.0;0.0;0.0;0.0;0.0;0.0;0.0;189.0;0.0;1034.0;376.0;2363.0;819.0;1936.0;0.0;1139.0;241.0;187.0;193.0;440.0;205.0;587.0;235.0;1177.0;532.0;2409.0;524.0;1844.0;0.0;248.0;0.0;0.0;0.0;757.0;0.0;426.0;515.0;1671.0;773.0;1539.0;408.0;585.0;0.0;0.0;0.0;187.0;207.0;498.0;154.0;433.0;25…
434097;7.23495;0.0;0.0;1718.0;583.0;2369.0;14804.0;517.0;198.0;246.0;0.0;0.0;196.0;0.0;0.0;177.0;182.0;2312.0;865.0;2605.0;0.0;0.0;0.0;0.0;0.0;0.0;0.0;0.0;0.0;969.0;329.0;2108.0;895.0;1774.0;0.0;1163.0;357.0;0.0;161.0;455.0;288.0;590.0;205.0;1349.0;631.0;2754.0;706.0;1694.0;0.0;222.0;0.0;0.0;0.0;458.0;152.0;416.0;342.0;1319.0;899.0;1645.0;192.0;415.0;0.0;0.0;0.0;0.0;150.0;424.0;0.0;484.0;280.0;84…
434479;7.241316666666667;0.0;0.0;1498.0;430.0;2069.0;14962.0;570.0;162.0;0.0;0.0;0.0;0.0;243.0;0.0;225.0;180.0;2530.0;886.0;2447.0;0.0;0.0;0.0;0.0;0.0;0.0;0.0;172.0;0.0;1221.0;383.0;1992.0;787.0;1797.0;0.0;1105.0;334.0;0.0;0.0;400.0;273.0;553.0;0.0;1196.0;618.0;2393.0;414.0;1779.0;0.0;361.0;0.0;0.0;0.0;570.0;0.0;331.0;280.0;1350.0;783.0;1613.0;312.0;433.0;0.0;0.0;0.0;151.0;185.0;579.0;209.0;391.0…
434861;7.247683333333334;0.0;0.0;1603.0;386.0;2188.0;14578.0;254.0;0.0;0.0;0.0;0.0;0.0;221.0;0.0;254.0;173.0;2367.0;826.0;2332.0;187.0;0.0;0.0;0.0;0.0;0.0;0.0;180.0;0.0;1099.0;247.0;1816.0;764.0;1935.0;0.0;1001.0;240.0;0.0;179.0;510.0;330.0;573.0;249.0;1219.0;539.0;2701.0;418.0;1590.0;0.0;221.0;0.0;0.0;0.0;551.0;0.0;465.0;243.0;1492.0;689.0;1594.0;309.0;275.0;0.0;0.0;0.0;314.0;219.0;472.0;190.0;4…
435243;7.25405;0.0;0.0;1795.0;389.0;2023.0;14272.0;332.0;239.0;176.0;0.0;0.0;200.0;150.0;0.0;250.0;224.0;2491.0;702.0;2930.0;0.0;164.0;0.0;0.0;0.0;0.0;0.0;0.0;187.0;856.0;469.0;1983.0;791.0;1611.0;165.0;1031.0;292.0;0.0;196.0;389.0;297.0;551.0;357.0;1259.0;745.0;2399.0;444.0;1695.0;0.0;231.0;0.0;0.0;0.0;634.0;164.0;381.0;345.0;1338.0;797.0;1585.0;424.0;385.0;0.0;0.0;0.0;0.0;298.0;495.0;195.0;295.…
435624;7.2604;0.0;0.0;1626.0;421.0;2019.0;15857.0;412.0;0.0;320.0;0.0;0.0;194.0;0.0;0.0;273.0;184.0;2089.0;820.0;2275.0;0.0;151.0;0.0;0.0;0.0;0.0;0.0;0.0;0.0;1018.0;365.0;1867.0;809.0;1492.0;263.0;1188.0;211.0;223.0;192.0;355.0;314.0;744.0;255.0;1382.0;577.0;2344.0;341.0;1753.0;0.0;295.0;0.0;0.0;0.0;619.0;183.0;355.0;405.0;1356.0;856.0;1532.0;346.0;342.0;0.0;0.0;0.0;0.0;349.0;454.0;0.0;411.0;196.…
436006;7.266766666666666;0.0;0.0;1675.0;481.0;2143.0;15686.0;397.0;0.0;185.0;206.0;0.0;213.0;176.0;242.0;0.0;303.0;2072.0;723.0;2457.0;0.0;162.0;0.0;0.0;0.0;0.0;0.0;192.0;159.0;1286.0;313.0;1773.0;640.0;1422.0;197.0;1215.0;164.0;0.0;0.0;439.0;339.0;532.0;185.0;1146.0;652.0;2340.0;505.0;1864.0;0.0;227.0;0.0;191.0;0.0;709.0;0.0;276.0;353.0;1301.0;640.0;1315.0;475.0;329.0;0.0;0.0;0.0;196.0;246.0;430…
436388;7.273133333333333;0.0;0.0;1524.0;294.0;2050.0;14758.0;391.0;0.0;192.0;0.0;0.0;204.0;172.0;0.0;184.0;188.0;2543.0;714.0;2901.0;343.0;0.0;0.0;0.0;0.0;158.0;0.0;190.0;0.0;877.0;286.0;1825.0;786.0;1581.0;182.0;1013.0;200.0;262.0;170.0;421.0;449.0;627.0;236.0;1355.0;664.0;2325.0;359.0;1726.0;0.0;207.0;0.0;183.0;0.0;566.0;0.0;356.0;352.0;1183.0;724.0;1268.0;300.0;528.0;0.0;0.0;0.0;164.0;202.0;41…
436769;7.279483333333333;0.0;0.0;1625.0;388.0;2178.0;15053.0;438.0;0.0;196.0;0.0;0.0;173.0;154.0;0.0;210.0;255.0;1886.0;776.0;2265.0;209.0;192.0;0.0;0.0;0.0;0.0;0.0;273.0;0.0;947.0;376.0;1692.0;929.0;1727.0;0.0;936.0;194.0;179.0;0.0;402.0;332.0;432.0;0.0;930.0;732.0;2641.0;334.0;1612.0;0.0;0.0;0.0;0.0;0.0;685.0;0.0;432.0;209.0;1434.0;902.0;1461.0;262.0;330.0;0.0;0.0;0.0;173.0;354.0;531.0;0.0;356.…
437151;7.28585;0.0;0.0;1691.0;304.0;2034.0;15085.0;366.0;152.0;275.0;0.0;0.0;238.0;0.0;0.0;208.0;219.0;2011.0;756.0;2408.0;0.0;222.0;0.0;0.0;0.0;0.0;0.0;179.0;0.0;912.0;347.0;1879.0;628.0;1637.0;151.0;973.0;215.0;238.0;168.0;489.0;291.0;505.0;207.0;1361.0;517.0;2090.0;373.0;1464.0;0.0;0.0;0.0;0.0;0.0;459.0;0.0;559.0;262.0;1225.0;779.0;1456.0;291.0;328.0;0.0;0.0;0.0;0.0;165.0;445.0;204.0;404.0;182…
437533;7.292216666666667;0.0;0.0;1420.0;311.0;1803.0;14499.0;360.0;0.0;293.0;0.0;0.0;185.0;207.0;0.0;260.0;164.0;2317.0;685.0;2334.0;210.0;248.0;0.0;0.0;0.0;0.0;0.0;173.0;0.0;1003.0;297.0;1669.0;703.0;1429.0;0.0;1073.0;289.0;0.0;0.0;458.0;356.0;468.0;233.0;1136.0;744.0;2156.0;369.0;1734.0;0.0;280.0;0.0;0.0;0.0;666.0;0.0;449.0;325.0;1381.0;1055.0;1586.0;286.0;401.0;0.0;0.0;0.0;0.0;0.0;616.0;205.0;…
437915;7.298583333333333;0.0;0.0;1260.0;470.0;1675.0;14915.0;494.0;0.0;0.0;0.0;0.0;259.0;0.0;0.0;167.0;226.0;2015.0;780.0;2135.0;150.0;156.0;0.0;0.0;0.0;0.0;0.0;218.0;0.0;979.0;274.0;1847.0;740.0;1210.0;0.0;1112.0;225.0;0.0;187.0;366.0;268.0;390.0;324.0;1219.0;569.0;1802.0;520.0;1464.0;176.0;229.0;0.0;261.0;0.0;413.0;0.0;327.0;495.0;1219.0;463.0;1337.0;388.0;431.0;0.0;0.0;0.0;0.0;237.0;568.0;0.0;…
438296;7.3049333333333335;0.0;0.0;1154.0;459.0;2024.0;14744.0;422.0;171.0;221.0;0.0;0.0;163.0;0.0;0.0;248.0;0.0;2299.0;727.0;2553.0;0.0;224.0;0.0;0.0;0.0;0.0;0.0;0.0;0.0;908.0;232.0;1636.0;686.0;1288.0;0.0;941.0;210.0;0.0;175.0;451.0;317.0;540.0;197.0;989.0;534.0;2461.0;400.0;1560.0;0.0;245.0;0.0;174.0;0.0;445.0;0.0;424.0;270.0;1117.0;753.0;1341.0;209.0;335.0;0.0;0.0;0.0;210.0;200.0;647.0;167.0;2…
438678;7.3113;0.0;0.0;1614.0;424.0;1850.0;14676.0;384.0;161.0;298.0;0.0;0.0;229.0;0.0;0.0;279.0;153.0;2188.0;631.0;2132.0;211.0;165.0;0.0;0.0;0.0;0.0;0.0;151.0;0.0;822.0;316.0;1667.0;606.0;1297.0;175.0;1169.0;449.0;151.0;184.0;377.0;232.0;420.0;156.0;1207.0;631.0;2052.0;394.0;1363.0;0.0;411.0;0.0;0.0;0.0;489.0;0.0;348.0;249.0;1289.0;777.0;1144.0;249.0;413.0;0.0;0.0;0.0;0.0;249.0;433.0;0.0;322.0;2…
439060;7.317666666666667;0.0;0.0;1437.0;398.0;1804.0;15660.0;321.0;161.0;163.0;0.0;0.0;294.0;207.0;0.0;173.0;181.0;1901.0;722.0;1841.0;0.0;205.0;0.0;0.0;0.0;0.0;0.0;157.0;160.0;930.0;224.0;1730.0;596.0;968.0;0.0;1109.0;163.0;211.0;0.0;274.0;228.0;606.0;375.0;1348.0;623.0;2165.0;406.0;1575.0;0.0;276.0;0.0;202.0;0.0;525.0;0.0;298.0;362.0;1167.0;653.0;1382.0;215.0;301.0;0.0;0.0;0.0;177.0;270.0;477.0…
439441;7.324016666666667;0.0;0.0;1750.0;318.0;1934.0;15163.0;510.0;228.0;279.0;0.0;0.0;227.0;0.0;0.0;229.0;256.0;2224.0;761.0;2043.0;0.0;0.0;0.0;0.0;0.0;0.0;0.0;0.0;187.0;823.0;274.0;1592.0;759.0;1449.0;168.0;822.0;164.0;224.0;170.0;352.0;283.0;473.0;191.0;1222.0;470.0;2271.0;480.0;1425.0;0.0;230.0;0.0;0.0;0.0;778.0;190.0;380.0;332.0;1232.0;758.0;1147.0;258.0;257.0;0.0;0.0;0.0;178.0;188.0;500.0;2…
439823;7.330383333333334;0.0;0.0;1626.0;360.0;1888.0;14886.0;391.0;0.0;177.0;0.0;150.0;0.0;0.0;0.0;209.0;156.0;1945.0;591.0;1850.0;158.0;209.0;0.0;0.0;0.0;0.0;0.0;0.0;0.0;843.0;155.0;1774.0;556.0;1230.0;0.0;896.0;284.0;279.0;0.0;395.0;239.0;378.0;0.0;1369.0;415.0;2468.0;379.0;1398.0;0.0;430.0;0.0;0.0;0.0;458.0;163.0;335.0;297.0;1272.0;669.0;1229.0;268.0;237.0;0.0;0.0;0.0;201.0;166.0;412.0;0.0;322…
440205;7.33675;0.0;0.0;1407.0;261.0;1541.0;15506.0;344.0;0.0;227.0;0.0;0.0;168.0;0.0;0.0;222.0;157.0;2075.0;648.0;1811.0;179.0;205.0;0.0;0.0;0.0;0.0;0.0;201.0;0.0;704.0;358.0;1459.0;810.0;1345.0;0.0;867.0;202.0;171.0;0.0;371.0;282.0;570.0;161.0;1185.0;400.0;1925.0;413.0;1292.0;0.0;387.0;0.0;150.0;0.0;498.0;0.0;344.0;297.0;1038.0;652.0;1322.0;246.0;193.0;0.0;0.0;0.0;232.0;162.0;599.0;0.0;289.0;290…
440587;7.343116666666667;0.0;0.0;1364.0;295.0;1521.0;14762.0;376.0;0.0;185.0;0.0;0.0;180.0;0.0;0.0;231.0;235.0;2107.0;689.0;2049.0;213.0;0.0;0.0;0.0;0.0;0.0;0.0;273.0;0.0;765.0;401.0;1403.0;518.0;1082.0;0.0;1136.0;241.0;217.0;0.0;337.0;288.0;406.0;165.0;1327.0;544.0;2273.0;403.0;1210.0;0.0;211.0;0.0;318.0;0.0;480.0;0.0;292.0;295.0;1199.0;738.0;1159.0;257.0;221.0;0.0;0.0;0.0;0.0;249.0;660.0;0.0;39…
440968;7.349466666666666;0.0;0.0;1273.0;480.0;1650.0;15439.0;487.0;0.0;310.0;0.0;0.0;165.0;0.0;0.0;0.0;220.0;2351.0;582.0;1791.0;173.0;195.0;0.0;0.0;0.0;0.0;0.0;0.0;166.0;927.0;312.0;1624.0;615.0;986.0;0.0;1168.0;0.0;280.0;0.0;265.0;273.0;587.0;254.0;918.0;581.0;2244.0;316.0;1272.0;0.0;190.0;0.0;0.0;0.0;480.0;0.0;267.0;351.0;1144.0;542.0;1171.0;236.0;237.0;0.0;0.0;0.0;177.0;266.0;513.0;0.0;272.0;…
441350;7.355833333333333;0.0;0.0;1359.0;250.0;1515.0;15935.0;604.0;211.0;170.0;0.0;0.0;163.0;0.0;0.0;209.0;254.0;1931.0;835.0;1634.0;0.0;0.0;0.0;0.0;0.0;0.0;0.0;189.0;174.0;909.0;500.0;1589.0;649.0;1220.0;189.0;1040.0;355.0;205.0;0.0;233.0;209.0;512.0;276.0;1436.0;469.0;2028.0;335.0;1135.0;0.0;0.0;0.0;224.0;0.0;491.0;0.0;308.0;447.0;1273.0;662.0;1206.0;250.0;233.0;0.0;0.0;0.0;255.0;0.0;519.0;203.…
441732;7.3622;0.0;0.0;1395.0;375.0;1654.0;15127.0;339.0;152.0;208.0;0.0;0.0;253.0;185.0;0.0;209.0;239.0;1891.0;667.0;2222.0;203.0;0.0;0.0;0.0;0.0;0.0;0.0;153.0;0.0;909.0;455.0;1555.0;530.0;1075.0;178.0;1473.0;167.0;283.0;0.0;293.0;232.0;674.0;250.0;1134.0;494.0;2023.0;728.0;1302.0;0.0;215.0;0.0;0.0;0.0;650.0;0.0;314.0;337.0;923.0;439.0;1287.0;264.0;396.0;0.0;0.0;0.0;230.0;191.0;416.0;210.0;382.0;…
442113;7.36855;0.0;0.0;1174.0;295.0;1635.0;15494.0;444.0;189.0;204.0;0.0;0.0;318.0;0.0;0.0;186.0;302.0;2088.0;640.0;2417.0;202.0;305.0;0.0;0.0;0.0;0.0;0.0;170.0;0.0;1102.0;272.0;1678.0;532.0;1203.0;156.0;3455.0;554.0;424.0;165.0;359.0;301.0;588.0;0.0;902.0;467.0;2035.0;375.0;1347.0;0.0;301.0;192.0;156.0;0.0;496.0;193.0;333.0;274.0;1272.0;509.0;861.0;204.0;308.0;0.0;0.0;0.0;0.0;217.0;351.0;182.0;3…
442495;7.374916666666667;0.0;0.0;1737.0;340.0;2176.0;14703.0;383.0;0.0;0.0;184.0;0.0;0.0;0.0;0.0;338.0;0.0;2288.0;823.0;3064.0;234.0;262.0;0.0;0.0;0.0;0.0;0.0;150.0;0.0;581.0;570.0;1779.0;724.0;1989.0;209.0;8876.0;1075.0;442.0;0.0;466.0;339.0;531.0;174.0;1240.0;461.0;2166.0;571.0;1749.0;170.0;477.0;0.0;157.0;0.0;663.0;155.0;356.0;376.0;1111.0;589.0;1276.0;360.0;421.0;0.0;0.0;0.0;233.0;197.0;547.0…
442877;7.381283333333333;0.0;0.0;1839.0;406.0;3672.0;15027.0;603.0;0.0;152.0;153.0;0.0;188.0;186.0;0.0;192.0;266.0;2728.0;936.0;5289.0;436.0;278.0;0.0;0.0;0.0;0.0;0.0;201.0;0.0;770.0;457.0;2222.0;1257.0;3774.0;322.0;13039.0;1183.0;602.0;0.0;492.0;271.0;641.0;0.0;1159.0;701.0;2289.0;672.0;3589.0;161.0;311.0;0.0;0.0;0.0;526.0;0.0;442.0;273.0;1088.0;786.0;1816.0;562.0;833.0;0.0;0.0;0.0;284.0;0.0;418…
443259;7.38765;0.0;0.0;2357.0;526.0;5617.0;14657.0;423.0;0.0;311.0;0.0;0.0;0.0;0.0;0.0;301.0;371.0;3123.0;1369.0;7640.0;435.0;232.0;0.0;0.0;0.0;0.0;0.0;158.0;0.0;1012.0;481.0;2695.0;1397.0;5801.0;458.0;7605.0;749.0;390.0;0.0;441.0;364.0;557.0;0.0;1085.0;894.0;3155.0;958.0;4774.0;386.0;334.0;0.0;0.0;0.0;601.0;0.0;288.0;450.0;1372.0;805.0;1996.0;633.0;1376.0;0.0;0.0;0.0;221.0;271.0;494.0;290.0;518.…
443640;7.394;0.0;0.0;2489.0;762.0;4468.0;14954.0;460.0;0.0;0.0;0.0;0.0;178.0;0.0;0.0;171.0;352.0;3523.0;1309.0;6130.0;284.0;218.0;0.0;0.0;0.0;0.0;0.0;228.0;0.0;922.0;589.0;2441.0;1096.0;4764.0;338.0;3802.0;498.0;220.0;178.0;345.0;245.0;448.0;217.0;1207.0;894.0;3017.0;1107.0;4190.0;317.0;225.0;0.0;0.0;0.0;520.0;0.0;366.0;344.0;1332.0;648.0;2027.0;564.0;1085.0;0.0;0.0;0.0;203.0;0.0;464.0;223.0;255.…
444022;7.400366666666667;0.0;0.0;2174.0;519.0;3173.0;15677.0;537.0;183.0;226.0;182.0;0.0;247.0;175.0;0.0;290.0;290.0;2799.0;1073.0;4342.0;303.0;215.0;0.0;0.0;0.0;0.0;0.0;227.0;166.0;964.0;521.0;2077.0;833.0;3108.0;0.0;1667.0;247.0;0.0;207.0;346.0;263.0;380.0;0.0;1382.0;780.0;2814.0;504.0;3014.0;223.0;189.0;0.0;170.0;0.0;495.0;184.0;280.0;413.0;1280.0;668.0;1490.0;593.0;780.0;0.0;0.0;0.0;0.0;0.0;4…
444404;7.406733333333333;0.0;0.0;1499.0;421.0;2932.0;15317.0;386.0;0.0;217.0;0.0;0.0;182.0;224.0;0.0;151.0;228.0;2383.0;809.0;3615.0;0.0;251.0;0.0;0.0;0.0;0.0;0.0;0.0;0.0;930.0;363.0;1753.0;870.0;2402.0;0.0;1440.0;347.0;257.0;0.0;325.0;341.0;421.0;184.0;1219.0;896.0;2860.0;464.0;2433.0;0.0;290.0;0.0;0.0;0.0;525.0;0.0;330.0;350.0;1163.0;635.0;1440.0;303.0;524.0;0.0;0.0;0.0;0.0;166.0;565.0;212.0;25…
444786;7.4131;0.0;0.0;1655.0;297.0;2457.0;15451.0;349.0;0.0;257.0;0.0;0.0;0.0;161.0;0.0;188.0;224.0;2194.0;767.0;2817.0;290.0;274.0;0.0;0.0;0.0;185.0;0.0;0.0;0.0;923.0;340.0;1705.0;733.0;2097.0;0.0;1315.0;274.0;179.0;0.0;281.0;331.0;506.0;195.0;1156.0;741.0;2528.0;459.0;2306.0;169.0;330.0;0.0;0.0;0.0;470.0;215.0;327.0;491.0;1067.0;584.0;1514.0;360.0;568.0;0.0;0.0;0.0;0.0;204.0;512.0;0.0;187.0;169…
445167;7.41945;0.0;0.0;1419.0;497.0;2125.0;16219.0;389.0;153.0;245.0;0.0;0.0;0.0;0.0;0.0;235.0;187.0;2081.0;979.0;3153.0;227.0;187.0;0.0;0.0;0.0;0.0;0.0;192.0;0.0;998.0;403.0;1673.0;747.0;1941.0;195.0;1728.0;199.0;0.0;0.0;239.0;230.0;400.0;201.0;1200.0;758.0;2185.0;474.0;1886.0;0.0;299.0;0.0;168.0;0.0;628.0;0.0;252.0;258.0;1113.0;609.0;1462.0;360.0;497.0;0.0;0.0;0.0;0.0;176.0;543.0;187.0;292.0;0.…
445549;7.425816666666667;0.0;0.0;1502.0;323.0;1990.0;15051.0;304.0;0.0;240.0;0.0;0.0;159.0;162.0;0.0;251.0;210.0;2086.0;1055.0;2789.0;160.0;203.0;0.0;0.0;0.0;0.0;0.0;164.0;0.0;740.0;173.0;1812.0;814.0;1842.0;194.0;1232.0;332.0;186.0;0.0;340.0;254.0;565.0;195.0;1053.0;618.0;2115.0;506.0;1688.0;0.0;250.0;0.0;156.0;0.0;527.0;0.0;323.0;263.0;1100.0;793.0;1087.0;401.0;384.0;0.0;0.0;0.0;0.0;201.0;546.0…
445931;7.432183333333334;0.0;0.0;1359.0;401.0;2127.0;14637.0;359.0;161.0;223.0;0.0;0.0;164.0;173.0;0.0;181.0;275.0;2320.0;628.0;2704.0;197.0;0.0;0.0;0.0;0.0;0.0;0.0;215.0;0.0;703.0;420.0;1742.0;634.0;1509.0;200.0;1278.0;228.0;0.0;154.0;400.0;260.0;541.0;176.0;1080.0;678.0;2367.0;460.0;1511.0;0.0;238.0;169.0;0.0;0.0;652.0;0.0;425.0;203.0;1158.0;627.0;1468.0;325.0;340.0;0.0;0.0;0.0;184.0;0.0;520.0;…
446312;7.438533333333333;0.0;0.0;1272.0;604.0;1839.0;15487.0;390.0;0.0;184.0;0.0;0.0;163.0;0.0;0.0;237.0;197.0;2109.0;610.0;2531.0;154.0;0.0;0.0;0.0;0.0;0.0;0.0;174.0;200.0;929.0;364.0;1639.0;776.0;1607.0;0.0;1031.0;273.0;194.0;0.0;349.0;297.0;457.0;0.0;957.0;565.0;2129.0;512.0;1785.0;0.0;265.0;0.0;0.0;0.0;563.0;0.0;346.0;257.0;926.0;634.0;1135.0;356.0;382.0;0.0;0.0;0.0;300.0;193.0;434.0;181.0;44…
446694;7.4449;0.0;0.0;1508.0;400.0;1635.0;16142.0;444.0;158.0;213.0;0.0;0.0;175.0;168.0;0.0;158.0;336.0;2158.0;664.0;2132.0;223.0;0.0;0.0;0.0;0.0;0.0;0.0;0.0;0.0;838.0;321.0;1768.0;597.0;1700.0;0.0;1325.0;388.0;164.0;0.0;427.0;186.0;421.0;163.0;992.0;572.0;2309.0;439.0;1451.0;0.0;298.0;0.0;0.0;0.0;446.0;0.0;327.0;290.0;1015.0;602.0;1082.0;198.0;325.0;0.0;0.0;0.0;0.0;239.0;482.0;0.0;219.0;164.0;70…
447076;7.451266666666666;0.0;0.0;1313.0;345.0;1905.0;15103.0;459.0;151.0;173.0;150.0;0.0;0.0;0.0;0.0;194.0;0.0;1754.0;669.0;2361.0;230.0;191.0;0.0;0.0;0.0;0.0;0.0;0.0;0.0;710.0;340.0;1613.0;757.0;1489.0;163.0;1223.0;285.0;0.0;0.0;464.0;199.0;550.0;168.0;1124.0;579.0;2227.0;310.0;1499.0;0.0;218.0;0.0;0.0;0.0;477.0;159.0;469.0;285.0;1053.0;720.0;1058.0;283.0;503.0;0.0;0.0;0.0;182.0;152.0;313.0;191.…
447458;7.457633333333333;0.0;0.0;1539.0;215.0;1633.0;14609.0;555.0;0.0;212.0;0.0;0.0;0.0;0.0;0.0;325.0;216.0;1968.0;840.0;1905.0;0.0;202.0;0.0;0.0;0.0;0.0;0.0;245.0;177.0;761.0;241.0;1271.0;739.0;1376.0;232.0;1143.0;0.0;218.0;168.0;304.0;252.0;436.0;226.0;902.0;448.0;2115.0;388.0;1541.0;0.0;195.0;0.0;178.0;0.0;433.0;158.0;349.0;312.0;742.0;528.0;1217.0;249.0;518.0;260.0;0.0;0.0;244.0;0.0;329.0;0.…
447839;7.463983333333333;0.0;0.0;1560.0;316.0;1829.0;14576.0;499.0;0.0;170.0;0.0;0.0;185.0;157.0;0.0;199.0;165.0;1925.0;658.0;2310.0;0.0;0.0;0.0;0.0;0.0;0.0;0.0;0.0;0.0;887.0;366.0;1671.0;556.0;1289.0;299.0;922.0;274.0;0.0;0.0;286.0;274.0;432.0;0.0;888.0;495.0;1885.0;343.0;1607.0;189.0;255.0;0.0;0.0;0.0;599.0;0.0;303.0;202.0;1304.0;605.0;1580.0;331.0;425.0;250.0;0.0;0.0;188.0;0.0;433.0;280.0;309.…
448221;7.47035;0.0;0.0;1108.0;383.0;1629.0;14887.0;365.0;0.0;165.0;0.0;0.0;0.0;0.0;0.0;216.0;0.0;1784.0;753.0;1968.0;215.0;198.0;0.0;0.0;0.0;0.0;0.0;222.0;0.0;780.0;373.0;1532.0;395.0;1306.0;253.0;1283.0;193.0;150.0;0.0;273.0;266.0;417.0;0.0;958.0;486.0;1925.0;518.0;1906.0;0.0;328.0;0.0;200.0;0.0;384.0;173.0;261.0;391.0;838.0;679.0;1193.0;331.0;328.0;338.0;0.0;0.0;0.0;154.0;425.0;179.0;280.0;0.0;…
448603;7.4767166666666665;0.0;0.0;1350.0;310.0;1524.0;15524.0;246.0;171.0;188.0;0.0;0.0;0.0;0.0;0.0;272.0;227.0;1724.0;570.0;1967.0;0.0;0.0;0.0;0.0;0.0;0.0;0.0;179.0;0.0;608.0;230.0;1194.0;583.0;1237.0;0.0;1026.0;247.0;0.0;0.0;264.0;266.0;373.0;0.0;1129.0;445.0;1961.0;280.0;1465.0;0.0;172.0;0.0;0.0;0.0;420.0;236.0;380.0;277.0;1091.0;571.0;1134.0;299.0;400.0;184.0;0.0;0.0;0.0;163.0;226.0;188.0;241…
448984;7.483066666666667;0.0;0.0;1132.0;418.0;1575.0;15350.0;343.0;0.0;161.0;0.0;173.0;180.0;0.0;0.0;248.0;194.0;1739.0;346.0;1926.0;0.0;197.0;0.0;0.0;0.0;0.0;0.0;183.0;0.0;779.0;346.0;1353.0;507.0;1243.0;199.0;1067.0;226.0;0.0;0.0;381.0;238.0;497.0;0.0;1057.0;352.0;1772.0;368.0;1330.0;0.0;263.0;0.0;0.0;0.0;622.0;0.0;275.0;316.0;1109.0;861.0;1329.0;261.0;335.0;0.0;0.0;0.0;0.0;215.0;368.0;167.0;22…
449366;7.489433333333333;0.0;0.0;1158.0;319.0;1601.0;15823.0;472.0;166.0;0.0;0.0;0.0;187.0;0.0;0.0;171.0;161.0;1862.0;502.0;1719.0;0.0;0.0;0.0;0.0;0.0;0.0;0.0;0.0;0.0;542.0;276.0;1245.0;670.0;1218.0;0.0;1048.0;243.0;0.0;171.0;442.0;282.0;357.0;0.0;836.0;496.0;2216.0;405.0;1494.0;0.0;0.0;0.0;0.0;0.0;497.0;0.0;292.0;306.0;891.0;551.0;990.0;212.0;302.0;168.0;0.0;0.0;160.0;162.0;399.0;0.0;283.0;0.0;6…
449748;7.4958;0.0;0.0;1177.0;329.0;1615.0;15554.0;302.0;0.0;302.0;171.0;0.0;0.0;0.0;0.0;191.0;201.0;1659.0;457.0;1562.0;0.0;150.0;0.0;0.0;0.0;0.0;0.0;0.0;198.0;1009.0;323.0;1201.0;380.0;1372.0;0.0;1145.0;225.0;0.0;0.0;440.0;315.0;458.0;0.0;780.0;382.0;1899.0;312.0;1299.0;0.0;0.0;0.0;0.0;0.0;583.0;0.0;290.0;347.0;1064.0;557.0;1012.0;213.0;340.0;0.0;0.0;0.0;185.0;187.0;394.0;0.0;386.0;337.0;621.0;3…
450130;7.502166666666667;0.0;0.0;1048.0;256.0;1244.0;15818.0;318.0;0.0;151.0;0.0;0.0;0.0;174.0;0.0;186.0;0.0;1605.0;659.0;1936.0;155.0;0.0;0.0;0.0;0.0;0.0;0.0;234.0;0.0;728.0;156.0;1186.0;572.0;1146.0;0.0;1108.0;311.0;202.0;0.0;335.0;276.0;335.0;185.0;1196.0;408.0;1986.0;228.0;1344.0;0.0;161.0;0.0;175.0;0.0;644.0;160.0;266.0;293.0;1041.0;582.0;1018.0;0.0;238.0;0.0;0.0;0.0;189.0;255.0;439.0;0.0;32…
450511;7.508516666666667;0.0;0.0;1285.0;239.0;1271.0;15700.0;408.0;0.0;227.0;0.0;0.0;0.0;0.0;0.0;185.0;164.0;1615.0;564.0;1762.0;0.0;0.0;0.0;0.0;0.0;0.0;0.0;0.0;0.0;910.0;254.0;1463.0;447.0;903.0;0.0;1178.0;287.0;154.0;0.0;317.0;365.0;367.0;0.0;660.0;383.0;2043.0;280.0;1517.0;0.0;341.0;0.0;0.0;0.0;529.0;0.0;341.0;262.0;936.0;753.0;924.0;170.0;297.0;0.0;0.0;0.0;199.0;166.0;318.0;181.0;391.0;266.0;…
450893;7.514883333333334;0.0;0.0;1182.0;256.0;1588.0;14465.0;415.0;216.0;181.0;0.0;0.0;195.0;214.0;0.0;176.0;224.0;1691.0;620.0;1644.0;150.0;0.0;0.0;0.0;0.0;0.0;0.0;0.0;0.0;695.0;261.0;1620.0;466.0;975.0;0.0;1203.0;212.0;175.0;0.0;361.0;416.0;443.0;251.0;787.0;379.0;2096.0;416.0;1221.0;164.0;214.0;0.0;0.0;0.0;605.0;152.0;191.0;384.0;895.0;581.0;1086.0;220.0;277.0;0.0;0.0;0.0;0.0;0.0;336.0;0.0;290…
451275;7.52125;0.0;0.0;1486.0;314.0;1588.0;15705.0;287.0;0.0;259.0;0.0;0.0;0.0;0.0;0.0;243.0;247.0;1659.0;793.0;1568.0;152.0;0.0;0.0;0.0;0.0;0.0;0.0;269.0;168.0;780.0;449.0;1043.0;579.0;1040.0;155.0;1323.0;156.0;0.0;0.0;257.0;286.0;417.0;164.0;763.0;463.0;2110.0;246.0;1148.0;0.0;206.0;0.0;0.0;0.0;629.0;0.0;239.0;245.0;694.0;534.0;968.0;156.0;312.0;0.0;0.0;0.0;163.0;182.0;334.0;158.0;253.0;227.0;6…
451656;7.5276;0.0;0.0;1411.0;319.0;1823.0;15292.0;598.0;153.0;180.0;0.0;0.0;0.0;0.0;0.0;256.0;161.0;1675.0;810.0;1574.0;197.0;200.0;200.0;0.0;0.0;0.0;0.0;164.0;0.0;1009.0;397.0;1286.0;653.0;1121.0;173.0;1081.0;402.0;0.0;0.0;284.0;390.0;430.0;205.0;938.0;379.0;1982.0;397.0;1391.0;0.0;273.0;0.0;0.0;0.0;569.0;179.0;353.0;412.0;965.0;501.0;887.0;221.0;403.0;0.0;0.0;0.0;186.0;197.0;334.0;174.0;364.0;0…
452038;7.533966666666666;0.0;0.0;1480.0;437.0;1904.0;15094.0;408.0;0.0;230.0;0.0;0.0;0.0;0.0;0.0;178.0;0.0;2039.0;1022.0;2174.0;204.0;221.0;349.0;0.0;0.0;0.0;0.0;241.0;0.0;742.0;277.0;1678.0;495.0;1165.0;183.0;1224.0;1002.0;589.0;0.0;389.0;275.0;578.0;165.0;856.0;614.0;2017.0;387.0;1567.0;0.0;907.0;0.0;0.0;0.0;454.0;0.0;267.0;227.0;1045.0;752.0;1166.0;269.0;417.0;0.0;0.0;0.0;0.0;229.0;411.0;0.0;3…
452420;7.540333333333334;0.0;0.0;1654.0;451.0;2236.0;16383.0;394.0;0.0;218.0;0.0;0.0;177.0;167.0;0.0;303.0;295.0;2192.0;962.0;2383.0;199.0;335.0;393.0;0.0;0.0;0.0;0.0;0.0;0.0;670.0;205.0;1692.0;616.0;1514.0;0.0;1500.0;2110.0;916.0;170.0;289.0;259.0;511.0;0.0;871.0;551.0;2150.0;517.0;1648.0;177.0;1644.0;164.0;0.0;0.0;481.0;0.0;262.0;210.0;1112.0;626.0;1179.0;815.0;356.0;0.0;158.0;0.0;250.0;0.0;232…
452802;7.5467;0.0;0.0;1771.0;318.0;2254.0;14240.0;291.0;0.0;203.0;0.0;0.0;159.0;164.0;0.0;206.0;217.0;2334.0;783.0;2270.0;0.0;309.0;221.0;0.0;0.0;0.0;0.0;0.0;0.0;807.0;280.0;1776.0;713.0;1530.0;182.0;1081.0;2445.0;1239.0;189.0;282.0;160.0;377.0;0.0;1063.0;490.0;1945.0;562.0;1539.0;0.0;1758.0;163.0;162.0;0.0;524.0;0.0;350.0;364.0;936.0;780.0;1344.0;348.0;473.0;0.0;0.0;0.0;171.0;0.0;240.0;0.0;516.0…
453183;7.55305;0.0;0.0;1478.0;295.0;1815.0;15069.0;422.0;181.0;0.0;154.0;0.0;0.0;0.0;0.0;242.0;209.0;1894.0;667.0;1999.0;270.0;217.0;0.0;0.0;0.0;0.0;0.0;0.0;175.0;691.0;197.0;1672.0;579.0;1160.0;0.0;878.0;1511.0;576.0;192.0;383.0;392.0;425.0;0.0;819.0;509.0;1641.0;371.0;1187.0;0.0;1112.0;0.0;0.0;0.0;400.0;0.0;418.0;293.0;863.0;528.0;1031.0;330.0;349.0;0.0;208.0;0.0;224.0;180.0;419.0;0.0;193.0;195…
453565;7.5594166666666665;0.0;0.0;1216.0;420.0;1537.0;15711.0;342.0;0.0;216.0;0.0;195.0;192.0;0.0;0.0;0.0;155.0;1556.0;560.0;1735.0;0.0;0.0;0.0;0.0;0.0;0.0;0.0;208.0;0.0;838.0;199.0;1081.0;656.0;1190.0;0.0;1193.0;453.0;253.0;0.0;332.0;238.0;463.0;162.0;858.0;451.0;1747.0;296.0;889.0;0.0;447.0;0.0;0.0;0.0;621.0;0.0;324.0;263.0;860.0;602.0;1032.0;214.0;247.0;0.0;0.0;0.0;168.0;0.0;376.0;161.0;282.0;…
453947;7.565783333333333;0.0;0.0;1145.0;185.0;1335.0;16408.0;490.0;0.0;356.0;0.0;0.0;163.0;0.0;0.0;0.0;167.0;1601.0;488.0;1527.0;0.0;0.0;0.0;0.0;0.0;0.0;0.0;0.0;0.0;627.0;316.0;1011.0;448.0;1212.0;0.0;889.0;166.0;173.0;0.0;322.0;253.0;312.0;0.0;1059.0;469.0;1590.0;380.0;1419.0;0.0;239.0;0.0;213.0;0.0;528.0;0.0;211.0;248.0;738.0;492.0;890.0;226.0;218.0;0.0;0.0;0.0;230.0;183.0;352.0;0.0;273.0;0.0;6…
454328;7.572133333333333;0.0;0.0;1031.0;166.0;1577.0;15031.0;326.0;183.0;206.0;0.0;0.0;0.0;159.0;0.0;249.0;163.0;1209.0;467.0;1738.0;245.0;0.0;0.0;0.0;0.0;0.0;0.0;0.0;0.0;657.0;244.0;954.0;560.0;996.0;0.0;1125.0;245.0;271.0;170.0;365.0;231.0;324.0;0.0;719.0;378.0;1685.0;423.0;1550.0;0.0;221.0;0.0;0.0;0.0;519.0;0.0;325.0;198.0;763.0;547.0;848.0;209.0;348.0;0.0;0.0;0.0;0.0;0.0;271.0;0.0;276.0;0.0;5…
454710;7.5785;0.0;0.0;994.0;332.0;1458.0;15747.0;283.0;162.0;187.0;166.0;179.0;156.0;177.0;0.0;164.0;168.0;1523.0;497.0;1633.0;0.0;0.0;0.0;0.0;0.0;0.0;0.0;0.0;0.0;586.0;174.0;1201.0;492.0;918.0;221.0;877.0;314.0;238.0;155.0;436.0;325.0;617.0;0.0;757.0;507.0;1515.0;340.0;1114.0;0.0;285.0;0.0;0.0;0.0;338.0;0.0;253.0;269.0;882.0;674.0;832.0;230.0;510.0;0.0;0.0;0.0;0.0;155.0;476.0;154.0;272.0;0.0;564…
455092;7.584866666666667;0.0;0.0;1075.0;291.0;1364.0;15265.0;405.0;0.0;198.0;0.0;0.0;156.0;0.0;0.0;192.0;0.0;1366.0;510.0;1669.0;0.0;0.0;0.0;0.0;0.0;0.0;0.0;0.0;0.0;624.0;231.0;1234.0;469.0;1029.0;0.0;1228.0;277.0;0.0;0.0;203.0;326.0;358.0;0.0;893.0;408.0;1696.0;307.0;1129.0;0.0;247.0;0.0;0.0;0.0;357.0;0.0;200.0;306.0;936.0;568.0;773.0;0.0;299.0;0.0;0.0;0.0;0.0;168.0;263.0;0.0;279.0;164.0;533.0;1…
455474;7.591233333333333;0.0;0.0;1046.0;408.0;1287.0;15654.0;498.0;182.0;248.0;0.0;0.0;0.0;196.0;0.0;178.0;206.0;1538.0;398.0;1513.0;0.0;0.0;0.0;0.0;0.0;0.0;0.0;161.0;0.0;491.0;234.0;1214.0;643.0;890.0;0.0;1099.0;307.0;204.0;0.0;193.0;284.0;499.0;174.0;876.0;431.0;1753.0;276.0;1301.0;0.0;164.0;0.0;0.0;0.0;478.0;0.0;258.0;283.0;646.0;778.0;793.0;167.0;273.0;0.0;0.0;0.0;177.0;169.0;406.0;0.0;168.0;…
455855;7.597583333333334;0.0;0.0;1164.0;295.0;1328.0;15747.0;366.0;0.0;164.0;0.0;0.0;0.0;261.0;0.0;211.0;0.0;1502.0;526.0;1470.0;213.0;158.0;0.0;0.0;0.0;0.0;0.0;0.0;0.0;585.0;284.0;999.0;349.0;811.0;0.0;1238.0;192.0;0.0;0.0;289.0;163.0;475.0;0.0;916.0;486.0;1367.0;262.0;1199.0;0.0;209.0;0.0;0.0;0.0;461.0;164.0;243.0;174.0;827.0;491.0;998.0;257.0;202.0;0.0;0.0;0.0;0.0;0.0;365.0;0.0;248.0;0.0;465.0…
456237;7.60395;0.0;0.0;840.0;251.0;1373.0;15834.0;434.0;0.0;196.0;0.0;0.0;176.0;169.0;0.0;241.0;0.0;1351.0;539.0;1477.0;0.0;153.0;0.0;0.0;0.0;0.0;0.0;0.0;0.0;599.0;0.0;1097.0;354.0;984.0;0.0;1265.0;288.0;272.0;0.0;184.0;338.0;427.0;0.0;626.0;406.0;1508.0;321.0;1288.0;0.0;186.0;0.0;0.0;0.0;441.0;0.0;251.0;215.0;869.0;546.0;844.0;259.0;234.0;0.0;0.0;0.0;212.0;0.0;342.0;0.0;268.0;0.0;408.0;271.0;580…
456619;7.610316666666667;0.0;0.0;948.0;307.0;1168.0;15386.0;422.0;0.0;318.0;0.0;0.0;158.0;0.0;0.0;0.0;193.0;1267.0;520.0;1551.0;0.0;0.0;0.0;0.0;0.0;0.0;0.0;174.0;0.0;574.0;230.0;1149.0;516.0;857.0;0.0;1257.0;151.0;185.0;0.0;220.0;245.0;442.0;0.0;856.0;280.0;1301.0;345.0;1314.0;0.0;259.0;0.0;0.0;0.0;374.0;0.0;241.0;306.0;843.0;466.0;766.0;239.0;325.0;0.0;0.0;0.0;152.0;207.0;332.0;0.0;0.0;219.0;685…
457001;7.6166833333333335;0.0;0.0;1038.0;182.0;1155.0;14683.0;600.0;217.0;180.0;0.0;0.0;0.0;180.0;0.0;0.0;231.0;1415.0;367.0;1476.0;0.0;0.0;0.0;0.0;0.0;0.0;0.0;157.0;0.0;627.0;291.0;1228.0;370.0;906.0;0.0;1374.0;0.0;0.0;0.0;260.0;323.0;566.0;0.0;563.0;513.0;1654.0;334.0;904.0;0.0;0.0;0.0;211.0;0.0;476.0;0.0;371.0;414.0;661.0;543.0;884.0;0.0;209.0;0.0;0.0;0.0;305.0;157.0;288.0;0.0;316.0;0.0;483.0;…
457382;7.623033333333334;0.0;0.0;1248.0;227.0;1295.0;16616.0;372.0;191.0;154.0;0.0;162.0;0.0;0.0;0.0;270.0;184.0;1423.0;524.0;1472.0;0.0;162.0;0.0;0.0;0.0;0.0;0.0;0.0;0.0;742.0;348.0;1062.0;596.0;782.0;0.0;1132.0;206.0;154.0;0.0;191.0;231.0;345.0;0.0;854.0;434.0;1546.0;247.0;1054.0;0.0;199.0;0.0;0.0;0.0;404.0;0.0;291.0;193.0;825.0;664.0;758.0;181.0;185.0;0.0;0.0;0.0;225.0;164.0;384.0;0.0;206.0;0.…
457764;7.6294;0.0;0.0;933.0;238.0;1129.0;14791.0;403.0;201.0;271.0;0.0;0.0;199.0;164.0;0.0;0.0;0.0;1423.0;469.0;1635.0;0.0;0.0;0.0;0.0;0.0;0.0;0.0;154.0;157.0;725.0;234.0;955.0;342.0;713.0;0.0;1037.0;160.0;0.0;0.0;396.0;219.0;386.0;0.0;775.0;374.0;1522.0;283.0;1307.0;0.0;191.0;0.0;220.0;0.0;469.0;0.0;181.0;223.0;890.0;628.0;874.0;151.0;0.0;0.0;0.0;0.0;228.0;0.0;423.0;0.0;262.0;0.0;509.0;322.0;658…
458146;7.635766666666667;0.0;0.0;1127.0;284.0;1338.0;15392.0;409.0;0.0;168.0;0.0;0.0;0.0;150.0;0.0;255.0;0.0;1534.0;406.0;1240.0;0.0;0.0;0.0;0.0;0.0;0.0;0.0;229.0;0.0;709.0;259.0;1132.0;552.0;891.0;0.0;1180.0;187.0;185.0;0.0;292.0;257.0;265.0;162.0;743.0;477.0;1649.0;309.0;1367.0;0.0;281.0;0.0;0.0;0.0;493.0;0.0;200.0;235.0;744.0;506.0;728.0;160.0;0.0;0.0;0.0;0.0;0.0;0.0;308.0;0.0;171.0;166.0;502.…
458527;7.6421166666666664;0.0;0.0;1312.0;335.0;1317.0;14969.0;351.0;0.0;0.0;0.0;0.0;0.0;0.0;0.0;188.0;0.0;1307.0;500.0;1365.0;0.0;0.0;0.0;0.0;0.0;0.0;0.0;152.0;150.0;721.0;219.0;1187.0;507.0;1038.0;0.0;1293.0;255.0;0.0;0.0;247.0;219.0;300.0;0.0;790.0;394.0;1354.0;241.0;991.0;0.0;268.0;0.0;188.0;0.0;305.0;0.0;319.0;221.0;696.0;657.0;748.0;221.0;235.0;0.0;0.0;0.0;285.0;0.0;294.0;0.0;211.0;201.0;624…
458909;7.648483333333333;0.0;0.0;999.0;403.0;1401.0;15340.0;320.0;0.0;285.0;0.0;0.0;0.0;188.0;0.0;0.0;214.0;1482.0;416.0;1388.0;0.0;0.0;0.0;0.0;0.0;0.0;0.0;0.0;153.0;603.0;0.0;1228.0;544.0;835.0;171.0;1089.0;249.0;161.0;0.0;335.0;288.0;348.0;0.0;595.0;420.0;1575.0;187.0;1053.0;0.0;295.0;0.0;158.0;0.0;416.0;0.0;0.0;316.0;720.0;464.0;705.0;170.0;255.0;0.0;0.0;0.0;0.0;246.0;263.0;0.0;315.0;0.0;481.0…
459291;7.65485;0.0;0.0;999.0;252.0;1326.0;15674.0;692.0;0.0;158.0;0.0;0.0;0.0;0.0;0.0;184.0;0.0;1337.0;455.0;1398.0;234.0;175.0;0.0;0.0;0.0;0.0;0.0;189.0;0.0;513.0;296.0;1086.0;836.0;1035.0;150.0;1371.0;241.0;194.0;206.0;306.0;365.0;362.0;0.0;772.0;304.0;1574.0;313.0;1023.0;0.0;308.0;0.0;311.0;0.0;395.0;0.0;246.0;166.0;890.0;629.0;727.0;0.0;337.0;0.0;0.0;0.0;0.0;178.0;280.0;0.0;248.0;181.0;412.0;…
459673;7.661216666666666;0.0;0.0;1247.0;210.0;1323.0;15067.0;562.0;0.0;231.0;0.0;0.0;0.0;0.0;0.0;269.0;159.0;1571.0;555.0;1527.0;171.0;0.0;0.0;0.0;0.0;0.0;0.0;173.0;0.0;603.0;257.0;1224.0;969.0;1146.0;0.0;1017.0;189.0;0.0;194.0;247.0;263.0;316.0;175.0;921.0;586.0;1927.0;434.0;1250.0;0.0;324.0;0.0;265.0;0.0;428.0;0.0;428.0;244.0;827.0;474.0;746.0;412.0;233.0;0.0;0.0;0.0;272.0;374.0;398.0;0.0;180.0…
460054;7.667566666666667;0.0;0.0;1146.0;445.0;1374.0;15667.0;518.0;0.0;238.0;0.0;0.0;0.0;180.0;151.0;264.0;168.0;1767.0;433.0;1735.0;173.0;0.0;0.0;0.0;0.0;0.0;0.0;0.0;192.0;732.0;207.0;1387.0;769.0;1070.0;0.0;1075.0;294.0;187.0;0.0;322.0;310.0;425.0;0.0;697.0;336.0;1698.0;318.0;1011.0;0.0;179.0;0.0;163.0;0.0;367.0;0.0;155.0;310.0;751.0;560.0;971.0;0.0;343.0;0.0;0.0;0.0;224.0;203.0;322.0;0.0;268.0…
460436;7.673933333333333;0.0;0.0;1175.0;330.0;1505.0;15674.0;561.0;155.0;187.0;0.0;0.0;0.0;0.0;0.0;164.0;0.0;1312.0;580.0;1547.0;187.0;0.0;0.0;0.0;0.0;0.0;0.0;156.0;0.0;509.0;161.0;1001.0;947.0;1204.0;0.0;1206.0;196.0;154.0;0.0;275.0;226.0;324.0;0.0;745.0;431.0;1727.0;338.0;1112.0;0.0;389.0;155.0;350.0;0.0;398.0;0.0;202.0;187.0;671.0;288.0;821.0;196.0;223.0;0.0;0.0;0.0;0.0;168.0;278.0;0.0;162.0;0…
460818;7.6803;0.0;0.0;1056.0;252.0;1224.0;15387.0;416.0;0.0;254.0;0.0;0.0;0.0;191.0;0.0;183.0;0.0;1453.0;851.0;1151.0;0.0;0.0;0.0;0.0;0.0;0.0;0.0;168.0;0.0;556.0;241.0;1161.0;608.0;966.0;0.0;1097.0;225.0;273.0;206.0;302.0;281.0;196.0;0.0;357.0;305.0;1707.0;337.0;1396.0;0.0;190.0;0.0;0.0;0.0;450.0;0.0;233.0;239.0;873.0;550.0;854.0;187.0;224.0;0.0;0.0;0.0;178.0;179.0;298.0;0.0;248.0;0.0;480.0;0.0;4…
461199;7.68665;0.0;0.0;1150.0;293.0;919.0;15752.0;447.0;0.0;161.0;168.0;0.0;206.0;0.0;0.0;180.0;0.0;1464.0;487.0;1211.0;0.0;0.0;0.0;0.0;0.0;0.0;0.0;175.0;0.0;593.0;152.0;815.0;460.0;841.0;0.0;942.0;289.0;247.0;168.0;295.0;335.0;420.0;0.0;508.0;307.0;1474.0;256.0;942.0;0.0;216.0;0.0;0.0;0.0;374.0;0.0;0.0;158.0;950.0;631.0;885.0;255.0;293.0;0.0;0.0;0.0;0.0;151.0;321.0;0.0;170.0;156.0;536.0;214.0;59…
461581;7.693016666666667;0.0;0.0;1183.0;290.0;1405.0;16161.0;382.0;0.0;181.0;0.0;0.0;174.0;183.0;0.0;265.0;0.0;1620.0;482.0;1400.0;0.0;0.0;0.0;0.0;0.0;0.0;0.0;164.0;152.0;537.0;219.0;1029.0;426.0;704.0;0.0;1349.0;211.0;217.0;183.0;307.0;241.0;407.0;0.0;609.0;248.0;1583.0;291.0;1147.0;0.0;258.0;0.0;0.0;0.0;546.0;186.0;169.0;165.0;654.0;415.0;608.0;196.0;205.0;0.0;0.0;0.0;0.0;179.0;202.0;0.0;184.0;…
461963;7.6993833333333335;0.0;0.0;1025.0;235.0;1193.0;15174.0;337.0;236.0;296.0;184.0;0.0;0.0;169.0;0.0;0.0;0.0;1509.0;587.0;1385.0;0.0;0.0;0.0;0.0;0.0;0.0;0.0;0.0;0.0;549.0;155.0;1027.0;455.0;642.0;0.0;1692.0;551.0;197.0;0.0;287.0;188.0;311.0;0.0;768.0;335.0;1884.0;353.0;925.0;0.0;224.0;0.0;185.0;0.0;349.0;0.0;288.0;187.0;560.0;593.0;770.0;181.0;0.0;0.0;0.0;0.0;0.0;213.0;408.0;0.0;351.0;0.0;509.…
462345;7.70575;0.0;0.0;1087.0;275.0;1201.0;15368.0;463.0;166.0;170.0;0.0;0.0;0.0;166.0;0.0;165.0;293.0;1558.0;437.0;1064.0;0.0;0.0;0.0;0.0;0.0;0.0;0.0;0.0;0.0;482.0;196.0;1051.0;562.0;611.0;0.0;2217.0;328.0;284.0;0.0;270.0;272.0;520.0;248.0;862.0;459.0;1668.0;209.0;1158.0;0.0;174.0;0.0;262.0;0.0;382.0;0.0;272.0;241.0;723.0;607.0;601.0;0.0;158.0;0.0;0.0;0.0;0.0;0.0;424.0;0.0;268.0;190.0;569.0;240.…
462726;7.7121;0.0;0.0;939.0;288.0;1182.0;15931.0;405.0;0.0;290.0;0.0;0.0;189.0;0.0;0.0;181.0;0.0;1343.0;550.0;1299.0;0.0;154.0;0.0;0.0;0.0;0.0;0.0;0.0;0.0;644.0;184.0;1103.0;453.0;766.0;0.0;2332.0;214.0;293.0;0.0;281.0;388.0;355.0;0.0;553.0;446.0;1627.0;179.0;1036.0;0.0;266.0;0.0;288.0;0.0;490.0;0.0;226.0;224.0;534.0;585.0;768.0;0.0;180.0;0.0;0.0;0.0;200.0;0.0;330.0;0.0;206.0;169.0;467.0;159.0;64…
463108;7.718466666666667;0.0;0.0;994.0;287.0;1154.0;15612.0;348.0;0.0;224.0;0.0;0.0;0.0;0.0;0.0;0.0;0.0;1057.0;515.0;1021.0;0.0;157.0;0.0;0.0;0.0;0.0;0.0;0.0;0.0;537.0;0.0;1101.0;480.0;718.0;0.0;2329.0;346.0;381.0;155.0;294.0;320.0;402.0;0.0;694.0;355.0;1519.0;286.0;1212.0;0.0;196.0;0.0;294.0;0.0;323.0;0.0;269.0;201.0;586.0;481.0;710.0;236.0;151.0;0.0;0.0;0.0;0.0;0.0;459.0;0.0;229.0;0.0;541.0;166…
463490;7.724833333333334;0.0;0.0;928.0;258.0;1184.0;15600.0;475.0;171.0;272.0;0.0;0.0;0.0;0.0;0.0;0.0;230.0;1275.0;598.0;1527.0;0.0;0.0;0.0;0.0;0.0;0.0;0.0;0.0;0.0;508.0;231.0;1020.0;505.0;726.0;170.0;2011.0;311.0;361.0;0.0;341.0;263.0;242.0;153.0;682.0;353.0;1369.0;223.0;1034.0;0.0;333.0;0.0;279.0;0.0;532.0;0.0;166.0;254.0;669.0;654.0;691.0;172.0;209.0;188.0;0.0;0.0;267.0;0.0;226.0;0.0;208.0;184…
463871;7.731183333333333;0.0;0.0;1030.0;213.0;1214.0;16301.0;425.0;0.0;169.0;0.0;0.0;0.0;0.0;0.0;183.0;163.0;1425.0;634.0;1056.0;0.0;220.0;0.0;0.0;0.0;0.0;0.0;198.0;0.0;618.0;221.0;924.0;575.0;604.0;250.0;1975.0;231.0;242.0;0.0;281.0;199.0;522.0;0.0;610.0;386.0;1451.0;325.0;985.0;0.0;199.0;0.0;198.0;0.0;646.0;0.0;324.0;251.0;896.0;519.0;729.0;224.0;173.0;590.0;0.0;0.0;0.0;0.0;255.0;0.0;250.0;0.0;…
464253;7.73755;0.0;0.0;1088.0;347.0;1300.0;16062.0;611.0;0.0;204.0;186.0;0.0;0.0;180.0;0.0;0.0;0.0;1559.0;533.0;1297.0;0.0;0.0;0.0;0.0;0.0;0.0;0.0;222.0;0.0;619.0;156.0;1036.0;471.0;797.0;564.0;1581.0;242.0;197.0;0.0;278.0;241.0;276.0;0.0;706.0;429.0;1496.0;234.0;931.0;0.0;217.0;0.0;0.0;0.0;361.0;0.0;0.0;233.0;591.0;435.0;684.0;165.0;209.0;1464.0;152.0;0.0;165.0;177.0;380.0;0.0;180.0;160.0;397.0;…
464635;7.743916666666666;0.0;0.0;918.0;277.0;1233.0;15794.0;570.0;187.0;0.0;0.0;0.0;178.0;231.0;0.0;229.0;0.0;1048.0;341.0;1076.0;0.0;229.0;0.0;0.0;0.0;0.0;0.0;194.0;0.0;635.0;159.0;860.0;524.0;673.0;672.0;1231.0;240.0;0.0;0.0;279.0;252.0;289.0;0.0;551.0;410.0;1666.0;226.0;1007.0;0.0;154.0;0.0;0.0;0.0;451.0;0.0;177.0;161.0;748.0;418.0;466.0;0.0;279.0;1845.0;246.0;0.0;174.0;0.0;217.0;0.0;309.0;0.0…
465017;7.750283333333333;0.0;0.0;969.0;246.0;1123.0;15065.0;506.0;159.0;172.0;0.0;0.0;0.0;0.0;0.0;0.0;152.0;1259.0;531.0;1106.0;0.0;0.0;0.0;0.0;0.0;0.0;0.0;0.0;0.0;518.0;304.0;1265.0;493.0;578.0;618.0;1320.0;228.0;0.0;0.0;274.0;220.0;235.0;185.0;689.0;290.0;1557.0;235.0;1074.0;0.0;240.0;0.0;0.0;0.0;570.0;0.0;234.0;158.0;662.0;525.0;686.0;0.0;252.0;1671.0;0.0;0.0;327.0;0.0;252.0;0.0;248.0;0.0;531.…
465398;7.756633333333333;0.0;0.0;815.0;228.0;853.0;16261.0;426.0;0.0;206.0;0.0;0.0;158.0;0.0;0.0;173.0;176.0;1001.0;457.0;1220.0;0.0;0.0;0.0;0.0;0.0;0.0;0.0;0.0;0.0;366.0;0.0;736.0;367.0;795.0;331.0;1239.0;181.0;214.0;175.0;178.0;310.0;370.0;0.0;728.0;430.0;1405.0;287.0;908.0;0.0;209.0;0.0;0.0;0.0;381.0;0.0;215.0;216.0;647.0;351.0;817.0;228.0;0.0;792.0;0.0;0.0;0.0;0.0;376.0;0.0;171.0;0.0;446.0;15…
465780;7.763;0.0;0.0;979.0;353.0;1191.0;15439.0;523.0;0.0;156.0;192.0;0.0;201.0;190.0;0.0;159.0;187.0;960.0;355.0;1123.0;0.0;174.0;0.0;0.0;0.0;0.0;0.0;0.0;0.0;516.0;0.0;661.0;397.0;655.0;172.0;1137.0;209.0;252.0;0.0;260.0;302.0;313.0;0.0;704.0;329.0;1950.0;194.0;1181.0;0.0;280.0;0.0;150.0;0.0;418.0;0.0;204.0;163.0;689.0;591.0;560.0;0.0;0.0;514.0;0.0;0.0;154.0;0.0;219.0;0.0;341.0;0.0;410.0;178.0;3…
466162;7.7693666666666665;0.0;0.0;925.0;191.0;1122.0;15724.0;320.0;0.0;245.0;0.0;0.0;159.0;0.0;0.0;183.0;0.0;1218.0;349.0;925.0;0.0;0.0;0.0;0.0;0.0;0.0;0.0;0.0;0.0;424.0;204.0;820.0;450.0;776.0;0.0;919.0;211.0;183.0;0.0;231.0;243.0;278.0;0.0;518.0;238.0;1677.0;289.0;966.0;0.0;196.0;0.0;0.0;0.0;386.0;0.0;160.0;279.0;491.0;443.0;638.0;235.0;224.0;0.0;0.0;0.0;152.0;168.0;225.0;0.0;177.0;0.0;394.0;0.…
466543;7.775716666666667;0.0;0.0;992.0;282.0;1311.0;15550.0;594.0;0.0;151.0;0.0;0.0;0.0;0.0;0.0;0.0;0.0;1112.0;365.0;1143.0;0.0;0.0;0.0;0.0;0.0;0.0;0.0;0.0;0.0;354.0;172.0;910.0;384.0;629.0;0.0;1101.0;234.0;197.0;0.0;310.0;314.0;225.0;0.0;607.0;425.0;1330.0;232.0;902.0;0.0;216.0;0.0;176.0;0.0;493.0;0.0;187.0;186.0;673.0;416.0;747.0;0.0;173.0;0.0;0.0;0.0;0.0;0.0;222.0;157.0;315.0;0.0;472.0;0.0;422…
466925;7.7820833333333335;0.0;0.0;874.0;290.0;1233.0;15529.0;450.0;0.0;0.0;0.0;0.0;155.0;0.0;0.0;195.0;192.0;1038.0;259.0;908.0;0.0;157.0;0.0;0.0;0.0;0.0;0.0;0.0;0.0;504.0;0.0;929.0;448.0;594.0;0.0;1027.0;151.0;166.0;0.0;226.0;232.0;264.0;183.0;649.0;302.0;1473.0;280.0;1173.0;0.0;202.0;0.0;0.0;0.0;530.0;0.0;205.0;473.0;797.0;360.0;606.0;194.0;163.0;0.0;0.0;0.0;175.0;0.0;350.0;0.0;319.0;0.0;472.0;…
467307;7.78845;0.0;0.0;720.0;257.0;1058.0;15510.0;538.0;0.0;193.0;0.0;0.0;0.0;0.0;194.0;0.0;0.0;1019.0;222.0;902.0;0.0;0.0;0.0;0.0;0.0;0.0;0.0;200.0;0.0;586.0;152.0;859.0;314.0;819.0;0.0;1073.0;157.0;152.0;0.0;330.0;285.0;218.0;0.0;551.0;308.0;1449.0;0.0;952.0;0.0;333.0;0.0;0.0;0.0;297.0;0.0;248.0;294.0;627.0;413.0;665.0;0.0;215.0;0.0;0.0;0.0;150.0;0.0;237.0;156.0;341.0;0.0;415.0;0.0;280.0;197.0;…
467689;7.794816666666667;0.0;0.0;824.0;235.0;1116.0;15109.0;610.0;0.0;164.0;161.0;0.0;186.0;0.0;0.0;163.0;0.0;1207.0;437.0;959.0;182.0;0.0;0.0;0.0;0.0;0.0;0.0;0.0;0.0;451.0;218.0;989.0;467.0;670.0;0.0;1150.0;184.0;0.0;0.0;214.0;239.0;311.0;0.0;594.0;268.0;1365.0;258.0;874.0;0.0;157.0;0.0;0.0;0.0;516.0;0.0;215.0;176.0;482.0;501.0;538.0;0.0;264.0;0.0;0.0;0.0;237.0;0.0;279.0;0.0;204.0;188.0;449.0;20…
468070;7.801166666666667;0.0;0.0;837.0;259.0;958.0;16313.0;449.0;163.0;193.0;167.0;0.0;0.0;186.0;155.0;0.0;176.0;1127.0;339.0;848.0;0.0;157.0;0.0;0.0;0.0;0.0;0.0;0.0;0.0;466.0;277.0;779.0;368.0;734.0;0.0;1161.0;169.0;0.0;0.0;313.0;367.0;229.0;0.0;562.0;427.0;1426.0;220.0;906.0;0.0;230.0;0.0;0.0;0.0;354.0;0.0;215.0;174.0;574.0;346.0;435.0;0.0;0.0;0.0;0.0;0.0;177.0;0.0;419.0;0.0;190.0;0.0;442.0;216…
468452;7.807533333333334;0.0;0.0;789.0;251.0;829.0;14815.0;489.0;0.0;227.0;0.0;0.0;0.0;0.0;0.0;160.0;0.0;1170.0;438.0;972.0;0.0;184.0;0.0;0.0;0.0;0.0;0.0;174.0;0.0;621.0;200.0;988.0;509.0;460.0;0.0;1187.0;257.0;0.0;0.0;216.0;317.0;287.0;0.0;937.0;241.0;1320.0;244.0;979.0;0.0;187.0;0.0;0.0;0.0;431.0;0.0;240.0;197.0;565.0;564.0;581.0;215.0;0.0;0.0;0.0;0.0;151.0;0.0;0.0;0.0;229.0;0.0;275.0;0.0;414.0…
468834;7.8139;0.0;0.0;887.0;238.0;1155.0;15963.0;459.0;0.0;255.0;0.0;0.0;191.0;176.0;0.0;161.0;0.0;1172.0;438.0;1127.0;0.0;259.0;0.0;0.0;0.0;0.0;0.0;222.0;0.0;561.0;222.0;1210.0;382.0;533.0;164.0;1158.0;257.0;200.0;0.0;409.0;331.0;358.0;0.0;806.0;323.0;1251.0;236.0;1083.0;0.0;242.0;0.0;173.0;0.0;340.0;0.0;294.0;150.0;574.0;622.0;656.0;0.0;162.0;0.0;0.0;0.0;242.0;0.0;177.0;0.0;191.0;0.0;414.0;171.…
469215;7.82025;0.0;0.0;795.0;252.0;970.0;16338.0;599.0;0.0;192.0;0.0;0.0;176.0;0.0;0.0;209.0;0.0;1289.0;386.0;1072.0;0.0;391.0;0.0;0.0;0.0;0.0;0.0;0.0;0.0;508.0;198.0;1066.0;321.0;617.0;243.0;1278.0;198.0;0.0;0.0;293.0;295.0;225.0;0.0;773.0;378.0;1268.0;183.0;958.0;0.0;237.0;0.0;160.0;0.0;285.0;0.0;242.0;242.0;560.0;416.0;642.0;163.0;226.0;0.0;0.0;0.0;0.0;152.0;315.0;0.0;363.0;0.0;606.0;0.0;381.0…
469597;7.826616666666666;0.0;0.0;933.0;185.0;1035.0;15822.0;386.0;163.0;218.0;0.0;0.0;0.0;0.0;0.0;0.0;186.0;1160.0;379.0;935.0;0.0;436.0;0.0;0.0;0.0;0.0;0.0;160.0;0.0;757.0;212.0;1193.0;301.0;584.0;221.0;1280.0;262.0;0.0;0.0;464.0;258.0;477.0;0.0;634.0;331.0;1853.0;293.0;922.0;0.0;205.0;0.0;0.0;0.0;523.0;0.0;315.0;223.0;598.0;303.0;516.0;0.0;0.0;0.0;0.0;0.0;0.0;0.0;293.0;0.0;258.0;0.0;385.0;172.0…
469979;7.832983333333333;0.0;0.0;932.0;313.0;1180.0;16552.0;468.0;0.0;218.0;0.0;0.0;150.0;0.0;0.0;219.0;200.0;1210.0;408.0;1150.0;0.0;225.0;0.0;0.0;0.0;0.0;0.0;0.0;0.0;482.0;160.0;816.0;432.0;599.0;298.0;971.0;300.0;206.0;0.0;297.0;394.0;293.0;0.0;594.0;323.0;1835.0;0.0;934.0;0.0;333.0;0.0;0.0;0.0;275.0;0.0;285.0;222.0;628.0;814.0;481.0;0.0;0.0;0.0;0.0;0.0;0.0;0.0;300.0;0.0;243.0;0.0;303.0;254.0;…
470361;7.83935;0.0;0.0;1154.0;274.0;1245.0;15051.0;530.0;0.0;153.0;0.0;0.0;0.0;0.0;0.0;207.0;220.0;1083.0;427.0;1576.0;0.0;245.0;0.0;0.0;0.0;0.0;0.0;213.0;0.0;522.0;312.0;1059.0;444.0;965.0;162.0;930.0;295.0;247.0;0.0;249.0;281.0;248.0;0.0;619.0;379.0;1658.0;322.0;985.0;0.0;230.0;0.0;0.0;0.0;289.0;0.0;289.0;218.0;449.0;500.0;788.0;173.0;245.0;0.0;0.0;0.0;168.0;163.0;499.0;0.0;0.0;0.0;219.0;179.0;…
470742;7.8457;0.0;0.0;1237.0;258.0;1918.0;16221.0;620.0;206.0;159.0;0.0;0.0;0.0;0.0;0.0;193.0;211.0;1484.0;630.0;2946.0;271.0;200.0;0.0;0.0;0.0;0.0;0.0;0.0;0.0;441.0;183.0;991.0;584.0;2115.0;166.0;925.0;362.0;172.0;0.0;276.0;0.0;443.0;150.0;606.0;0.0;1677.0;440.0;1866.0;178.0;277.0;0.0;0.0;0.0;395.0;0.0;176.0;186.0;486.0;353.0;987.0;0.0;568.0;0.0;0.0;0.0;223.0;0.0;464.0;0.0;234.0;185.0;339.0;187.…
471124;7.8520666666666665;0.0;0.0;1386.0;339.0;2807.0;15148.0;286.0;0.0;255.0;0.0;0.0;0.0;0.0;0.0;175.0;194.0;1919.0;877.0;4347.0;270.0;0.0;0.0;0.0;0.0;0.0;0.0;0.0;0.0;381.0;256.0;1318.0;644.0;2929.0;281.0;1118.0;356.0;154.0;0.0;409.0;290.0;389.0;0.0;679.0;573.0;1596.0;529.0;2936.0;235.0;265.0;0.0;0.0;0.0;314.0;0.0;0.0;161.0;716.0;539.0;828.0;251.0;765.0;0.0;0.0;0.0;0.0;0.0;490.0;0.0;341.0;0.0;47…
471506;7.858433333333333;0.0;0.0;1685.0;415.0;3036.0;15376.0;490.0;0.0;205.0;182.0;0.0;152.0;227.0;0.0;319.0;199.0;1610.0;656.0;4344.0;355.0;205.0;0.0;0.0;0.0;0.0;0.0;0.0;0.0;574.0;312.0;1352.0;858.0;3013.0;0.0;1030.0;0.0;172.0;0.0;310.0;231.0;295.0;0.0;688.0;494.0;1985.0;394.0;2687.0;165.0;198.0;0.0;0.0;0.0;381.0;0.0;253.0;199.0;515.0;489.0;1035.0;284.0;839.0;0.0;0.0;0.0;166.0;0.0;263.0;0.0;208.…
471888;7.8648;0.0;0.0;1017.0;199.0;2399.0;15784.0;472.0;0.0;0.0;159.0;0.0;0.0;0.0;0.0;212.0;159.0;1639.0;637.0;3090.0;0.0;0.0;0.0;0.0;0.0;0.0;0.0;170.0;0.0;453.0;351.0;1476.0;711.0;1836.0;160.0;1159.0;181.0;0.0;0.0;265.0;201.0;319.0;0.0;623.0;529.0;1774.0;440.0;2323.0;173.0;209.0;0.0;0.0;0.0;421.0;0.0;211.0;174.0;526.0;314.0;1028.0;208.0;508.0;0.0;0.0;0.0;152.0;0.0;330.0;0.0;199.0;0.0;279.0;285.0…
472269;7.87115;0.0;0.0;920.0;349.0;1599.0;16488.0;374.0;192.0;216.0;0.0;0.0;0.0;0.0;0.0;187.0;198.0;1349.0;634.0;1867.0;180.0;0.0;0.0;0.0;0.0;0.0;0.0;242.0;0.0;741.0;229.0;875.0;500.0;1415.0;0.0;1246.0;166.0;268.0;224.0;283.0;315.0;376.0;0.0;661.0;422.0;1664.0;356.0;1225.0;0.0;0.0;0.0;0.0;0.0;471.0;0.0;205.0;183.0;511.0;450.0;739.0;205.0;338.0;0.0;0.0;0.0;0.0;0.0;291.0;0.0;155.0;0.0;257.0;185.0;3…
472651;7.877516666666667;0.0;0.0;784.0;265.0;1410.0;15261.0;607.0;0.0;152.0;0.0;0.0;0.0;0.0;0.0;0.0;166.0;1134.0;456.0;1315.0;0.0;227.0;0.0;0.0;0.0;0.0;0.0;214.0;0.0;613.0;179.0;923.0;337.0;924.0;0.0;1024.0;204.0;0.0;0.0;290.0;247.0;387.0;0.0;706.0;372.0;1297.0;243.0;1038.0;0.0;235.0;0.0;0.0;0.0;445.0;0.0;222.0;242.0;630.0;304.0;701.0;267.0;354.0;0.0;0.0;0.0;0.0;0.0;250.0;0.0;258.0;0.0;349.0;0.0;…
473033;7.883883333333333;0.0;0.0;792.0;158.0;1285.0;15532.0;346.0;0.0;269.0;0.0;0.0;0.0;182.0;0.0;181.0;0.0;1246.0;435.0;1543.0;0.0;0.0;0.0;0.0;0.0;0.0;0.0;152.0;0.0;458.0;166.0;970.0;542.0;998.0;0.0;1403.0;210.0;201.0;0.0;270.0;293.0;298.0;0.0;627.0;251.0;1518.0;269.0;1015.0;0.0;0.0;0.0;0.0;0.0;509.0;0.0;227.0;0.0;612.0;581.0;669.0;211.0;204.0;0.0;0.0;0.0;0.0;0.0;261.0;0.0;337.0;0.0;344.0;165.0;…
473414;7.890233333333334;0.0;0.0;809.0;193.0;1307.0;14963.0;271.0;221.0;0.0;0.0;0.0;0.0;181.0;0.0;223.0;159.0;1163.0;455.0;1217.0;0.0;184.0;0.0;0.0;0.0;0.0;0.0;210.0;0.0;427.0;0.0;1028.0;429.0;821.0;0.0;1219.0;296.0;177.0;159.0;158.0;254.0;292.0;0.0;521.0;360.0;1386.0;285.0;1181.0;0.0;209.0;0.0;0.0;0.0;316.0;0.0;175.0;0.0;579.0;472.0;715.0;184.0;277.0;0.0;0.0;0.0;0.0;0.0;341.0;0.0;274.0;0.0;222.0…
473796;7.8966;0.0;0.0;1152.0;277.0;1518.0;16036.0;377.0;161.0;215.0;0.0;0.0;0.0;0.0;0.0;232.0;0.0;1332.0;411.0;1493.0;198.0;0.0;0.0;0.0;0.0;0.0;0.0;0.0;0.0;613.0;157.0;938.0;457.0;790.0;0.0;1224.0;509.0;266.0;0.0;377.0;227.0;212.0;0.0;543.0;426.0;1597.0;225.0;1157.0;0.0;431.0;0.0;0.0;0.0;509.0;0.0;263.0;176.0;649.0;361.0;804.0;0.0;228.0;0.0;0.0;0.0;0.0;0.0;301.0;0.0;257.0;0.0;424.0;162.0;296.0;0.…
474178;7.902966666666667;0.0;0.0;738.0;329.0;1048.0;16135.0;288.0;196.0;300.0;0.0;0.0;250.0;0.0;0.0;184.0;191.0;1368.0;411.0;1347.0;0.0;0.0;0.0;0.0;0.0;0.0;0.0;0.0;0.0;497.0;151.0;1228.0;353.0;743.0;0.0;1383.0;574.0;251.0;0.0;213.0;268.0;321.0;0.0;693.0;412.0;1565.0;301.0;1500.0;0.0;446.0;0.0;0.0;0.0;428.0;0.0;275.0;252.0;447.0;494.0;595.0;0.0;279.0;0.0;0.0;0.0;204.0;0.0;315.0;0.0;185.0;0.0;567.0…
474560;7.9093333333333335;0.0;0.0;924.0;267.0;1208.0;14908.0;502.0;177.0;163.0;0.0;0.0;0.0;0.0;0.0;165.0;184.0;1573.0;415.0;1149.0;0.0;0.0;0.0;0.0;0.0;0.0;0.0;0.0;0.0;554.0;0.0;1023.0;363.0;607.0;0.0;1087.0;385.0;368.0;0.0;244.0;357.0;232.0;0.0;732.0;398.0;1490.0;328.0;845.0;0.0;382.0;0.0;0.0;0.0;534.0;0.0;217.0;154.0;705.0;313.0;757.0;0.0;181.0;0.0;0.0;0.0;183.0;159.0;244.0;0.0;0.0;0.0;325.0;151…
474941;7.915683333333333;0.0;0.0;880.0;222.0;1166.0;16062.0;379.0;174.0;163.0;0.0;0.0;0.0;161.0;0.0;0.0;0.0;1050.0;330.0;1122.0;0.0;0.0;0.0;0.0;0.0;0.0;0.0;0.0;0.0;477.0;217.0;839.0;456.0;601.0;0.0;954.0;409.0;219.0;0.0;312.0;176.0;259.0;0.0;442.0;383.0;1461.0;270.0;1078.0;0.0;230.0;0.0;0.0;0.0;422.0;0.0;190.0;222.0;487.0;450.0;436.0;0.0;170.0;0.0;154.0;0.0;0.0;0.0;274.0;0.0;188.0;0.0;389.0;161.0…
475323;7.92205;0.0;0.0;960.0;191.0;1202.0;15864.0;487.0;0.0;191.0;0.0;0.0;153.0;242.0;0.0;0.0;170.0;1114.0;471.0;1160.0;0.0;0.0;0.0;0.0;0.0;0.0;0.0;0.0;0.0;420.0;152.0;741.0;432.0;658.0;0.0;1047.0;241.0;229.0;167.0;241.0;323.0;330.0;0.0;500.0;383.0;1430.0;225.0;973.0;0.0;226.0;0.0;0.0;0.0;352.0;0.0;198.0;233.0;663.0;321.0;614.0;0.0;172.0;0.0;0.0;0.0;0.0;154.0;317.0;0.0;0.0;195.0;312.0;227.0;323.0…
475705;7.928416666666666;0.0;0.0;888.0;182.0;1008.0;17000.0;311.0;240.0;0.0;0.0;0.0;0.0;0.0;0.0;197.0;159.0;1050.0;295.0;1155.0;0.0;170.0;0.0;0.0;0.0;0.0;0.0;0.0;0.0;436.0;0.0;692.0;448.0;550.0;160.0;1041.0;193.0;154.0;0.0;317.0;214.0;264.0;0.0;449.0;473.0;1373.0;0.0;892.0;0.0;0.0;0.0;0.0;0.0;278.0;0.0;256.0;337.0;438.0;468.0;558.0;0.0;262.0;0.0;0.0;0.0;172.0;165.0;232.0;0.0;0.0;0.0;292.0;199.0;3…
476086;7.9347666666666665;0.0;0.0;786.0;175.0;885.0;16464.0;309.0;0.0;231.0;0.0;0.0;0.0;166.0;0.0;213.0;151.0;1001.0;476.0;1081.0;0.0;0.0;0.0;0.0;0.0;0.0;0.0;0.0;0.0;409.0;231.0;635.0;444.0;808.0;151.0;1089.0;260.0;174.0;0.0;197.0;251.0;381.0;0.0;463.0;354.0;1496.0;185.0;1099.0;151.0;201.0;0.0;0.0;0.0;412.0;0.0;0.0;214.0;402.0;311.0;704.0;166.0;0.0;0.0;0.0;0.0;172.0;0.0;162.0;0.0;182.0;0.0;265.0;…
476468;7.941133333333333;0.0;0.0;1079.0;271.0;910.0;16120.0;396.0;0.0;0.0;186.0;0.0;0.0;174.0;0.0;0.0;0.0;974.0;596.0;1072.0;0.0;0.0;0.0;0.0;0.0;0.0;0.0;0.0;0.0;579.0;174.0;712.0;519.0;742.0;0.0;1085.0;173.0;168.0;0.0;238.0;252.0;340.0;0.0;528.0;275.0;1362.0;175.0;801.0;0.0;0.0;0.0;0.0;0.0;376.0;0.0;152.0;246.0;504.0;591.0;526.0;0.0;205.0;0.0;0.0;0.0;0.0;0.0;262.0;0.0;217.0;0.0;420.0;181.0;439.0;…
476850;7.9475;0.0;0.0;1053.0;186.0;992.0;15528.0;469.0;0.0;0.0;0.0;0.0;189.0;184.0;0.0;163.0;0.0;963.0;443.0;1079.0;0.0;0.0;0.0;0.0;0.0;0.0;0.0;0.0;0.0;343.0;0.0;754.0;360.0;440.0;0.0;1077.0;271.0;191.0;0.0;172.0;271.0;319.0;0.0;523.0;349.0;1476.0;229.0;930.0;0.0;0.0;0.0;0.0;0.0;455.0;0.0;0.0;310.0;632.0;299.0;430.0;0.0;0.0;0.0;0.0;0.0;0.0;171.0;180.0;175.0;168.0;164.0;296.0;0.0;264.0;153.0;0.0;0…
477232;7.953866666666666;0.0;0.0;813.0;203.0;1005.0;15817.0;457.0;0.0;161.0;0.0;0.0;0.0;0.0;0.0;172.0;0.0;702.0;279.0;834.0;0.0;0.0;0.0;0.0;0.0;0.0;0.0;0.0;0.0;386.0;0.0;674.0;360.0;722.0;0.0;1068.0;155.0;0.0;0.0;239.0;183.0;307.0;0.0;676.0;152.0;1458.0;224.0;807.0;0.0;172.0;0.0;0.0;0.0;356.0;0.0;154.0;190.0;681.0;342.0;645.0;0.0;179.0;0.0;0.0;0.0;0.0;181.0;241.0;186.0;154.0;166.0;191.0;0.0;368.0…
477613;7.960216666666667;0.0;0.0;812.0;154.0;909.0;15988.0;360.0;153.0;152.0;0.0;0.0;179.0;0.0;0.0;187.0;0.0;1096.0;463.0;954.0;0.0;200.0;0.0;0.0;0.0;160.0;0.0;186.0;0.0;452.0;0.0;907.0;405.0;639.0;0.0;1088.0;244.0;0.0;0.0;314.0;316.0;451.0;0.0;542.0;302.0;1441.0;196.0;1123.0;0.0;224.0;0.0;0.0;0.0;303.0;0.0;275.0;273.0;649.0;623.0;530.0;173.0;153.0;0.0;0.0;0.0;0.0;240.0;248.0;150.0;0.0;0.0;248.0;…
477995;7.966583333333333;0.0;0.0;995.0;209.0;900.0;15186.0;401.0;0.0;180.0;0.0;0.0;158.0;0.0;0.0;200.0;0.0;1067.0;266.0;1002.0;0.0;0.0;0.0;0.0;0.0;0.0;0.0;0.0;0.0;390.0;181.0;708.0;320.0;435.0;0.0;1301.0;251.0;182.0;0.0;0.0;212.0;334.0;0.0;681.0;0.0;1485.0;188.0;795.0;0.0;0.0;0.0;0.0;0.0;350.0;0.0;176.0;200.0;510.0;596.0;590.0;0.0;168.0;0.0;0.0;0.0;0.0;150.0;214.0;0.0;223.0;0.0;319.0;0.0;311.0;0.…
478377;7.97295;0.0;0.0;833.0;191.0;1045.0;14989.0;431.0;162.0;178.0;0.0;0.0;158.0;0.0;0.0;0.0;0.0;921.0;317.0;824.0;0.0;0.0;0.0;0.0;0.0;0.0;0.0;0.0;0.0;475.0;0.0;848.0;400.0;692.0;0.0;1265.0;202.0;0.0;191.0;251.0;311.0;378.0;0.0;410.0;250.0;1257.0;263.0;1046.0;0.0;187.0;0.0;0.0;0.0;267.0;0.0;0.0;257.0;348.0;406.0;378.0;157.0;361.0;0.0;0.0;0.0;0.0;0.0;231.0;0.0;504.0;155.0;236.0;0.0;311.0;0.0;0.0;…
478758;7.9793;0.0;0.0;759.0;232.0;810.0;16354.0;414.0;0.0;198.0;0.0;0.0;0.0;161.0;0.0;192.0;0.0;886.0;274.0;778.0;0.0;0.0;0.0;0.0;0.0;0.0;0.0;0.0;0.0;628.0;257.0;742.0;263.0;478.0;0.0;1097.0;154.0;153.0;0.0;226.0;215.0;269.0;0.0;623.0;330.0;1655.0;216.0;678.0;0.0;206.0;0.0;0.0;0.0;347.0;0.0;219.0;221.0;448.0;447.0;491.0;0.0;221.0;0.0;0.0;0.0;0.0;0.0;298.0;0.0;0.0;0.0;353.0;0.0;376.0;0.0;0.0;0.0;0…
479140;7.985666666666667;0.0;0.0;621.0;196.0;959.0;15953.0;310.0;0.0;220.0;0.0;0.0;0.0;168.0;0.0;0.0;0.0;901.0;375.0;999.0;181.0;0.0;0.0;0.0;0.0;0.0;0.0;163.0;0.0;450.0;189.0;750.0;324.0;602.0;0.0;1238.0;256.0;167.0;0.0;231.0;347.0;272.0;0.0;451.0;249.0;1182.0;188.0;1048.0;0.0;155.0;0.0;0.0;0.0;437.0;0.0;216.0;267.0;357.0;467.0;449.0;0.0;0.0;0.0;0.0;0.0;0.0;0.0;178.0;208.0;0.0;0.0;236.0;0.0;290.0…
479522;7.9920333333333335;0.0;0.0;886.0;183.0;970.0;15471.0;404.0;0.0;320.0;0.0;0.0;0.0;0.0;0.0;157.0;0.0;839.0;327.0;1054.0;0.0;0.0;0.0;0.0;0.0;0.0;0.0;0.0;0.0;329.0;0.0;750.0;322.0;445.0;0.0;1318.0;211.0;0.0;165.0;281.0;274.0;203.0;0.0;405.0;322.0;1221.0;0.0;840.0;0.0;221.0;0.0;157.0;0.0;502.0;0.0;171.0;198.0;368.0;436.0;602.0;0.0;0.0;0.0;0.0;0.0;0.0;196.0;0.0;0.0;0.0;0.0;338.0;0.0;308.0;0.0;0.…
479904;7.9984;0.0;0.0;796.0;0.0;726.0;15447.0;358.0;0.0;0.0;0.0;0.0;190.0;222.0;0.0;0.0;0.0;947.0;285.0;819.0;0.0;0.0;0.0;0.0;0.0;153.0;0.0;0.0;0.0;472.0;0.0;849.0;382.0;543.0;0.0;1171.0;229.0;0.0;0.0;325.0;256.0;371.0;0.0;469.0;240.0;1498.0;155.0;880.0;0.0;282.0;0.0;0.0;0.0;271.0;0.0;205.0;219.0;635.0;389.0;352.0;0.0;0.0;0.0;0.0;0.0;223.0;0.0;260.0;0.0;0.0;0.0;316.0;0.0;307.0;0.0;0.0;0.0;155.0;0…
480285;8.00475;0.0;0.0;795.0;257.0;1053.0;16472.0;543.0;0.0;0.0;0.0;0.0;150.0;0.0;0.0;154.0;151.0;1085.0;274.0;799.0;0.0;0.0;0.0;0.0;0.0;0.0;0.0;159.0;0.0;512.0;168.0;692.0;369.0;349.0;0.0;1229.0;299.0;151.0;0.0;208.0;260.0;205.0;0.0;448.0;218.0;1325.0;165.0;1018.0;0.0;0.0;0.0;158.0;0.0;345.0;0.0;182.0;302.0;369.0;331.0;563.0;174.0;0.0;0.0;0.0;0.0;0.0;0.0;213.0;156.0;214.0;0.0;311.0;0.0;315.0;0.0…
480667;8.011116666666666;0.0;0.0;833.0;230.0;857.0;14890.0;433.0;156.0;235.0;0.0;0.0;151.0;160.0;0.0;0.0;0.0;1137.0;458.0;680.0;0.0;159.0;0.0;0.0;0.0;0.0;0.0;156.0;0.0;405.0;0.0;722.0;222.0;593.0;0.0;1281.0;256.0;0.0;0.0;0.0;270.0;328.0;0.0;589.0;242.0;1391.0;270.0;926.0;0.0;230.0;0.0;286.0;0.0;254.0;0.0;159.0;208.0;469.0;445.0;483.0;0.0;173.0;0.0;0.0;0.0;0.0;0.0;187.0;0.0;267.0;0.0;387.0;0.0;272…
481049;8.017483333333333;0.0;0.0;719.0;247.0;1032.0;16179.0;549.0;0.0;0.0;0.0;0.0;0.0;0.0;0.0;0.0;0.0;851.0;355.0;955.0;0.0;186.0;0.0;0.0;0.0;0.0;0.0;0.0;0.0;305.0;222.0;875.0;334.0;697.0;0.0;1496.0;250.0;245.0;0.0;236.0;275.0;298.0;0.0;489.0;253.0;1335.0;191.0;824.0;0.0;0.0;0.0;218.0;0.0;396.0;0.0;238.0;157.0;422.0;647.0;634.0;0.0;0.0;0.0;0.0;0.0;199.0;221.0;244.0;0.0;259.0;0.0;463.0;0.0;302.0;0…
481430;8.023833333333334;0.0;0.0;825.0;265.0;801.0;16262.0;547.0;0.0;205.0;0.0;0.0;150.0;0.0;0.0;168.0;0.0;958.0;317.0;1154.0;0.0;169.0;0.0;0.0;0.0;0.0;0.0;0.0;0.0;370.0;186.0;891.0;228.0;624.0;0.0;3570.0;656.0;367.0;0.0;360.0;226.0;363.0;0.0;428.0;299.0;1214.0;245.0;968.0;0.0;425.0;0.0;200.0;0.0;368.0;0.0;188.0;196.0;362.0;378.0;407.0;180.0;0.0;0.0;0.0;0.0;0.0;0.0;260.0;0.0;243.0;0.0;415.0;150.0…
481812;8.0302;0.0;0.0;794.0;343.0;1031.0;15767.0;583.0;0.0;223.0;0.0;0.0;0.0;0.0;0.0;0.0;172.0;1269.0;326.0;1066.0;171.0;199.0;0.0;0.0;0.0;0.0;0.0;205.0;0.0;527.0;176.0;981.0;378.0;593.0;0.0;7431.0;1189.0;636.0;0.0;198.0;324.0;349.0;0.0;718.0;296.0;1610.0;167.0;974.0;0.0;496.0;0.0;0.0;0.0;414.0;0.0;194.0;196.0;419.0;536.0;477.0;234.0;0.0;0.0;0.0;0.0;0.0;0.0;332.0;173.0;323.0;0.0;369.0;169.0;306.0…
482194;8.036566666666667;0.0;0.0;814.0;253.0;1045.0;16504.0;297.0;0.0;0.0;0.0;0.0;0.0;0.0;0.0;203.0;0.0;1080.0;270.0;1015.0;0.0;165.0;0.0;0.0;0.0;0.0;0.0;163.0;0.0;539.0;201.0;1436.0;308.0;604.0;0.0;10663.0;1640.0;649.0;0.0;222.0;330.0;331.0;0.0;823.0;458.0;1384.0;333.0;834.0;0.0;840.0;0.0;0.0;0.0;233.0;0.0;387.0;336.0;597.0;353.0;607.0;258.0;162.0;0.0;0.0;0.0;0.0;0.0;297.0;0.0;237.0;205.0;341.0;…
482576;8.042933333333334;0.0;0.0;1457.0;312.0;1180.0;15813.0;413.0;0.0;241.0;151.0;0.0;0.0;0.0;0.0;249.0;242.0;1501.0;376.0;1158.0;0.0;0.0;0.0;0.0;0.0;0.0;0.0;258.0;0.0;721.0;545.0;4040.0;655.0;620.0;166.0;8767.0;1211.0;530.0;0.0;363.0;214.0;526.0;193.0;2299.0;474.0;1411.0;155.0;877.0;0.0;654.0;0.0;0.0;0.0;361.0;0.0;534.0;500.0;632.0;517.0;648.0;216.0;0.0;0.0;0.0;0.0;178.0;0.0;267.0;0.0;277.0;178…
482957;8.049283333333333;0.0;0.0;3237.0;370.0;1256.0;16315.0;465.0;231.0;192.0;0.0;0.0;197.0;0.0;0.0;665.0;187.0;1782.0;366.0;1064.0;205.0;0.0;0.0;0.0;0.0;0.0;0.0;352.0;0.0;1790.0;1353.0;12172.0;1026.0;741.0;0.0;4641.0;659.0;254.0;160.0;554.0;249.0;1026.0;376.0;6652.0;901.0;1387.0;255.0;945.0;0.0;272.0;0.0;0.0;0.0;866.0;353.0;1426.0;721.0;2059.0;780.0;698.0;289.0;0.0;0.0;0.0;0.0;239.0;0.0;731.0;2…
483339;8.05565;0.0;0.0;5637.0;445.0;1509.0;15753.0;394.0;163.0;219.0;0.0;0.0;270.0;256.0;0.0;1016.0;263.0;2288.0;633.0;1268.0;0.0;151.0;0.0;0.0;0.0;0.0;0.0;383.0;220.0;3452.0;3255.0;24424.0;1863.0;694.0;0.0;2382.0;489.0;296.0;0.0;818.0;371.0;1629.0;586.0;13111.0;1774.0;2037.0;252.0;982.0;0.0;363.0;0.0;0.0;0.0;1555.0;599.0;3129.0;1528.0;4063.0;860.0;1177.0;0.0;0.0;0.0;0.0;0.0;313.0;200.0;915.0;419…
483721;8.062016666666667;0.0;0.0;7442.0;572.0;2008.0;16520.0;369.0;0.0;277.0;0.0;0.0;0.0;273.0;0.0;1491.0;320.0;3480.0;569.0;1381.0;205.0;174.0;0.0;0.0;0.0;176.0;0.0;661.0;356.0;3944.0;3810.0;31040.0;1860.0;1189.0;152.0;1534.0;355.0;185.0;0.0;1206.0;531.0;2052.0;858.0;17952.0;2760.0;1830.0;237.0;1039.0;0.0;186.0;0.0;0.0;0.0;1797.0;693.0;3859.0;1670.0;5509.0;1052.0;822.0;0.0;154.0;0.0;0.0;0.0;252.…
484103;8.068383333333333;0.0;0.0;6192.0;471.0;1689.0;15052.0;524.0;184.0;262.0;0.0;0.0;0.0;364.0;220.0;1028.0;269.0;2950.0;632.0;1280.0;168.0;0.0;0.0;0.0;0.0;178.0;0.0;534.0;288.0;3376.0;2721.0;24216.0;1850.0;751.0;0.0;1289.0;312.0;216.0;156.0;1078.0;366.0;2337.0;865.0;14396.0;2345.0;2104.0;285.0;1000.0;0.0;253.0;0.0;0.0;0.0;1924.0;719.0;3226.0;1544.0;4517.0;1110.0;952.0;244.0;0.0;0.0;0.0;0.0;200…
484484;8.074733333333333;0.0;0.0;3015.0;346.0;1178.0;16832.0;448.0;0.0;0.0;0.0;0.0;0.0;280.0;0.0;1070.0;215.0;2179.0;439.0;1337.0;0.0;171.0;0.0;0.0;0.0;0.0;0.0;305.0;236.0;2334.0;1523.0;10655.0;826.0;683.0;0.0;1408.0;208.0;239.0;0.0;918.0;510.0;1309.0;656.0;7504.0;1333.0;1498.0;255.0;875.0;0.0;296.0;0.0;172.0;0.0;1714.0;616.0;2359.0;1406.0;3119.0;754.0;735.0;249.0;199.0;0.0;0.0;0.0;184.0;156.0;80…
484866;8.0811;0.0;0.0;1842.0;208.0;1172.0;15825.0;361.0;174.0;0.0;0.0;0.0;0.0;181.0;210.0;404.0;241.0;1828.0;564.0;952.0;0.0;0.0;0.0;0.0;0.0;176.0;0.0;192.0;0.0;1386.0;508.0;4045.0;589.0;546.0;0.0;1279.0;202.0;0.0;155.0;734.0;370.0;916.0;231.0;2950.0;742.0;1450.0;329.0;852.0;0.0;257.0;0.0;176.0;0.0;941.0;186.0;1302.0;544.0;1650.0;636.0;687.0;200.0;156.0;0.0;0.0;0.0;254.0;178.0;896.0;280.0;1104.0;…
485248;8.087466666666666;0.0;0.0;1491.0;233.0;1176.0;16464.0;423.0;0.0;208.0;0.0;0.0;176.0;259.0;0.0;354.0;0.0;1233.0;385.0;967.0;0.0;0.0;0.0;0.0;0.0;0.0;173.0;282.0;0.0;1140.0;327.0;1904.0;335.0;661.0;0.0;1380.0;498.0;0.0;0.0;640.0;284.0;956.0;175.0;1598.0;402.0;1154.0;253.0;911.0;0.0;233.0;0.0;0.0;0.0;884.0;0.0;587.0;336.0;1171.0;550.0;624.0;212.0;0.0;0.0;0.0;0.0;180.0;157.0;662.0;153.0;818.0;3…
485629;8.093816666666667;0.0;0.0;1143.0;308.0;1391.0;15723.0;503.0;0.0;156.0;0.0;0.0;0.0;213.0;0.0;298.0;0.0;1437.0;416.0;1011.0;0.0;0.0;0.0;0.0;0.0;0.0;0.0;251.0;0.0;748.0;314.0;1243.0;293.0;651.0;0.0;1262.0;323.0;167.0;0.0;775.0;361.0;823.0;205.0;1177.0;673.0;1392.0;160.0;726.0;0.0;0.0;0.0;0.0;0.0;681.0;195.0;692.0;281.0;917.0;513.0;459.0;275.0;178.0;0.0;0.0;0.0;0.0;159.0;616.0;174.0;532.0;163.…
486011;8.100183333333334;0.0;0.0;1058.0;262.0;1105.0;15407.0;505.0;0.0;200.0;171.0;0.0;268.0;163.0;0.0;262.0;0.0;1335.0;455.0;1050.0;0.0;0.0;0.0;0.0;0.0;0.0;0.0;184.0;0.0;659.0;160.0;1135.0;305.0;508.0;0.0;1263.0;287.0;157.0;0.0;537.0;293.0;641.0;0.0;843.0;276.0;1305.0;310.0;798.0;0.0;173.0;0.0;0.0;0.0;819.0;0.0;584.0;357.0;899.0;501.0;562.0;0.0;222.0;0.0;0.0;0.0;178.0;0.0;453.0;199.0;535.0;274.0…
486393;8.10655;0.0;0.0;935.0;261.0;833.0;16311.0;250.0;160.0;204.0;0.0;0.0;174.0;0.0;0.0;321.0;0.0;1218.0;235.0;957.0;0.0;0.0;0.0;0.0;0.0;0.0;0.0;169.0;0.0;774.0;219.0;1023.0;337.0;322.0;0.0;1287.0;243.0;0.0;201.0;487.0;290.0;613.0;0.0;993.0;297.0;1497.0;251.0;754.0;0.0;210.0;0.0;0.0;0.0;595.0;0.0;563.0;284.0;951.0;436.0;481.0;0.0;0.0;0.0;0.0;0.0;0.0;0.0;384.0;0.0;530.0;328.0;713.0;0.0;281.0;0.0;…
486775;8.112916666666667;0.0;0.0;927.0;209.0;1023.0;16312.0;525.0;0.0;160.0;0.0;0.0;0.0;0.0;0.0;318.0;0.0;1182.0;459.0;762.0;0.0;164.0;0.0;0.0;0.0;0.0;0.0;289.0;0.0;645.0;252.0;964.0;328.0;602.0;0.0;1082.0;337.0;264.0;0.0;356.0;237.0;459.0;0.0;688.0;326.0;1230.0;369.0;837.0;0.0;189.0;0.0;150.0;0.0;702.0;167.0;462.0;278.0;838.0;490.0;504.0;0.0;0.0;0.0;0.0;0.0;153.0;210.0;519.0;0.0;471.0;232.0;611.…
487156;8.119266666666666;0.0;0.0;822.0;227.0;973.0;15801.0;425.0;0.0;203.0;163.0;0.0;269.0;252.0;0.0;152.0;0.0;1188.0;442.0;911.0;0.0;196.0;0.0;0.0;0.0;0.0;0.0;274.0;0.0;604.0;163.0;874.0;421.0;587.0;0.0;1068.0;0.0;181.0;0.0;367.0;231.0;459.0;233.0;894.0;379.0;1155.0;193.0;833.0;0.0;187.0;0.0;0.0;0.0;669.0;0.0;568.0;317.0;570.0;315.0;633.0;213.0;0.0;0.0;0.0;0.0;229.0;163.0;389.0;0.0;309.0;228.0;5…
487538;8.125633333333333;0.0;0.0;1089.0;156.0;875.0;16464.0;469.0;173.0;189.0;0.0;0.0;217.0;0.0;0.0;180.0;161.0;1027.0;411.0;777.0;179.0;177.0;0.0;0.0;0.0;0.0;0.0;195.0;0.0;776.0;244.0;798.0;412.0;503.0;0.0;968.0;159.0;174.0;0.0;472.0;179.0;520.0;255.0;1024.0;311.0;1239.0;0.0;719.0;0.0;0.0;0.0;201.0;0.0;690.0;0.0;413.0;271.0;737.0;593.0;468.0;0.0;214.0;0.0;0.0;0.0;0.0;200.0;363.0;0.0;358.0;218.0;…
487920;8.132;0.0;0.0;828.0;265.0;974.0;15561.0;351.0;0.0;175.0;0.0;0.0;192.0;0.0;0.0;190.0;161.0;963.0;476.0;799.0;0.0;177.0;0.0;0.0;0.0;0.0;0.0;199.0;0.0;663.0;185.0;871.0;410.0;536.0;0.0;1256.0;233.0;174.0;0.0;262.0;279.0;431.0;0.0;586.0;262.0;1382.0;160.0;804.0;0.0;173.0;0.0;208.0;0.0;474.0;0.0;271.0;0.0;664.0;526.0;586.0;159.0;199.0;0.0;0.0;0.0;0.0;0.0;409.0;0.0;332.0;0.0;448.0;152.0;283.0;0.…
488301;8.13835;0.0;0.0;835.0;185.0;716.0;15838.0;390.0;194.0;192.0;0.0;0.0;0.0;243.0;0.0;166.0;0.0;975.0;368.0;808.0;0.0;227.0;0.0;0.0;0.0;166.0;0.0;189.0;0.0;637.0;210.0;693.0;269.0;466.0;0.0;1265.0;260.0;180.0;0.0;244.0;224.0;329.0;0.0;784.0;270.0;944.0;0.0;860.0;0.0;225.0;0.0;0.0;0.0;485.0;0.0;326.0;302.0;538.0;626.0;405.0;171.0;0.0;0.0;0.0;0.0;168.0;160.0;351.0;0.0;410.0;224.0;667.0;0.0;275.0…
488683;8.144716666666667;0.0;0.0;890.0;318.0;1012.0;14894.0;291.0;0.0;0.0;0.0;0.0;0.0;154.0;0.0;0.0;0.0;975.0;292.0;781.0;0.0;173.0;0.0;0.0;0.0;0.0;0.0;205.0;0.0;747.0;296.0;629.0;376.0;457.0;0.0;1214.0;198.0;0.0;0.0;287.0;172.0;512.0;0.0;548.0;350.0;1395.0;248.0;761.0;0.0;266.0;0.0;159.0;0.0;494.0;0.0;445.0;188.0;561.0;360.0;536.0;224.0;0.0;0.0;0.0;0.0;0.0;202.0;432.0;0.0;309.0;0.0;408.0;158.0;2…
489065;8.151083333333334;0.0;0.0;693.0;250.0;927.0;15688.0;564.0;0.0;0.0;0.0;0.0;0.0;224.0;0.0;167.0;0.0;995.0;363.0;832.0;0.0;0.0;0.0;0.0;0.0;0.0;0.0;276.0;184.0;453.0;175.0;761.0;458.0;472.0;0.0;1253.0;289.0;0.0;0.0;329.0;235.0;300.0;0.0;619.0;280.0;1274.0;177.0;990.0;0.0;224.0;0.0;0.0;0.0;488.0;0.0;296.0;206.0;571.0;558.0;368.0;0.0;0.0;0.0;0.0;0.0;0.0;202.0;304.0;0.0;232.0;0.0;530.0;153.0;454.…
489447;8.15745;0.0;0.0;1010.0;229.0;947.0;16210.0;487.0;0.0;168.0;0.0;0.0;151.0;0.0;0.0;237.0;0.0;895.0;321.0;895.0;0.0;207.0;0.0;0.0;0.0;0.0;0.0;172.0;0.0;425.0;154.0;713.0;334.0;486.0;0.0;1092.0;306.0;0.0;0.0;364.0;391.0;339.0;0.0;608.0;315.0;1136.0;191.0;1004.0;0.0;158.0;0.0;154.0;0.0;461.0;0.0;312.0;314.0;490.0;456.0;459.0;0.0;232.0;0.0;0.0;0.0;183.0;0.0;253.0;0.0;331.0;166.0;390.0;221.0;270.…
489828;8.1638;0.0;0.0;943.0;223.0;801.0;16284.0;486.0;0.0;195.0;0.0;0.0;194.0;173.0;0.0;164.0;0.0;1100.0;425.0;847.0;0.0;0.0;0.0;0.0;0.0;0.0;0.0;162.0;0.0;384.0;181.0;942.0;319.0;434.0;0.0;1175.0;0.0;169.0;0.0;296.0;329.0;450.0;0.0;595.0;0.0;1379.0;258.0;1037.0;0.0;247.0;0.0;0.0;0.0;427.0;0.0;322.0;226.0;477.0;395.0;506.0;190.0;231.0;0.0;0.0;0.0;0.0;0.0;450.0;0.0;295.0;208.0;414.0;0.0;236.0;0.0;0…
490210;8.170166666666667;0.0;0.0;676.0;231.0;863.0;16286.0;517.0;0.0;0.0;0.0;0.0;0.0;169.0;0.0;0.0;0.0;820.0;272.0;950.0;170.0;158.0;0.0;0.0;0.0;0.0;0.0;0.0;0.0;562.0;269.0;1073.0;367.0;547.0;176.0;1070.0;189.0;163.0;0.0;284.0;235.0;340.0;0.0;721.0;284.0;1275.0;319.0;850.0;0.0;0.0;0.0;175.0;0.0;537.0;0.0;224.0;218.0;456.0;424.0;445.0;165.0;0.0;0.0;0.0;0.0;240.0;0.0;404.0;0.0;299.0;0.0;320.0;151.0…
490592;8.176533333333333;0.0;0.0;933.0;350.0;869.0;16323.0;430.0;0.0;251.0;0.0;0.0;0.0;151.0;0.0;0.0;0.0;879.0;515.0;1061.0;0.0;0.0;0.0;0.0;0.0;0.0;0.0;0.0;0.0;501.0;246.0;898.0;357.0;535.0;0.0;1190.0;162.0;0.0;0.0;352.0;207.0;404.0;0.0;540.0;327.0;1222.0;184.0;727.0;0.0;219.0;0.0;204.0;0.0;496.0;0.0;183.0;261.0;574.0;507.0;514.0;0.0;160.0;0.0;0.0;0.0;0.0;0.0;237.0;0.0;233.0;0.0;463.0;154.0;338.0…
490973;8.182883333333333;0.0;0.0;843.0;189.0;814.0;15770.0;453.0;0.0;292.0;0.0;0.0;0.0;0.0;0.0;0.0;172.0;908.0;245.0;983.0;0.0;0.0;0.0;0.0;0.0;0.0;0.0;0.0;0.0;593.0;175.0;709.0;422.0;642.0;0.0;967.0;282.0;0.0;0.0;292.0;384.0;262.0;0.0;505.0;238.0;1318.0;239.0;762.0;0.0;278.0;173.0;162.0;0.0;313.0;167.0;316.0;200.0;462.0;428.0;571.0;188.0;201.0;0.0;0.0;0.0;220.0;212.0;325.0;0.0;289.0;0.0;288.0;163…
491355;8.18925;0.0;0.0;704.0;268.0;796.0;15905.0;468.0;0.0;255.0;0.0;0.0;0.0;151.0;0.0;0.0;0.0;1030.0;381.0;765.0;0.0;0.0;0.0;0.0;0.0;0.0;0.0;0.0;0.0;472.0;198.0;610.0;355.0;535.0;0.0;1264.0;223.0;151.0;0.0;382.0;362.0;393.0;0.0;508.0;410.0;1116.0;230.0;978.0;0.0;172.0;0.0;243.0;0.0;484.0;0.0;288.0;235.0;459.0;425.0;473.0;0.0;162.0;0.0;0.0;0.0;0.0;0.0;361.0;0.0;314.0;0.0;236.0;0.0;198.0;0.0;0.0;0…
491737;8.195616666666666;0.0;0.0;950.0;214.0;733.0;16221.0;264.0;169.0;260.0;0.0;0.0;0.0;0.0;0.0;0.0;0.0;664.0;197.0;756.0;156.0;213.0;0.0;0.0;0.0;0.0;0.0;0.0;0.0;479.0;168.0;692.0;489.0;525.0;0.0;1262.0;250.0;160.0;0.0;175.0;270.0;340.0;0.0;473.0;370.0;1618.0;243.0;579.0;0.0;0.0;0.0;0.0;0.0;306.0;0.0;246.0;221.0;664.0;310.0;499.0;201.0;0.0;0.0;0.0;0.0;215.0;0.0;325.0;0.0;350.0;0.0;235.0;181.0;25…
492119;8.201983333333333;0.0;0.0;626.0;166.0;1098.0;16205.0;428.0;195.0;209.0;0.0;0.0;157.0;0.0;0.0;0.0;0.0;920.0;305.0;610.0;0.0;161.0;0.0;0.0;0.0;0.0;0.0;0.0;0.0;421.0;184.0;558.0;335.0;352.0;0.0;1131.0;180.0;175.0;0.0;222.0;241.0;335.0;0.0;388.0;222.0;1353.0;177.0;813.0;0.0;288.0;0.0;0.0;0.0;482.0;272.0;273.0;251.0;428.0;389.0;447.0;175.0;0.0;0.0;0.0;0.0;201.0;0.0;433.0;0.0;231.0;0.0;335.0;0.0…
492500;8.208333333333334;0.0;0.0;699.0;218.0;777.0;16160.0;339.0;158.0;154.0;0.0;0.0;0.0;0.0;154.0;0.0;0.0;723.0;322.0;742.0;0.0;0.0;0.0;0.0;0.0;0.0;0.0;0.0;0.0;405.0;192.0;670.0;353.0;420.0;0.0;1256.0;162.0;188.0;195.0;181.0;351.0;306.0;0.0;564.0;259.0;1260.0;0.0;932.0;0.0;235.0;0.0;0.0;0.0;425.0;0.0;254.0;0.0;322.0;314.0;413.0;0.0;155.0;0.0;0.0;0.0;0.0;0.0;231.0;0.0;305.0;0.0;350.0;0.0;367.0;0.…
492882;8.2147;0.0;0.0;734.0;254.0;746.0;15418.0;482.0;0.0;0.0;0.0;0.0;0.0;173.0;0.0;0.0;0.0;841.0;299.0;616.0;0.0;154.0;0.0;0.0;0.0;0.0;0.0;151.0;0.0;300.0;176.0;624.0;251.0;404.0;0.0;1123.0;185.0;0.0;0.0;295.0;329.0;227.0;0.0;409.0;177.0;1096.0;218.0;820.0;0.0;211.0;0.0;0.0;0.0;300.0;0.0;283.0;0.0;499.0;463.0;449.0;160.0;193.0;0.0;0.0;0.0;159.0;211.0;201.0;0.0;172.0;0.0;415.0;153.0;318.0;0.0;0.0…
493264;8.221066666666667;0.0;0.0;797.0;285.0;817.0;16192.0;318.0;0.0;200.0;0.0;0.0;0.0;228.0;0.0;176.0;0.0;727.0;393.0;749.0;219.0;0.0;0.0;0.0;0.0;0.0;0.0;0.0;0.0;298.0;0.0;670.0;360.0;418.0;0.0;1072.0;153.0;153.0;0.0;358.0;295.0;341.0;0.0;465.0;363.0;1122.0;223.0;765.0;0.0;247.0;0.0;161.0;0.0;637.0;0.0;223.0;193.0;521.0;376.0;323.0;0.0;160.0;0.0;0.0;0.0;0.0;165.0;251.0;0.0;223.0;0.0;392.0;199.0;…
493645;8.227416666666667;0.0;0.0;696.0;169.0;905.0;16298.0;548.0;0.0;173.0;0.0;0.0;182.0;0.0;0.0;0.0;215.0;809.0;382.0;850.0;189.0;0.0;0.0;0.0;0.0;0.0;0.0;0.0;0.0;415.0;211.0;549.0;309.0;590.0;0.0;1113.0;184.0;0.0;0.0;336.0;258.0;0.0;0.0;499.0;300.0;1316.0;253.0;590.0;0.0;193.0;0.0;180.0;0.0;521.0;0.0;0.0;178.0;514.0;406.0;577.0;0.0;182.0;0.0;0.0;0.0;0.0;0.0;221.0;0.0;300.0;0.0;345.0;165.0;168.0;…
494027;8.233783333333333;0.0;0.0;655.0;210.0;619.0;15089.0;308.0;223.0;160.0;0.0;0.0;192.0;0.0;158.0;0.0;158.0;943.0;272.0;994.0;0.0;153.0;0.0;0.0;0.0;0.0;0.0;0.0;0.0;356.0;181.0;823.0;152.0;420.0;0.0;1036.0;0.0;0.0;0.0;349.0;241.0;320.0;0.0;487.0;425.0;1214.0;164.0;930.0;0.0;0.0;0.0;0.0;0.0;440.0;0.0;242.0;272.0;541.0;320.0;438.0;0.0;0.0;0.0;0.0;0.0;0.0;0.0;373.0;0.0;251.0;0.0;257.0;0.0;357.0;0.…
494409;8.24015;0.0;0.0;849.0;264.0;732.0;16736.0;573.0;0.0;177.0;0.0;0.0;0.0;180.0;0.0;244.0;0.0;934.0;493.0;887.0;0.0;200.0;0.0;0.0;0.0;0.0;0.0;0.0;0.0;381.0;0.0;732.0;306.0;551.0;0.0;1112.0;175.0;0.0;216.0;270.0;302.0;305.0;0.0;585.0;290.0;1060.0;211.0;867.0;0.0;0.0;0.0;0.0;0.0;400.0;0.0;241.0;0.0;482.0;506.0;565.0;0.0;0.0;0.0;0.0;0.0;0.0;0.0;181.0;0.0;156.0;0.0;276.0;172.0;311.0;0.0;0.0;0.0;0.…
494791;8.246516666666666;0.0;0.0;736.0;187.0;595.0;16480.0;466.0;0.0;180.0;0.0;0.0;0.0;0.0;0.0;198.0;0.0;744.0;395.0;681.0;0.0;0.0;0.0;0.0;0.0;0.0;0.0;0.0;0.0;325.0;160.0;665.0;324.0;570.0;0.0;1234.0;0.0;0.0;0.0;235.0;317.0;208.0;0.0;567.0;324.0;1182.0;197.0;826.0;0.0;0.0;0.0;0.0;0.0;463.0;0.0;221.0;185.0;481.0;381.0;479.0;153.0;0.0;0.0;0.0;0.0;231.0;0.0;346.0;0.0;159.0;0.0;321.0;179.0;315.0;0.0;…
495172;8.252866666666666;0.0;0.0;650.0;179.0;852.0;16307.0;347.0;0.0;0.0;0.0;0.0;0.0;0.0;0.0;0.0;0.0;855.0;298.0;731.0;0.0;164.0;0.0;0.0;0.0;0.0;0.0;205.0;0.0;428.0;0.0;555.0;376.0;604.0;0.0;1087.0;218.0;199.0;188.0;341.0;189.0;378.0;0.0;459.0;203.0;1383.0;247.0;825.0;0.0;0.0;0.0;0.0;0.0;316.0;0.0;200.0;224.0;395.0;286.0;289.0;189.0;0.0;0.0;0.0;0.0;0.0;232.0;178.0;0.0;377.0;0.0;158.0;0.0;166.0;0.…
495554;8.259233333333333;0.0;0.0;760.0;0.0;578.0;15906.0;262.0;0.0;271.0;0.0;0.0;160.0;173.0;0.0;0.0;0.0;714.0;303.0;810.0;0.0;185.0;0.0;0.0;0.0;0.0;0.0;183.0;0.0;285.0;0.0;598.0;300.0;212.0;0.0;1147.0;0.0;0.0;0.0;242.0;231.0;279.0;0.0;358.0;223.0;1050.0;200.0;805.0;0.0;178.0;0.0;0.0;0.0;413.0;164.0;180.0;218.0;338.0;346.0;436.0;0.0;0.0;0.0;0.0;0.0;0.0;0.0;323.0;0.0;177.0;0.0;290.0;171.0;234.0;0.…
495936;8.2656;0.0;0.0;691.0;215.0;652.0;16880.0;312.0;167.0;171.0;0.0;0.0;169.0;0.0;0.0;0.0;0.0;638.0;280.0;456.0;0.0;0.0;0.0;0.0;0.0;0.0;0.0;153.0;0.0;369.0;202.0;684.0;391.0;359.0;0.0;1071.0;288.0;195.0;0.0;280.0;305.0;350.0;0.0;548.0;252.0;1198.0;0.0;835.0;0.0;0.0;0.0;0.0;0.0;272.0;0.0;269.0;314.0;345.0;274.0;384.0;0.0;0.0;0.0;0.0;0.0;0.0;0.0;0.0;0.0;197.0;0.0;210.0;0.0;164.0;0.0;0.0;0.0;217.0…
496317;8.27195;0.0;0.0;626.0;190.0;780.0;16888.0;411.0;0.0;214.0;0.0;0.0;159.0;0.0;0.0;0.0;0.0;701.0;356.0;634.0;0.0;153.0;0.0;0.0;0.0;0.0;178.0;0.0;0.0;356.0;171.0;587.0;287.0;362.0;0.0;1152.0;0.0;0.0;0.0;190.0;194.0;427.0;0.0;404.0;237.0;1268.0;226.0;624.0;0.0;0.0;0.0;0.0;0.0;424.0;0.0;160.0;294.0;516.0;470.0;462.0;0.0;0.0;0.0;0.0;0.0;210.0;0.0;160.0;170.0;185.0;0.0;360.0;0.0;178.0;0.0;0.0;0.0;…
496699;8.278316666666667;0.0;0.0;650.0;200.0;824.0;15532.0;555.0;157.0;187.0;0.0;0.0;0.0;0.0;0.0;0.0;0.0;763.0;289.0;938.0;0.0;0.0;0.0;0.0;0.0;0.0;0.0;0.0;0.0;488.0;0.0;630.0;315.0;264.0;0.0;1298.0;0.0;264.0;0.0;335.0;301.0;363.0;0.0;517.0;176.0;1087.0;245.0;717.0;0.0;0.0;0.0;0.0;0.0;356.0;0.0;0.0;245.0;374.0;592.0;271.0;0.0;0.0;0.0;0.0;0.0;177.0;0.0;255.0;0.0;204.0;0.0;246.0;0.0;338.0;0.0;0.0;0.…
497081;8.284683333333334;0.0;0.0;580.0;164.0;544.0;15677.0;401.0;0.0;223.0;0.0;0.0;0.0;171.0;0.0;0.0;0.0;731.0;364.0;592.0;0.0;0.0;0.0;0.0;0.0;164.0;0.0;0.0;0.0;431.0;0.0;679.0;186.0;276.0;0.0;1217.0;193.0;174.0;0.0;191.0;239.0;334.0;0.0;433.0;406.0;1070.0;207.0;634.0;0.0;198.0;0.0;0.0;0.0;415.0;0.0;153.0;0.0;236.0;303.0;399.0;0.0;162.0;0.0;0.0;0.0;192.0;0.0;218.0;0.0;202.0;158.0;319.0;0.0;150.0;…
497463;8.29105;0.0;0.0;702.0;173.0;848.0;17192.0;405.0;0.0;353.0;156.0;0.0;0.0;161.0;0.0;163.0;0.0;817.0;217.0;569.0;0.0;0.0;0.0;0.0;0.0;0.0;0.0;0.0;0.0;385.0;174.0;578.0;225.0;432.0;0.0;855.0;283.0;0.0;0.0;209.0;302.0;268.0;0.0;499.0;195.0;1008.0;283.0;728.0;0.0;151.0;0.0;0.0;0.0;492.0;0.0;0.0;167.0;401.0;279.0;340.0;0.0;0.0;0.0;0.0;0.0;167.0;0.0;169.0;0.0;159.0;0.0;238.0;0.0;279.0;0.0;0.0;0.0;0…
497844;8.2974;0.0;0.0;673.0;0.0;825.0;17208.0;392.0;0.0;167.0;0.0;0.0;0.0;0.0;0.0;0.0;0.0;777.0;385.0;848.0;0.0;0.0;0.0;0.0;0.0;0.0;0.0;0.0;0.0;427.0;160.0;557.0;217.0;394.0;0.0;1106.0;260.0;0.0;0.0;160.0;322.0;230.0;0.0;453.0;194.0;1023.0;159.0;777.0;0.0;0.0;0.0;0.0;0.0;340.0;0.0;216.0;155.0;332.0;502.0;330.0;158.0;186.0;0.0;0.0;0.0;187.0;0.0;167.0;0.0;181.0;174.0;209.0;0.0;305.0;0.0;0.0;0.0;262…
498226;8.303766666666666;0.0;0.0;882.0;230.0;724.0;15906.0;247.0;0.0;165.0;0.0;0.0;151.0;238.0;0.0;222.0;0.0;624.0;355.0;868.0;0.0;0.0;0.0;0.0;0.0;0.0;0.0;0.0;0.0;488.0;0.0;491.0;220.0;350.0;0.0;1001.0;0.0;189.0;0.0;243.0;313.0;351.0;0.0;430.0;322.0;1133.0;0.0;788.0;0.0;211.0;0.0;194.0;0.0;303.0;0.0;0.0;199.0;366.0;336.0;341.0;0.0;0.0;0.0;0.0;0.0;0.0;0.0;326.0;0.0;285.0;0.0;228.0;0.0;230.0;0.0;0.…
498608;8.310133333333333;0.0;0.0;606.0;206.0;705.0;16015.0;513.0;159.0;213.0;0.0;0.0;186.0;0.0;0.0;151.0;0.0;649.0;268.0;582.0;0.0;224.0;0.0;0.0;0.0;0.0;0.0;0.0;0.0;412.0;0.0;575.0;212.0;473.0;153.0;982.0;172.0;303.0;0.0;200.0;286.0;336.0;0.0;326.0;192.0;1101.0;150.0;838.0;0.0;271.0;0.0;0.0;0.0;294.0;0.0;194.0;0.0;286.0;321.0;273.0;281.0;0.0;0.0;0.0;0.0;0.0;0.0;215.0;0.0;201.0;0.0;300.0;0.0;238.0…
498990;8.3165;0.0;0.0;1126.0;0.0;641.0;15797.0;427.0;0.0;0.0;0.0;0.0;182.0;177.0;0.0;191.0;0.0;786.0;211.0;544.0;0.0;0.0;0.0;0.0;0.0;0.0;0.0;185.0;0.0;486.0;0.0;642.0;293.0;439.0;0.0;1173.0;195.0;0.0;0.0;275.0;383.0;232.0;0.0;361.0;217.0;1093.0;247.0;896.0;0.0;161.0;0.0;0.0;0.0;338.0;0.0;181.0;231.0;219.0;423.0;353.0;169.0;0.0;0.0;0.0;0.0;167.0;159.0;305.0;0.0;162.0;0.0;192.0;0.0;0.0;0.0;0.0;0.0;…
499371;8.32285;0.0;0.0;846.0;188.0;834.0;16041.0;503.0;0.0;171.0;0.0;0.0;0.0;0.0;0.0;0.0;160.0;818.0;260.0;628.0;0.0;213.0;0.0;0.0;0.0;0.0;0.0;0.0;0.0;330.0;0.0;596.0;238.0;238.0;0.0;1188.0;354.0;0.0;0.0;311.0;236.0;410.0;0.0;345.0;274.0;925.0;246.0;682.0;0.0;248.0;0.0;0.0;0.0;171.0;0.0;298.0;311.0;301.0;409.0;442.0;182.0;0.0;0.0;0.0;0.0;0.0;0.0;194.0;0.0;159.0;171.0;199.0;0.0;0.0;0.0;0.0;0.0;0.0…
499753;8.329216666666667;0.0;0.0;820.0;301.0;701.0;16273.0;303.0;197.0;177.0;0.0;0.0;187.0;0.0;0.0;258.0;168.0;786.0;273.0;581.0;0.0;154.0;0.0;0.0;0.0;0.0;0.0;0.0;0.0;317.0;0.0;327.0;301.0;261.0;0.0;1099.0;161.0;0.0;172.0;208.0;260.0;380.0;167.0;548.0;206.0;904.0;226.0;614.0;0.0;0.0;0.0;0.0;0.0;324.0;0.0;174.0;151.0;311.0;281.0;423.0;0.0;0.0;0.0;0.0;0.0;152.0;0.0;276.0;0.0;190.0;0.0;186.0;0.0;215…
500135;8.335583333333334;0.0;0.0;599.0;236.0;779.0;17136.0;373.0;247.0;313.0;0.0;0.0;0.0;180.0;0.0;0.0;150.0;578.0;180.0;645.0;0.0;0.0;0.0;0.0;0.0;0.0;0.0;0.0;0.0;332.0;0.0;569.0;273.0;255.0;0.0;867.0;203.0;0.0;0.0;318.0;214.0;243.0;0.0;398.0;242.0;906.0;187.0;748.0;0.0;0.0;0.0;0.0;0.0;265.0;0.0;233.0;156.0;319.0;573.0;278.0;195.0;0.0;0.0;0.0;0.0;0.0;157.0;154.0;0.0;203.0;0.0;168.0;0.0;259.0;0.0;…
500516;8.341933333333333;0.0;0.0;509.0;310.0;772.0;15373.0;401.0;0.0;180.0;0.0;0.0;199.0;219.0;0.0;211.0;162.0;777.0;251.0;511.0;0.0;161.0;0.0;0.0;0.0;0.0;0.0;0.0;0.0;244.0;0.0;622.0;382.0;342.0;0.0;1075.0;161.0;0.0;0.0;191.0;0.0;211.0;0.0;393.0;205.0;967.0;234.0;740.0;0.0;247.0;0.0;0.0;0.0;429.0;0.0;271.0;153.0;331.0;283.0;398.0;0.0;0.0;0.0;0.0;0.0;0.0;191.0;211.0;0.0;166.0;0.0;244.0;173.0;151.0…
500898;8.3483;0.0;0.0;723.0;0.0;619.0;16314.0;448.0;0.0;238.0;0.0;0.0;0.0;0.0;0.0;0.0;0.0;713.0;223.0;537.0;0.0;0.0;0.0;0.0;0.0;0.0;0.0;0.0;0.0;316.0;0.0;535.0;183.0;313.0;0.0;1106.0;239.0;0.0;0.0;275.0;287.0;171.0;0.0;504.0;226.0;1220.0;213.0;718.0;0.0;0.0;0.0;0.0;0.0;250.0;0.0;177.0;260.0;376.0;449.0;285.0;0.0;0.0;0.0;0.0;0.0;0.0;0.0;263.0;0.0;176.0;0.0;288.0;0.0;248.0;0.0;0.0;0.0;154.0;0.0;0.0…
501280;8.354666666666667;0.0;0.0;631.0;244.0;762.0;15991.0;291.0;169.0;240.0;0.0;0.0;0.0;0.0;0.0;0.0;164.0;728.0;205.0;734.0;0.0;0.0;0.0;0.0;0.0;0.0;0.0;0.0;0.0;412.0;0.0;596.0;268.0;341.0;0.0;1121.0;0.0;0.0;0.0;226.0;367.0;230.0;0.0;355.0;301.0;1148.0;161.0;679.0;0.0;0.0;0.0;0.0;0.0;252.0;0.0;196.0;260.0;411.0;301.0;270.0;0.0;160.0;0.0;0.0;0.0;161.0;0.0;269.0;0.0;164.0;0.0;223.0;0.0;167.0;0.0;0.…
501662;8.361033333333333;0.0;0.0;638.0;278.0;838.0;16089.0;363.0;0.0;0.0;153.0;0.0;157.0;0.0;0.0;0.0;0.0;700.0;226.0;630.0;0.0;0.0;0.0;0.0;0.0;0.0;0.0;0.0;0.0;582.0;203.0;660.0;326.0;558.0;0.0;834.0;188.0;158.0;0.0;188.0;279.0;289.0;192.0;358.0;262.0;1292.0;166.0;720.0;0.0;0.0;0.0;0.0;0.0;634.0;0.0;334.0;155.0;394.0;430.0;384.0;0.0;0.0;0.0;0.0;0.0;0.0;164.0;213.0;0.0;198.0;0.0;188.0;0.0;226.0;0.0…
502043;8.367383333333333;0.0;0.0;760.0;221.0;933.0;17056.0;531.0;0.0;257.0;165.0;0.0;0.0;0.0;0.0;0.0;0.0;815.0;270.0;943.0;0.0;0.0;0.0;0.0;0.0;0.0;0.0;0.0;0.0;308.0;313.0;625.0;265.0;817.0;0.0;987.0;261.0;0.0;0.0;251.0;228.0;212.0;0.0;557.0;312.0;1113.0;240.0;814.0;0.0;160.0;0.0;0.0;0.0;261.0;0.0;230.0;233.0;313.0;334.0;498.0;162.0;166.0;0.0;0.0;0.0;0.0;0.0;213.0;0.0;214.0;0.0;219.0;0.0;233.0;0.0…
502425;8.37375;0.0;0.0;1110.0;212.0;1512.0;15524.0;354.0;160.0;221.0;0.0;0.0;0.0;0.0;0.0;0.0;0.0;1031.0;525.0;1779.0;152.0;0.0;0.0;0.0;0.0;0.0;0.0;0.0;0.0;417.0;261.0;708.0;524.0;1340.0;0.0;1110.0;199.0;0.0;0.0;222.0;261.0;278.0;0.0;367.0;191.0;1443.0;0.0;1557.0;0.0;165.0;0.0;0.0;0.0;342.0;0.0;0.0;210.0;326.0;279.0;512.0;226.0;317.0;0.0;0.0;0.0;189.0;0.0;228.0;0.0;190.0;0.0;290.0;0.0;407.0;189.0;…
502807;8.380116666666666;0.0;0.0;1065.0;291.0;2020.0;16416.0;468.0;0.0;0.0;0.0;0.0;183.0;0.0;0.0;0.0;0.0;1272.0;640.0;2891.0;180.0;0.0;0.0;0.0;0.0;0.0;0.0;162.0;0.0;490.0;178.0;1146.0;437.0;1605.0;0.0;1153.0;204.0;165.0;0.0;228.0;230.0;254.0;0.0;451.0;398.0;1268.0;259.0;2406.0;208.0;238.0;0.0;0.0;0.0;401.0;0.0;0.0;234.0;413.0;390.0;583.0;183.0;587.0;0.0;0.0;0.0;181.0;0.0;252.0;0.0;0.0;0.0;220.0;1…
503188;8.386466666666667;0.0;0.0;1022.0;228.0;1541.0;16680.0;467.0;0.0;195.0;0.0;0.0;182.0;0.0;0.0;192.0;198.0;1246.0;564.0;2971.0;0.0;0.0;0.0;0.0;0.0;0.0;0.0;0.0;0.0;553.0;233.0;966.0;540.0;2154.0;178.0;846.0;201.0;0.0;0.0;302.0;268.0;249.0;0.0;396.0;418.0;1607.0;350.0;1790.0;167.0;171.0;0.0;0.0;0.0;280.0;0.0;194.0;156.0;599.0;429.0;688.0;283.0;550.0;0.0;0.0;0.0;165.0;220.0;196.0;0.0;349.0;0.0;2…
503570;8.392833333333334;0.0;0.0;867.0;226.0;1611.0;15273.0;260.0;0.0;187.0;159.0;0.0;0.0;0.0;0.0;0.0;0.0;1169.0;393.0;2319.0;0.0;0.0;0.0;0.0;0.0;0.0;0.0;0.0;0.0;483.0;224.0;869.0;615.0;1466.0;171.0;1338.0;234.0;158.0;0.0;207.0;325.0;179.0;0.0;393.0;160.0;1511.0;411.0;1594.0;0.0;205.0;0.0;166.0;0.0;268.0;0.0;0.0;176.0;409.0;362.0;593.0;179.0;486.0;0.0;0.0;0.0;176.0;0.0;264.0;0.0;221.0;0.0;184.0;0…
503952;8.3992;0.0;0.0;779.0;0.0;1019.0;15956.0;624.0;159.0;244.0;0.0;0.0;0.0;156.0;0.0;0.0;0.0;920.0;484.0;1703.0;0.0;0.0;0.0;0.0;0.0;0.0;0.0;0.0;0.0;398.0;196.0;834.0;424.0;883.0;0.0;1142.0;0.0;0.0;0.0;243.0;225.0;310.0;0.0;442.0;360.0;1302.0;299.0;1223.0;0.0;214.0;0.0;166.0;0.0;401.0;0.0;0.0;174.0;364.0;359.0;542.0;221.0;211.0;0.0;0.0;0.0;0.0;0.0;221.0;160.0;215.0;0.0;338.0;0.0;235.0;0.0;191.0;…
504334;8.405566666666667;0.0;0.0;721.0;208.0;1072.0;16776.0;379.0;0.0;193.0;0.0;0.0;0.0;0.0;0.0;154.0;0.0;1024.0;313.0;969.0;0.0;0.0;0.0;0.0;0.0;0.0;0.0;0.0;0.0;393.0;0.0;605.0;323.0;666.0;0.0;1024.0;319.0;163.0;0.0;0.0;230.0;169.0;0.0;353.0;214.0;1365.0;264.0;906.0;0.0;211.0;0.0;0.0;0.0;419.0;0.0;204.0;358.0;242.0;208.0;374.0;0.0;164.0;0.0;0.0;0.0;0.0;0.0;311.0;0.0;151.0;0.0;247.0;0.0;363.0;0.0;…
504715;8.411916666666666;0.0;0.0;684.0;0.0;510.0;16696.0;587.0;170.0;167.0;0.0;0.0;169.0;206.0;0.0;0.0;0.0;849.0;413.0;796.0;173.0;0.0;0.0;0.0;0.0;0.0;0.0;0.0;0.0;369.0;190.0;655.0;402.0;626.0;0.0;960.0;217.0;0.0;0.0;276.0;320.0;191.0;0.0;349.0;321.0;1217.0;262.0;977.0;0.0;212.0;0.0;0.0;0.0;289.0;0.0;0.0;154.0;353.0;300.0;568.0;0.0;161.0;0.0;0.0;0.0;188.0;160.0;171.0;0.0;0.0;0.0;246.0;154.0;225.0…
505097;8.418283333333333;0.0;0.0;670.0;192.0;734.0;17000.0;355.0;163.0;242.0;0.0;0.0;0.0;162.0;0.0;0.0;0.0;860.0;316.0;725.0;0.0;0.0;0.0;0.0;0.0;0.0;0.0;0.0;0.0;435.0;185.0;557.0;331.0;582.0;161.0;895.0;175.0;172.0;178.0;175.0;213.0;223.0;0.0;325.0;163.0;1139.0;160.0;776.0;0.0;152.0;0.0;0.0;0.0;375.0;0.0;227.0;169.0;484.0;389.0;469.0;0.0;161.0;0.0;0.0;0.0;168.0;0.0;394.0;0.0;155.0;0.0;211.0;0.0;2…
505479;8.42465;0.0;0.0;656.0;192.0;864.0;15702.0;470.0;0.0;0.0;0.0;0.0;0.0;0.0;0.0;0.0;0.0;595.0;349.0;859.0;0.0;0.0;0.0;0.0;0.0;0.0;0.0;0.0;0.0;424.0;0.0;546.0;304.0;408.0;0.0;1040.0;0.0;0.0;0.0;437.0;276.0;159.0;0.0;342.0;313.0;1353.0;162.0;812.0;0.0;0.0;0.0;0.0;0.0;416.0;0.0;177.0;0.0;511.0;309.0;367.0;0.0;263.0;0.0;0.0;0.0;0.0;0.0;207.0;0.0;205.0;155.0;244.0;0.0;199.0;168.0;0.0;0.0;227.0;0.0;…
505860;8.431;0.0;0.0;836.0;218.0;909.0;15904.0;449.0;151.0;224.0;0.0;0.0;0.0;0.0;0.0;0.0;0.0;903.0;270.0;816.0;0.0;0.0;0.0;0.0;0.0;0.0;0.0;165.0;0.0;413.0;179.0;669.0;172.0;564.0;0.0;1358.0;176.0;0.0;0.0;352.0;250.0;307.0;0.0;402.0;236.0;837.0;180.0;757.0;0.0;0.0;0.0;0.0;0.0;446.0;0.0;191.0;0.0;286.0;277.0;435.0;0.0;0.0;0.0;0.0;0.0;0.0;0.0;224.0;0.0;0.0;0.0;243.0;0.0;209.0;0.0;0.0;0.0;174.0;0.0;0…
506242;8.437366666666666;0.0;0.0;571.0;340.0;684.0;16148.0;322.0;0.0;276.0;0.0;0.0;0.0;0.0;0.0;240.0;0.0;677.0;266.0;608.0;0.0;0.0;0.0;0.0;0.0;0.0;0.0;153.0;0.0;394.0;0.0;537.0;305.0;484.0;0.0;1060.0;241.0;0.0;0.0;216.0;249.0;230.0;0.0;323.0;347.0;1281.0;182.0;790.0;0.0;237.0;0.0;0.0;0.0;298.0;0.0;0.0;155.0;260.0;347.0;356.0;217.0;0.0;0.0;0.0;0.0;218.0;0.0;180.0;170.0;236.0;162.0;283.0;0.0;234.0;…
506624;8.443733333333334;0.0;0.0;605.0;157.0;703.0;15699.0;427.0;150.0;166.0;0.0;0.0;0.0;0.0;0.0;297.0;0.0;681.0;317.0;718.0;0.0;0.0;0.0;0.0;0.0;0.0;0.0;0.0;0.0;420.0;237.0;520.0;396.0;454.0;0.0;1326.0;211.0;154.0;0.0;320.0;223.0;210.0;0.0;395.0;299.0;953.0;164.0;872.0;0.0;150.0;0.0;0.0;0.0;218.0;0.0;152.0;0.0;468.0;701.0;296.0;0.0;0.0;0.0;0.0;0.0;0.0;162.0;187.0;0.0;0.0;0.0;208.0;0.0;348.0;0.0;0…
507006;8.4501;0.0;0.0;735.0;246.0;854.0;16680.0;418.0;158.0;241.0;0.0;0.0;0.0;154.0;0.0;0.0;0.0;651.0;317.0;671.0;0.0;0.0;0.0;0.0;0.0;0.0;0.0;0.0;0.0;347.0;0.0;509.0;234.0;326.0;0.0;1643.0;0.0;0.0;0.0;244.0;335.0;245.0;0.0;370.0;273.0;1308.0;189.0;792.0;0.0;0.0;0.0;0.0;0.0;283.0;0.0;0.0;184.0;217.0;464.0;321.0;0.0;0.0;0.0;0.0;0.0;0.0;154.0;0.0;0.0;0.0;0.0;439.0;0.0;235.0;0.0;0.0;0.0;0.0;0.0;0.0;0…
507387;8.45645;0.0;0.0;811.0;235.0;748.0;15930.0;500.0;0.0;164.0;0.0;0.0;0.0;0.0;0.0;0.0;151.0;647.0;411.0;734.0;0.0;0.0;0.0;0.0;0.0;0.0;0.0;0.0;0.0;259.0;0.0;569.0;341.0;317.0;0.0;1943.0;230.0;0.0;0.0;333.0;321.0;201.0;0.0;402.0;214.0;1040.0;167.0;805.0;0.0;154.0;0.0;208.0;0.0;171.0;0.0;178.0;0.0;388.0;284.0;417.0;0.0;0.0;0.0;0.0;0.0;0.0;0.0;320.0;0.0;0.0;0.0;245.0;0.0;189.0;0.0;0.0;0.0;292.0;0.…
507769;8.462816666666667;0.0;0.0;683.0;223.0;872.0;16704.0;404.0;178.0;182.0;0.0;0.0;186.0;0.0;0.0;157.0;0.0;767.0;178.0;742.0;0.0;0.0;0.0;0.0;0.0;0.0;0.0;0.0;0.0;402.0;197.0;407.0;460.0;336.0;0.0;1926.0;214.0;164.0;0.0;321.0;234.0;193.0;0.0;353.0;332.0;1183.0;0.0;753.0;0.0;156.0;0.0;319.0;0.0;346.0;0.0;219.0;196.0;295.0;361.0;460.0;0.0;0.0;0.0;0.0;0.0;167.0;0.0;250.0;0.0;0.0;0.0;270.0;0.0;219.0;…
508151;8.469183333333334;0.0;0.0;640.0;227.0;776.0;16104.0;394.0;0.0;225.0;0.0;0.0;177.0;0.0;0.0;0.0;0.0;703.0;309.0;660.0;0.0;0.0;0.0;0.0;0.0;0.0;0.0;0.0;0.0;283.0;0.0;438.0;338.0;0.0;0.0;2005.0;277.0;0.0;0.0;246.0;323.0;0.0;0.0;284.0;280.0;987.0;167.0;702.0;0.0;264.0;0.0;150.0;0.0;509.0;0.0;185.0;0.0;266.0;382.0;313.0;0.0;0.0;0.0;0.0;0.0;0.0;0.0;155.0;0.0;222.0;0.0;226.0;0.0;0.0;0.0;0.0;0.0;0.0…
508532;8.475533333333333;0.0;0.0;695.0;249.0;563.0;16560.0;286.0;161.0;0.0;0.0;0.0;173.0;0.0;0.0;0.0;0.0;755.0;180.0;594.0;0.0;0.0;0.0;0.0;0.0;0.0;0.0;0.0;0.0;345.0;0.0;442.0;301.0;329.0;0.0;2065.0;188.0;0.0;0.0;185.0;245.0;308.0;0.0;351.0;224.0;1137.0;227.0;691.0;0.0;234.0;0.0;0.0;0.0;325.0;0.0;152.0;232.0;297.0;424.0;325.0;0.0;0.0;0.0;0.0;0.0;176.0;168.0;255.0;0.0;0.0;0.0;204.0;0.0;169.0;0.0;0.…
508914;8.4819;0.0;0.0;619.0;187.0;636.0;16664.0;239.0;0.0;193.0;0.0;0.0;182.0;0.0;0.0;0.0;0.0;751.0;490.0;793.0;0.0;0.0;177.0;0.0;0.0;0.0;0.0;0.0;0.0;355.0;168.0;520.0;319.0;415.0;0.0;1552.0;173.0;0.0;0.0;286.0;210.0;185.0;0.0;318.0;0.0;920.0;246.0;924.0;0.0;0.0;0.0;0.0;0.0;321.0;0.0;0.0;0.0;332.0;291.0;506.0;0.0;0.0;0.0;0.0;0.0;190.0;0.0;221.0;0.0;183.0;0.0;354.0;0.0;164.0;0.0;0.0;0.0;212.0;0.0;…
509296;8.488266666666666;0.0;0.0;709.0;253.0;748.0;16118.0;424.0;0.0;232.0;0.0;0.0;0.0;205.0;0.0;0.0;0.0;790.0;410.0;507.0;0.0;0.0;0.0;0.0;0.0;0.0;0.0;0.0;0.0;376.0;0.0;593.0;264.0;267.0;0.0;1557.0;181.0;299.0;0.0;221.0;158.0;249.0;0.0;364.0;316.0;897.0;245.0;721.0;0.0;239.0;0.0;0.0;0.0;328.0;0.0;165.0;0.0;340.0;471.0;412.0;0.0;0.0;0.0;0.0;0.0;191.0;0.0;344.0;0.0;0.0;0.0;188.0;0.0;0.0;0.0;0.0;0.0…
509678;8.494633333333333;0.0;0.0;738.0;206.0;790.0;16184.0;401.0;0.0;179.0;0.0;0.0;0.0;0.0;0.0;0.0;152.0;757.0;341.0;596.0;0.0;0.0;0.0;0.0;0.0;0.0;0.0;208.0;0.0;411.0;183.0;409.0;291.0;337.0;0.0;1132.0;241.0;196.0;0.0;198.0;171.0;296.0;0.0;467.0;0.0;1325.0;221.0;673.0;0.0;0.0;0.0;0.0;0.0;530.0;0.0;0.0;209.0;477.0;311.0;411.0;0.0;0.0;0.0;0.0;0.0;0.0;198.0;0.0;0.0;285.0;0.0;156.0;0.0;197.0;0.0;0.0;…
510059;8.500983333333334;0.0;0.0;719.0;0.0;825.0;15767.0;458.0;209.0;260.0;0.0;0.0;0.0;0.0;0.0;0.0;0.0;710.0;384.0;539.0;0.0;0.0;0.0;0.0;0.0;0.0;0.0;0.0;0.0;400.0;0.0;489.0;267.0;291.0;0.0;1288.0;0.0;187.0;0.0;222.0;268.0;261.0;0.0;447.0;203.0;949.0;0.0;698.0;0.0;166.0;0.0;0.0;0.0;365.0;0.0;164.0;0.0;406.0;427.0;302.0;166.0;0.0;0.0;0.0;0.0;159.0;0.0;167.0;0.0;0.0;0.0;221.0;0.0;229.0;0.0;0.0;0.0;2…
510441;8.50735;0.0;0.0;741.0;194.0;736.0;15212.0;421.0;175.0;156.0;0.0;0.0;181.0;0.0;0.0;0.0;0.0;654.0;348.0;552.0;0.0;0.0;0.0;0.0;0.0;0.0;0.0;0.0;0.0;439.0;0.0;459.0;315.0;291.0;0.0;1194.0;202.0;0.0;0.0;159.0;268.0;268.0;0.0;421.0;235.0;1165.0;0.0;702.0;0.0;218.0;0.0;0.0;0.0;267.0;0.0;203.0;0.0;307.0;288.0;338.0;0.0;0.0;0.0;0.0;0.0;0.0;0.0;246.0;0.0;0.0;0.0;0.0;0.0;226.0;0.0;0.0;0.0;217.0;0.0;0.…
510823;8.513716666666667;0.0;0.0;736.0;0.0;756.0;15981.0;304.0;0.0;203.0;0.0;0.0;0.0;0.0;0.0;0.0;0.0;682.0;354.0;603.0;0.0;0.0;0.0;0.0;0.0;0.0;0.0;0.0;0.0;469.0;0.0;548.0;262.0;391.0;0.0;1133.0;0.0;0.0;0.0;0.0;288.0;262.0;0.0;267.0;346.0;1185.0;172.0;801.0;0.0;158.0;0.0;0.0;0.0;242.0;0.0;239.0;0.0;306.0;412.0;370.0;0.0;0.0;0.0;0.0;0.0;213.0;0.0;171.0;0.0;198.0;0.0;179.0;0.0;257.0;0.0;0.0;0.0;211.…
511204;8.520066666666667;0.0;0.0;554.0;188.0;827.0;15996.0;251.0;181.0;0.0;0.0;0.0;0.0;0.0;0.0;153.0;0.0;714.0;311.0;562.0;0.0;216.0;0.0;0.0;0.0;0.0;0.0;0.0;0.0;353.0;169.0;516.0;245.0;157.0;0.0;873.0;0.0;0.0;0.0;259.0;209.0;228.0;0.0;356.0;167.0;1045.0;224.0;654.0;0.0;0.0;0.0;0.0;0.0;179.0;0.0;196.0;255.0;261.0;343.0;274.0;159.0;0.0;0.0;0.0;0.0;173.0;0.0;202.0;0.0;173.0;0.0;215.0;0.0;199.0;0.0;0…
511586;8.526433333333333;0.0;0.0;598.0;229.0;519.0;16154.0;428.0;0.0;0.0;0.0;0.0;0.0;0.0;0.0;0.0;0.0;755.0;225.0;606.0;0.0;195.0;0.0;0.0;0.0;0.0;0.0;0.0;0.0;273.0;158.0;431.0;224.0;357.0;0.0;1013.0;215.0;0.0;0.0;269.0;247.0;273.0;0.0;325.0;374.0;974.0;0.0;600.0;0.0;0.0;0.0;0.0;0.0;366.0;0.0;0.0;0.0;351.0;413.0;279.0;0.0;184.0;0.0;0.0;0.0;0.0;0.0;261.0;0.0;0.0;0.0;195.0;0.0;222.0;0.0;0.0;0.0;0.0;0…
511968;8.5328;0.0;0.0;775.0;205.0;684.0;16180.0;406.0;0.0;0.0;0.0;0.0;159.0;162.0;0.0;0.0;184.0;537.0;307.0;537.0;0.0;0.0;0.0;0.0;0.0;0.0;0.0;0.0;0.0;301.0;183.0;592.0;247.0;212.0;0.0;1019.0;0.0;0.0;0.0;207.0;285.0;223.0;0.0;407.0;194.0;1403.0;163.0;862.0;0.0;0.0;0.0;0.0;0.0;248.0;0.0;202.0;0.0;234.0;263.0;460.0;0.0;176.0;0.0;0.0;0.0;0.0;0.0;235.0;0.0;0.0;0.0;189.0;0.0;0.0;0.0;160.0;0.0;175.0;0.0…
512350;8.539166666666667;0.0;0.0;644.0;0.0;674.0;16097.0;282.0;0.0;0.0;151.0;0.0;0.0;0.0;0.0;0.0;0.0;715.0;314.0;502.0;0.0;0.0;0.0;0.0;0.0;0.0;0.0;0.0;0.0;326.0;215.0;610.0;316.0;282.0;0.0;1046.0;171.0;224.0;171.0;234.0;305.0;281.0;0.0;298.0;216.0;1159.0;171.0;573.0;0.0;172.0;0.0;0.0;0.0;271.0;0.0;0.0;162.0;269.0;320.0;492.0;0.0;0.0;0.0;0.0;0.0;0.0;0.0;175.0;0.0;0.0;0.0;170.0;0.0;195.0;0.0;0.0;0.…
512731;8.545516666666666;0.0;0.0;573.0;269.0;574.0;16168.0;371.0;0.0;276.0;163.0;0.0;180.0;185.0;0.0;0.0;0.0;812.0;213.0;625.0;0.0;0.0;0.0;0.0;0.0;0.0;0.0;0.0;0.0;311.0;153.0;585.0;403.0;364.0;0.0;1100.0;0.0;0.0;0.0;252.0;301.0;208.0;0.0;440.0;193.0;923.0;188.0;753.0;0.0;0.0;0.0;0.0;0.0;226.0;0.0;0.0;244.0;288.0;408.0;236.0;0.0;0.0;0.0;0.0;0.0;0.0;0.0;158.0;0.0;0.0;0.0;0.0;0.0;0.0;0.0;0.0;0.0;0.0…
513113;8.551883333333333;0.0;0.0;623.0;166.0;481.0;16656.0;440.0;150.0;0.0;0.0;0.0;0.0;0.0;0.0;0.0;0.0;725.0;337.0;701.0;0.0;0.0;0.0;0.0;0.0;0.0;0.0;0.0;0.0;196.0;199.0;516.0;0.0;253.0;0.0;975.0;0.0;0.0;0.0;191.0;277.0;260.0;0.0;365.0;226.0;1038.0;183.0;751.0;0.0;161.0;0.0;0.0;0.0;279.0;0.0;0.0;189.0;336.0;402.0;285.0;0.0;204.0;0.0;0.0;0.0;0.0;0.0;198.0;0.0;0.0;0.0;170.0;0.0;165.0;0.0;0.0;0.0;167…
513495;8.55825;0.0;0.0;506.0;160.0;693.0;16800.0;552.0;155.0;224.0;0.0;0.0;0.0;0.0;0.0;0.0;0.0;701.0;261.0;620.0;0.0;0.0;0.0;0.0;0.0;0.0;0.0;156.0;0.0;429.0;0.0;502.0;241.0;240.0;0.0;1214.0;223.0;0.0;0.0;0.0;366.0;305.0;0.0;234.0;192.0;713.0;174.0;629.0;0.0;253.0;0.0;0.0;0.0;254.0;0.0;0.0;158.0;239.0;321.0;367.0;0.0;0.0;0.0;0.0;0.0;168.0;0.0;168.0;0.0;0.0;0.0;201.0;0.0;0.0;151.0;0.0;0.0;155.0;0.0…
513877;8.564616666666666;0.0;0.0;545.0;177.0;650.0;16800.0;451.0;169.0;209.0;0.0;0.0;0.0;0.0;0.0;0.0;0.0;562.0;0.0;634.0;0.0;0.0;0.0;0.0;0.0;0.0;0.0;0.0;0.0;330.0;0.0;445.0;228.0;231.0;0.0;1024.0;158.0;0.0;0.0;184.0;202.0;234.0;0.0;336.0;171.0;840.0;178.0;684.0;0.0;195.0;0.0;0.0;0.0;457.0;0.0;266.0;0.0;255.0;410.0;329.0;0.0;0.0;0.0;0.0;0.0;166.0;0.0;242.0;0.0;0.0;0.0;219.0;0.0;0.0;0.0;0.0;0.0;0.0…
514258;8.570966666666667;0.0;0.0;557.0;168.0;544.0;16600.0;300.0;162.0;224.0;150.0;0.0;0.0;0.0;0.0;0.0;0.0;679.0;330.0;754.0;0.0;0.0;0.0;0.0;0.0;0.0;0.0;0.0;0.0;369.0;0.0;404.0;240.0;400.0;0.0;1169.0;262.0;0.0;0.0;243.0;195.0;298.0;0.0;477.0;193.0;1026.0;171.0;637.0;0.0;159.0;0.0;0.0;0.0;391.0;0.0;195.0;155.0;335.0;521.0;369.0;0.0;0.0;0.0;0.0;0.0;0.0;0.0;239.0;0.0;171.0;0.0;235.0;0.0;259.0;0.0;0.…
514640;8.577333333333334;0.0;0.0;474.0;0.0;536.0;16260.0;369.0;154.0;0.0;0.0;0.0;170.0;155.0;0.0;0.0;0.0;609.0;390.0;566.0;152.0;0.0;0.0;0.0;0.0;0.0;0.0;0.0;0.0;372.0;0.0;456.0;339.0;458.0;0.0;1160.0;208.0;235.0;0.0;164.0;345.0;202.0;0.0;424.0;221.0;1012.0;243.0;759.0;0.0;331.0;0.0;246.0;0.0;229.0;0.0;0.0;154.0;312.0;370.0;354.0;0.0;0.0;0.0;0.0;0.0;0.0;0.0;215.0;0.0;230.0;158.0;174.0;0.0;180.0;0.…
515022;8.5837;0.0;0.0;694.0;306.0;855.0;16616.0;454.0;0.0;189.0;0.0;0.0;0.0;0.0;0.0;0.0;0.0;736.0;290.0;739.0;0.0;0.0;0.0;0.0;0.0;0.0;0.0;0.0;0.0;314.0;0.0;570.0;297.0;347.0;0.0;1056.0;518.0;251.0;0.0;198.0;202.0;275.0;0.0;292.0;221.0;1109.0;0.0;622.0;0.0;335.0;0.0;191.0;0.0;336.0;0.0;0.0;176.0;203.0;451.0;307.0;187.0;0.0;0.0;0.0;0.0;0.0;0.0;266.0;0.0;208.0;0.0;158.0;0.0;230.0;158.0;0.0;0.0;0.0;0…
515403;8.59005;0.0;0.0;693.0;161.0;782.0;15835.0;418.0;154.0;210.0;161.0;0.0;0.0;0.0;0.0;179.0;0.0;693.0;441.0;689.0;0.0;0.0;0.0;0.0;0.0;0.0;0.0;0.0;0.0;365.0;158.0;517.0;287.0;395.0;0.0;979.0;721.0;310.0;0.0;241.0;266.0;175.0;0.0;400.0;184.0;1327.0;175.0;737.0;0.0;698.0;0.0;150.0;0.0;285.0;0.0;253.0;0.0;216.0;286.0;409.0;0.0;0.0;0.0;0.0;0.0;0.0;0.0;0.0;0.0;199.0;0.0;218.0;0.0;0.0;154.0;0.0;0.0;0…
515785;8.596416666666666;0.0;0.0;609.0;232.0;921.0;16190.0;462.0;0.0;0.0;0.0;0.0;0.0;0.0;0.0;0.0;0.0;937.0;323.0;775.0;0.0;197.0;0.0;0.0;0.0;0.0;0.0;0.0;0.0;347.0;0.0;512.0;187.0;422.0;0.0;911.0;943.0;391.0;168.0;176.0;208.0;194.0;0.0;238.0;267.0;1033.0;213.0;781.0;0.0;795.0;0.0;166.0;0.0;343.0;0.0;0.0;0.0;359.0;349.0;418.0;0.0;0.0;0.0;0.0;0.0;0.0;0.0;227.0;0.0;0.0;0.0;177.0;0.0;203.0;0.0;0.0;0.0…
516167;8.602783333333333;0.0;0.0;631.0;301.0;976.0;16648.0;476.0;0.0;152.0;0.0;0.0;0.0;0.0;0.0;0.0;0.0;739.0;221.0;694.0;0.0;165.0;0.0;0.0;0.0;0.0;0.0;0.0;0.0;576.0;0.0;625.0;299.0;396.0;0.0;1109.0;761.0;264.0;0.0;288.0;199.0;236.0;0.0;401.0;308.0;1104.0;260.0;704.0;0.0;599.0;0.0;0.0;0.0;292.0;0.0;205.0;190.0;269.0;436.0;438.0;0.0;0.0;0.0;0.0;0.0;157.0;0.0;0.0;0.0;0.0;0.0;203.0;0.0;221.0;0.0;0.0;…
516549;8.60915;0.0;0.0;680.0;0.0;621.0;16290.0;498.0;0.0;167.0;0.0;0.0;0.0;0.0;0.0;0.0;153.0;749.0;340.0;633.0;0.0;0.0;0.0;0.0;0.0;0.0;0.0;0.0;0.0;464.0;161.0;425.0;262.0;393.0;0.0;1207.0;416.0;165.0;161.0;241.0;246.0;303.0;0.0;239.0;192.0;1189.0;188.0;709.0;0.0;357.0;0.0;0.0;0.0;332.0;0.0;0.0;200.0;346.0;389.0;363.0;0.0;0.0;0.0;0.0;0.0;0.0;0.0;225.0;0.0;0.0;0.0;301.0;0.0;0.0;0.0;0.0;0.0;0.0;0.0;…
516930;8.6155;0.0;0.0;628.0;247.0;741.0;16270.0;321.0;0.0;168.0;0.0;0.0;0.0;163.0;0.0;0.0;0.0;423.0;370.0;522.0;0.0;0.0;0.0;0.0;0.0;0.0;0.0;0.0;0.0;315.0;0.0;525.0;183.0;352.0;0.0;993.0;242.0;218.0;0.0;344.0;171.0;303.0;0.0;287.0;223.0;1028.0;190.0;695.0;0.0;154.0;0.0;0.0;0.0;271.0;0.0;176.0;0.0;318.0;338.0;284.0;0.0;0.0;0.0;0.0;0.0;174.0;0.0;263.0;0.0;182.0;0.0;197.0;0.0;0.0;0.0;0.0;0.0;291.0;0.…
517312;8.621866666666667;0.0;0.0;546.0;279.0;661.0;16992.0;288.0;0.0;182.0;0.0;0.0;0.0;175.0;0.0;207.0;0.0;610.0;484.0;576.0;0.0;0.0;0.0;0.0;0.0;0.0;0.0;0.0;0.0;485.0;174.0;498.0;250.0;435.0;0.0;1176.0;357.0;172.0;0.0;151.0;313.0;305.0;0.0;341.0;218.0;1149.0;191.0;724.0;0.0;278.0;0.0;0.0;0.0;497.0;0.0;0.0;206.0;380.0;539.0;204.0;160.0;0.0;0.0;0.0;0.0;0.0;151.0;240.0;0.0;0.0;0.0;0.0;0.0;255.0;0.0;…
517694;8.628233333333334;0.0;0.0;652.0;199.0;899.0;15998.0;467.0;0.0;256.0;198.0;0.0;156.0;0.0;0.0;0.0;0.0;540.0;427.0;597.0;0.0;0.0;0.0;0.0;0.0;0.0;0.0;168.0;0.0;435.0;0.0;444.0;195.0;320.0;0.0;1282.0;0.0;176.0;0.0;0.0;326.0;192.0;0.0;313.0;151.0;993.0;0.0;756.0;0.0;0.0;0.0;0.0;0.0;199.0;0.0;153.0;156.0;407.0;420.0;347.0;193.0;0.0;0.0;0.0;0.0;0.0;0.0;241.0;0.0;233.0;0.0;305.0;0.0;267.0;0.0;0.0;0…
518075;8.634583333333333;0.0;0.0;735.0;209.0;805.0;16792.0;435.0;176.0;189.0;0.0;0.0;151.0;0.0;0.0;152.0;0.0;728.0;484.0;495.0;0.0;0.0;298.0;0.0;0.0;0.0;0.0;0.0;0.0;371.0;0.0;415.0;340.0;402.0;0.0;1159.0;417.0;165.0;0.0;217.0;237.0;237.0;0.0;333.0;291.0;1209.0;190.0;873.0;0.0;0.0;0.0;178.0;0.0;363.0;0.0;0.0;194.0;426.0;398.0;213.0;0.0;0.0;0.0;0.0;0.0;0.0;0.0;161.0;0.0;154.0;0.0;177.0;0.0;194.0;0.…
518457;8.64095;0.0;0.0;774.0;241.0;851.0;15892.0;436.0;177.0;170.0;0.0;0.0;0.0;0.0;0.0;0.0;192.0;783.0;538.0;762.0;0.0;158.0;338.0;0.0;0.0;0.0;0.0;0.0;0.0;411.0;0.0;617.0;251.0;275.0;0.0;804.0;210.0;0.0;0.0;232.0;261.0;195.0;0.0;313.0;0.0;1124.0;199.0;772.0;0.0;0.0;0.0;0.0;0.0;423.0;0.0;0.0;256.0;373.0;433.0;333.0;312.0;320.0;0.0;0.0;0.0;0.0;0.0;210.0;0.0;233.0;0.0;194.0;0.0;0.0;0.0;0.0;0.0;0.0;0…
518839;8.647316666666667;0.0;0.0;704.0;233.0;761.0;16824.0;348.0;0.0;180.0;0.0;0.0;0.0;167.0;0.0;0.0;0.0;650.0;369.0;404.0;0.0;0.0;262.0;0.0;0.0;0.0;0.0;0.0;0.0;375.0;160.0;556.0;328.0;304.0;0.0;1086.0;150.0;0.0;0.0;170.0;312.0;0.0;0.0;412.0;243.0;1076.0;160.0;585.0;0.0;0.0;0.0;0.0;0.0;350.0;0.0;207.0;186.0;385.0;253.0;262.0;195.0;195.0;0.0;0.0;0.0;0.0;0.0;0.0;0.0;156.0;0.0;162.0;0.0;0.0;0.0;0.0;…
519221;8.653683333333333;0.0;0.0;718.0;184.0;721.0;16656.0;339.0;0.0;163.0;0.0;0.0;0.0;0.0;0.0;174.0;0.0;801.0;235.0;502.0;0.0;196.0;0.0;0.0;0.0;0.0;0.0;157.0;0.0;370.0;0.0;517.0;252.0;296.0;0.0;960.0;168.0;0.0;0.0;254.0;175.0;241.0;0.0;318.0;364.0;923.0;0.0;484.0;0.0;0.0;0.0;0.0;0.0;179.0;0.0;0.0;221.0;280.0;395.0;288.0;180.0;0.0;0.0;0.0;0.0;0.0;0.0;0.0;0.0;0.0;0.0;363.0;0.0;181.0;0.0;0.0;0.0;0.…
519602;8.660033333333333;0.0;0.0;788.0;220.0;560.0;16109.0;438.0;161.0;203.0;0.0;0.0;0.0;0.0;0.0;0.0;0.0;660.0;280.0;384.0;0.0;0.0;0.0;0.0;0.0;0.0;0.0;0.0;0.0;291.0;0.0;661.0;299.0;229.0;0.0;1182.0;0.0;0.0;0.0;0.0;246.0;191.0;0.0;309.0;311.0;1041.0;0.0;579.0;0.0;170.0;0.0;0.0;0.0;317.0;0.0;0.0;275.0;293.0;310.0;254.0;0.0;0.0;0.0;0.0;0.0;0.0;0.0;222.0;0.0;168.0;0.0;166.0;0.0;0.0;0.0;0.0;0.0;160.0;…
519984;8.6664;0.0;0.0;517.0;0.0;735.0;16552.0;490.0;0.0;236.0;0.0;0.0;0.0;0.0;0.0;0.0;194.0;587.0;295.0;595.0;0.0;0.0;0.0;0.0;0.0;0.0;0.0;180.0;0.0;382.0;0.0;488.0;302.0;284.0;0.0;1059.0;218.0;0.0;0.0;358.0;310.0;227.0;0.0;390.0;0.0;911.0;173.0;516.0;0.0;194.0;0.0;0.0;0.0;298.0;0.0;256.0;0.0;212.0;261.0;326.0;0.0;0.0;0.0;0.0;0.0;0.0;0.0;175.0;0.0;171.0;0.0;233.0;0.0;242.0;0.0;0.0;0.0;189.0;0.0;18…
520366;8.672766666666666;0.0;0.0;588.0;0.0;614.0;16048.0;410.0;0.0;163.0;0.0;0.0;177.0;180.0;0.0;0.0;0.0;736.0;280.0;556.0;0.0;0.0;0.0;0.0;0.0;0.0;0.0;0.0;0.0;284.0;0.0;449.0;282.0;378.0;0.0;995.0;240.0;0.0;0.0;297.0;290.0;371.0;0.0;333.0;255.0;1047.0;168.0;704.0;0.0;0.0;0.0;0.0;0.0;294.0;0.0;192.0;259.0;387.0;224.0;455.0;0.0;0.0;0.0;0.0;0.0;178.0;0.0;277.0;0.0;159.0;0.0;176.0;0.0;0.0;0.0;0.0;0.0…
520747;8.679116666666667;0.0;0.0;685.0;170.0;756.0;16592.0;352.0;159.0;196.0;0.0;0.0;0.0;0.0;0.0;0.0;155.0;474.0;351.0;577.0;0.0;152.0;0.0;0.0;0.0;0.0;0.0;0.0;0.0;370.0;0.0;628.0;305.0;316.0;0.0;1312.0;165.0;0.0;172.0;287.0;270.0;221.0;0.0;452.0;258.0;822.0;215.0;641.0;0.0;230.0;0.0;0.0;0.0;400.0;0.0;0.0;0.0;320.0;288.0;270.0;0.0;0.0;0.0;0.0;0.0;0.0;0.0;0.0;0.0;0.0;0.0;0.0;0.0;0.0;0.0;0.0;0.0;0.0…
521129;8.685483333333334;0.0;0.0;756.0;0.0;477.0;15157.0;399.0;0.0;293.0;0.0;0.0;0.0;0.0;0.0;0.0;0.0;747.0;319.0;505.0;0.0;0.0;0.0;0.0;0.0;0.0;0.0;0.0;0.0;311.0;0.0;439.0;251.0;226.0;0.0;1466.0;231.0;0.0;0.0;243.0;175.0;0.0;0.0;419.0;160.0;995.0;159.0;739.0;0.0;0.0;0.0;0.0;0.0;249.0;0.0;171.0;209.0;212.0;295.0;184.0;0.0;0.0;0.0;0.0;0.0;0.0;0.0;201.0;0.0;200.0;0.0;158.0;0.0;213.0;0.0;0.0;0.0;150.0…
521511;8.69185;0.0;0.0;403.0;193.0;658.0;17048.0;530.0;195.0;305.0;150.0;0.0;0.0;0.0;0.0;0.0;0.0;650.0;245.0;505.0;0.0;193.0;0.0;0.0;0.0;0.0;0.0;0.0;0.0;271.0;0.0;492.0;287.0;309.0;0.0;1084.0;0.0;256.0;0.0;256.0;220.0;229.0;0.0;267.0;0.0;945.0;256.0;599.0;0.0;0.0;0.0;0.0;0.0;310.0;0.0;0.0;0.0;287.0;374.0;400.0;0.0;0.0;0.0;0.0;0.0;0.0;0.0;186.0;0.0;163.0;0.0;0.0;0.0;0.0;0.0;0.0;0.0;0.0;0.0;0.0;0.0…
521893;8.698216666666667;0.0;0.0;638.0;180.0;516.0;16193.0;456.0;164.0;174.0;0.0;0.0;175.0;162.0;0.0;0.0;0.0;542.0;264.0;471.0;0.0;0.0;0.0;0.0;0.0;0.0;0.0;0.0;0.0;381.0;0.0;524.0;269.0;305.0;0.0;959.0;176.0;0.0;0.0;238.0;191.0;346.0;0.0;402.0;203.0;1078.0;0.0;706.0;0.0;170.0;0.0;0.0;0.0;342.0;0.0;0.0;157.0;348.0;251.0;189.0;0.0;0.0;0.0;0.0;0.0;159.0;0.0;297.0;0.0;244.0;0.0;217.0;0.0;0.0;0.0;0.0;0…
522274;8.704566666666667;0.0;0.0;592.0;260.0;711.0;15691.0;394.0;0.0;170.0;156.0;0.0;0.0;0.0;0.0;0.0;0.0;673.0;212.0;656.0;0.0;0.0;0.0;0.0;0.0;0.0;0.0;159.0;0.0;296.0;0.0;554.0;292.0;195.0;0.0;1145.0;0.0;0.0;0.0;204.0;353.0;0.0;0.0;215.0;252.0;1146.0;0.0;911.0;0.0;180.0;0.0;0.0;0.0;281.0;0.0;0.0;154.0;320.0;426.0;330.0;0.0;0.0;0.0;0.0;0.0;0.0;150.0;207.0;0.0;156.0;0.0;246.0;0.0;234.0;0.0;0.0;0.0;…
522656;8.710933333333333;0.0;0.0;745.0;183.0;496.0;16074.0;420.0;0.0;0.0;0.0;0.0;154.0;0.0;0.0;0.0;0.0;577.0;310.0;550.0;0.0;0.0;0.0;0.0;0.0;0.0;0.0;0.0;0.0;295.0;0.0;423.0;262.0;311.0;0.0;1073.0;163.0;0.0;0.0;0.0;226.0;291.0;0.0;326.0;377.0;1137.0;224.0;664.0;0.0;181.0;0.0;0.0;0.0;252.0;0.0;0.0;0.0;260.0;186.0;335.0;0.0;0.0;0.0;0.0;0.0;199.0;0.0;150.0;0.0;0.0;0.0;179.0;0.0;0.0;0.0;0.0;0.0;0.0;0.…
523038;8.7173;0.0;0.0;677.0;266.0;631.0;16552.0;388.0;154.0;0.0;0.0;162.0;0.0;0.0;0.0;0.0;0.0;514.0;340.0;599.0;0.0;0.0;0.0;0.0;0.0;0.0;0.0;0.0;0.0;328.0;186.0;417.0;303.0;400.0;0.0;922.0;0.0;165.0;0.0;185.0;250.0;286.0;0.0;328.0;249.0;1028.0;240.0;726.0;0.0;150.0;0.0;161.0;0.0;215.0;0.0;0.0;0.0;236.0;545.0;363.0;0.0;0.0;0.0;0.0;0.0;0.0;0.0;174.0;0.0;167.0;0.0;196.0;0.0;176.0;0.0;0.0;0.0;0.0;0.0;…
523419;8.72365;0.0;0.0;645.0;228.0;603.0;16243.0;347.0;0.0;0.0;0.0;0.0;0.0;158.0;0.0;0.0;0.0;616.0;312.0;600.0;0.0;0.0;0.0;0.0;0.0;0.0;0.0;0.0;0.0;247.0;0.0;339.0;306.0;304.0;0.0;1070.0;0.0;0.0;0.0;214.0;263.0;185.0;0.0;298.0;163.0;967.0;268.0;563.0;0.0;0.0;0.0;0.0;0.0;376.0;0.0;0.0;0.0;235.0;433.0;309.0;0.0;0.0;0.0;0.0;0.0;221.0;0.0;181.0;0.0;151.0;0.0;203.0;0.0;0.0;0.0;0.0;0.0;0.0;0.0;0.0;0.0;2…
523801;8.730016666666666;0.0;0.0;629.0;169.0;586.0;16728.0;418.0;0.0;0.0;0.0;0.0;0.0;0.0;0.0;0.0;0.0;572.0;287.0;426.0;0.0;0.0;0.0;0.0;0.0;0.0;0.0;0.0;0.0;351.0;223.0;530.0;300.0;0.0;0.0;1102.0;0.0;0.0;0.0;324.0;325.0;254.0;0.0;275.0;210.0;1043.0;0.0;638.0;0.0;156.0;0.0;0.0;0.0;352.0;0.0;0.0;206.0;284.0;390.0;281.0;0.0;0.0;0.0;0.0;0.0;161.0;0.0;165.0;0.0;0.0;0.0;208.0;0.0;172.0;0.0;0.0;0.0;0.0;0.…
524183;8.736383333333333;0.0;0.0;659.0;186.0;461.0;16744.0;319.0;0.0;152.0;0.0;0.0;0.0;181.0;0.0;0.0;0.0;821.0;358.0;498.0;0.0;0.0;0.0;0.0;0.0;0.0;0.0;0.0;0.0;334.0;0.0;357.0;264.0;295.0;0.0;746.0;215.0;0.0;0.0;230.0;193.0;303.0;0.0;249.0;250.0;1038.0;150.0;749.0;0.0;183.0;0.0;0.0;0.0;324.0;0.0;0.0;184.0;256.0;210.0;264.0;0.0;0.0;0.0;0.0;0.0;0.0;0.0;206.0;0.0;0.0;0.0;214.0;0.0;0.0;0.0;0.0;0.0;0.0…
524565;8.74275;0.0;0.0;661.0;0.0;611.0;15815.0;424.0;0.0;170.0;0.0;0.0;0.0;154.0;0.0;0.0;0.0;602.0;388.0;488.0;0.0;0.0;0.0;0.0;0.0;0.0;0.0;0.0;0.0;259.0;214.0;771.0;275.0;398.0;0.0;871.0;209.0;0.0;0.0;166.0;263.0;261.0;0.0;346.0;154.0;892.0;214.0;647.0;0.0;157.0;0.0;0.0;0.0;300.0;0.0;194.0;0.0;231.0;353.0;313.0;0.0;0.0;0.0;0.0;0.0;0.0;0.0;150.0;0.0;0.0;0.0;0.0;182.0;279.0;0.0;0.0;0.0;154.0;0.0;0.…
524946;8.7491;0.0;0.0;549.0;158.0;682.0;16339.0;295.0;0.0;155.0;0.0;0.0;256.0;167.0;0.0;0.0;0.0;530.0;255.0;523.0;0.0;0.0;0.0;0.0;0.0;0.0;0.0;0.0;0.0;351.0;185.0;344.0;265.0;466.0;0.0;1027.0;192.0;194.0;0.0;0.0;368.0;218.0;0.0;321.0;284.0;915.0;0.0;533.0;0.0;0.0;0.0;0.0;0.0;319.0;0.0;158.0;189.0;253.0;257.0;506.0;0.0;0.0;0.0;0.0;0.0;0.0;0.0;0.0;0.0;0.0;0.0;155.0;0.0;178.0;0.0;0.0;0.0;0.0;0.0;0.0;…
525328;8.755466666666667;0.0;0.0;679.0;155.0;933.0;16760.0;289.0;0.0;160.0;0.0;0.0;0.0;0.0;0.0;0.0;0.0;697.0;287.0;586.0;0.0;0.0;0.0;0.0;0.0;0.0;0.0;0.0;0.0;252.0;188.0;471.0;259.0;272.0;0.0;1155.0;204.0;0.0;0.0;262.0;311.0;193.0;0.0;173.0;249.0;935.0;172.0;593.0;0.0;185.0;0.0;0.0;0.0;303.0;0.0;181.0;328.0;329.0;461.0;326.0;0.0;0.0;0.0;0.0;0.0;0.0;0.0;206.0;0.0;236.0;0.0;237.0;0.0;173.0;0.0;0.0;0…
525710;8.761833333333334;0.0;0.0;575.0;0.0;657.0;16400.0;413.0;0.0;190.0;0.0;0.0;0.0;0.0;0.0;0.0;0.0;528.0;259.0;556.0;0.0;0.0;0.0;0.0;0.0;0.0;0.0;0.0;0.0;280.0;0.0;413.0;243.0;268.0;0.0;1028.0;0.0;155.0;0.0;177.0;270.0;0.0;0.0;231.0;198.0;899.0;248.0;650.0;0.0;163.0;0.0;0.0;0.0;290.0;0.0;0.0;249.0;218.0;192.0;210.0;0.0;0.0;0.0;0.0;0.0;161.0;0.0;205.0;0.0;198.0;0.0;198.0;0.0;0.0;0.0;0.0;0.0;171.0…
526092;8.7682;0.0;0.0;515.0;0.0;675.0;16576.0;543.0;0.0;260.0;0.0;153.0;0.0;175.0;0.0;0.0;0.0;541.0;300.0;395.0;0.0;0.0;0.0;0.0;0.0;0.0;0.0;162.0;0.0;226.0;0.0;343.0;151.0;275.0;0.0;1091.0;210.0;0.0;0.0;0.0;369.0;326.0;0.0;302.0;151.0;1232.0;0.0;706.0;0.0;0.0;0.0;0.0;0.0;263.0;0.0;0.0;0.0;178.0;223.0;321.0;0.0;214.0;0.0;0.0;0.0;192.0;0.0;169.0;0.0;0.0;0.0;158.0;0.0;0.0;0.0;0.0;0.0;0.0;0.0;0.0;0.0…
526473;8.77455;0.0;0.0;351.0;0.0;506.0;16720.0;620.0;162.0;0.0;0.0;0.0;167.0;0.0;0.0;0.0;0.0;424.0;218.0;314.0;0.0;0.0;0.0;0.0;0.0;0.0;0.0;0.0;0.0;323.0;0.0;479.0;192.0;289.0;0.0;1279.0;0.0;0.0;0.0;257.0;228.0;214.0;0.0;241.0;246.0;804.0;0.0;779.0;0.0;0.0;0.0;164.0;0.0;374.0;0.0;0.0;171.0;260.0;240.0;227.0;0.0;0.0;0.0;0.0;0.0;0.0;0.0;255.0;0.0;183.0;0.0;0.0;0.0;0.0;0.0;0.0;0.0;0.0;0.0;0.0;0.0;188…
526855;8.780916666666666;0.0;0.0;583.0;182.0;500.0;16141.0;397.0;0.0;160.0;0.0;0.0;0.0;0.0;0.0;0.0;169.0;526.0;174.0;478.0;0.0;208.0;0.0;0.0;0.0;0.0;0.0;165.0;0.0;403.0;0.0;434.0;0.0;306.0;0.0;1108.0;192.0;208.0;0.0;290.0;275.0;233.0;0.0;217.0;0.0;1025.0;210.0;597.0;0.0;167.0;0.0;0.0;0.0;276.0;0.0;0.0;0.0;278.0;245.0;264.0;0.0;0.0;0.0;0.0;0.0;0.0;0.0;193.0;0.0;167.0;0.0;194.0;0.0;177.0;0.0;0.0;0.…
527237;8.787283333333333;0.0;0.0;666.0;0.0;533.0;16752.0;405.0;0.0;227.0;0.0;0.0;0.0;0.0;0.0;0.0;0.0;525.0;286.0;502.0;0.0;184.0;0.0;0.0;0.0;0.0;0.0;0.0;0.0;230.0;0.0;562.0;221.0;194.0;0.0;1088.0;229.0;243.0;0.0;241.0;219.0;241.0;0.0;335.0;174.0;884.0;0.0;405.0;0.0;0.0;0.0;0.0;0.0;345.0;0.0;0.0;166.0;163.0;432.0;258.0;0.0;0.0;0.0;0.0;0.0;0.0;0.0;169.0;0.0;0.0;0.0;0.0;0.0;0.0;0.0;0.0;0.0;162.0;0.0…
527618;8.793633333333334;0.0;0.0;396.0;0.0;683.0;16323.0;358.0;157.0;163.0;0.0;0.0;0.0;170.0;0.0;0.0;0.0;551.0;177.0;624.0;0.0;0.0;0.0;0.0;0.0;0.0;0.0;153.0;0.0;316.0;0.0;535.0;207.0;330.0;0.0;1962.0;281.0;192.0;0.0;232.0;307.0;274.0;0.0;188.0;0.0;1181.0;0.0;740.0;0.0;0.0;0.0;0.0;0.0;363.0;0.0;0.0;0.0;0.0;556.0;234.0;0.0;0.0;0.0;0.0;0.0;0.0;0.0;222.0;0.0;0.0;0.0;0.0;0.0;216.0;0.0;0.0;0.0;0.0;0.0;…
528000;8.8;0.0;0.0;718.0;243.0;686.0;16169.0;542.0;0.0;175.0;0.0;0.0;0.0;0.0;0.0;0.0;0.0;540.0;259.0;544.0;184.0;0.0;0.0;0.0;0.0;0.0;0.0;0.0;0.0;214.0;0.0;467.0;0.0;248.0;0.0;3520.0;392.0;179.0;0.0;214.0;287.0;395.0;0.0;195.0;220.0;813.0;231.0;810.0;0.0;260.0;0.0;207.0;0.0;251.0;0.0;0.0;164.0;325.0;390.0;381.0;0.0;0.0;0.0;0.0;0.0;0.0;0.0;152.0;0.0;176.0;0.0;250.0;0.0;0.0;0.0;0.0;0.0;0.0;0.0;0.0;0…
528382;8.806366666666667;0.0;0.0;675.0;188.0;704.0;15904.0;473.0;0.0;0.0;0.0;0.0;171.0;211.0;0.0;0.0;0.0;562.0;178.0;393.0;0.0;0.0;0.0;0.0;0.0;0.0;0.0;0.0;0.0;221.0;0.0;505.0;239.0;229.0;0.0;5588.0;633.0;259.0;0.0;188.0;312.0;0.0;0.0;296.0;0.0;891.0;0.0;479.0;0.0;234.0;0.0;0.0;0.0;270.0;0.0;0.0;199.0;221.0;338.0;220.0;0.0;0.0;0.0;0.0;0.0;196.0;0.0;186.0;0.0;0.0;0.0;231.0;0.0;244.0;0.0;0.0;0.0;182…
528764;8.812733333333334;0.0;0.0;591.0;200.0;687.0;16576.0;364.0;0.0;0.0;0.0;0.0;0.0;0.0;0.0;0.0;0.0;537.0;236.0;374.0;0.0;171.0;0.0;0.0;0.0;0.0;0.0;0.0;0.0;256.0;202.0;395.0;235.0;289.0;0.0;7310.0;723.0;379.0;0.0;200.0;283.0;199.0;0.0;266.0;262.0;1129.0;158.0;559.0;0.0;336.0;0.0;157.0;0.0;333.0;0.0;0.0;0.0;206.0;666.0;223.0;163.0;160.0;0.0;0.0;0.0;163.0;0.0;217.0;0.0;0.0;0.0;188.0;0.0;187.0;0.0;…
529145;8.819083333333333;0.0;0.0;517.0;228.0;681.0;16040.0;380.0;191.0;212.0;0.0;0.0;173.0;0.0;0.0;0.0;0.0;817.0;270.0;654.0;0.0;225.0;0.0;0.0;0.0;0.0;0.0;0.0;0.0;255.0;0.0;374.0;246.0;345.0;0.0;7396.0;692.0;320.0;0.0;190.0;260.0;212.0;0.0;326.0;172.0;1126.0;0.0;671.0;0.0;223.0;0.0;0.0;0.0;230.0;0.0;0.0;0.0;408.0;347.0;341.0;0.0;0.0;0.0;0.0;0.0;0.0;0.0;0.0;0.0;0.0;0.0;0.0;0.0;188.0;0.0;0.0;0.0;19…
529527;8.82545;0.0;0.0;475.0;157.0;527.0;16350.0;436.0;0.0;186.0;0.0;0.0;0.0;0.0;0.0;224.0;0.0;539.0;235.0;758.0;0.0;0.0;0.0;0.0;0.0;0.0;0.0;0.0;0.0;214.0;166.0;449.0;304.0;374.0;0.0;4893.0;726.0;252.0;0.0;226.0;217.0;156.0;0.0;302.0;0.0;1062.0;0.0;904.0;0.0;178.0;0.0;0.0;0.0;249.0;0.0;0.0;152.0;285.0;382.0;326.0;0.0;0.0;0.0;0.0;0.0;0.0;0.0;273.0;0.0;0.0;0.0;189.0;0.0;0.0;0.0;0.0;0.0;0.0;0.0;226.…
529909;8.831816666666667;0.0;0.0;683.0;229.0;829.0;17024.0;413.0;0.0;164.0;0.0;0.0;189.0;0.0;0.0;0.0;0.0;655.0;249.0;561.0;0.0;0.0;0.0;0.0;0.0;0.0;0.0;156.0;0.0;368.0;150.0;502.0;241.0;526.0;0.0;2970.0;319.0;307.0;0.0;203.0;257.0;225.0;0.0;308.0;209.0;798.0;266.0;904.0;0.0;0.0;0.0;0.0;0.0;176.0;0.0;203.0;195.0;233.0;358.0;239.0;0.0;0.0;0.0;0.0;0.0;176.0;0.0;165.0;0.0;0.0;0.0;215.0;0.0;0.0;0.0;0.0…
530290;8.838166666666666;0.0;0.0;622.0;0.0;664.0;16189.0;391.0;0.0;0.0;0.0;0.0;0.0;166.0;0.0;0.0;0.0;557.0;283.0;694.0;0.0;0.0;0.0;0.0;0.0;0.0;0.0;0.0;0.0;259.0;0.0;490.0;238.0;182.0;0.0;1350.0;225.0;217.0;0.0;244.0;210.0;0.0;0.0;314.0;242.0;951.0;0.0;614.0;0.0;0.0;0.0;0.0;0.0;219.0;0.0;0.0;0.0;244.0;341.0;563.0;0.0;0.0;0.0;0.0;0.0;189.0;0.0;220.0;0.0;0.0;0.0;198.0;0.0;209.0;0.0;0.0;0.0;193.0;0.0…
530672;8.844533333333333;0.0;0.0;1003.0;187.0;1060.0;16023.0;374.0;150.0;224.0;0.0;0.0;0.0;160.0;0.0;193.0;0.0;588.0;340.0;1423.0;151.0;0.0;0.0;0.0;0.0;0.0;0.0;185.0;0.0;256.0;153.0;408.0;227.0;259.0;0.0;1313.0;0.0;219.0;0.0;249.0;297.0;238.0;0.0;353.0;216.0;878.0;0.0;817.0;0.0;155.0;0.0;0.0;0.0;518.0;0.0;0.0;305.0;284.0;521.0;0.0;515.0;0.0;0.0;0.0;0.0;187.0;154.0;259.0;0.0;236.0;0.0;200.0;0.0;21…
531054;8.8509;0.0;0.0;1365.0;227.0;949.0;15529.0;375.0;156.0;197.0;152.0;0.0;251.0;157.0;0.0;150.0;0.0;702.0;371.0;1767.0;158.0;187.0;0.0;0.0;0.0;0.0;0.0;228.0;0.0;346.0;176.0;481.0;318.0;359.0;0.0;1510.0;174.0;0.0;0.0;356.0;236.0;223.0;0.0;272.0;160.0;1142.0;217.0;564.0;0.0;227.0;0.0;0.0;0.0;754.0;0.0;0.0;0.0;264.0;360.0;1196.0;0.0;0.0;0.0;0.0;0.0;205.0;303.0;415.0;0.0;0.0;0.0;177.0;0.0;0.0;370.…
531436;8.857266666666666;0.0;0.0;1606.0;198.0;1390.0;16158.0;446.0;0.0;158.0;0.0;0.0;165.0;0.0;0.0;161.0;0.0;990.0;387.0;2518.0;176.0;197.0;0.0;0.0;0.0;0.0;0.0;183.0;0.0;294.0;0.0;553.0;181.0;403.0;0.0;1431.0;200.0;0.0;0.0;420.0;372.0;282.0;0.0;337.0;233.0;826.0;0.0;724.0;0.0;225.0;0.0;166.0;0.0;748.0;183.0;0.0;0.0;331.0;408.0;0.0;1635.0;0.0;0.0;0.0;0.0;0.0;716.0;378.0;0.0;195.0;0.0;238.0;187.0;4…
531817;8.863616666666667;0.0;0.0;1636.0;162.0;1273.0;14852.0;472.0;182.0;0.0;0.0;0.0;170.0;301.0;0.0;279.0;153.0;975.0;419.0;3189.0;217.0;0.0;0.0;0.0;0.0;0.0;0.0;0.0;0.0;397.0;0.0;582.0;287.0;300.0;0.0;1212.0;155.0;0.0;0.0;483.0;326.0;361.0;0.0;290.0;0.0;1058.0;252.0;671.0;0.0;153.0;0.0;320.0;0.0;834.0;168.0;0.0;260.0;159.0;303.0;2135.0;0.0;0.0;0.0;0.0;0.0;305.0;343.0;579.0;0.0;153.0;0.0;209.0;0.…
532199;8.869983333333334;0.0;0.0;1627.0;235.0;1214.0;16960.0;414.0;152.0;0.0;0.0;0.0;161.0;0.0;0.0;231.0;0.0;660.0;550.0;2403.0;151.0;0.0;0.0;0.0;0.0;0.0;0.0;0.0;0.0;286.0;0.0;499.0;295.0;363.0;0.0;1232.0;261.0;0.0;0.0;238.0;315.0;389.0;0.0;401.0;179.0;940.0;201.0;716.0;0.0;178.0;0.0;203.0;0.0;851.0;299.0;152.0;189.0;164.0;267.0;1193.0;0.0;0.0;0.0;0.0;0.0;422.0;301.0;402.0;0.0;0.0;0.0;0.0;198.0;7…
532581;8.87635;0.0;0.0;1208.0;268.0;925.0;17440.0;213.0;163.0;240.0;0.0;0.0;160.0;157.0;0.0;197.0;0.0;937.0;418.0;1979.0;0.0;0.0;0.0;0.0;0.0;0.0;0.0;188.0;0.0;382.0;0.0;433.0;286.0;269.0;0.0;1156.0;200.0;0.0;0.0;237.0;302.0;198.0;0.0;492.0;181.0;809.0;258.0;580.0;0.0;198.0;0.0;171.0;0.0;661.0;242.0;0.0;0.0;317.0;506.0;929.0;0.0;0.0;0.0;0.0;0.0;227.0;182.0;415.0;0.0;241.0;0.0;0.0;0.0;0.0;326.0;0.0…
532962;8.8827;0.0;0.0;908.0;191.0;713.0;16381.0;363.0;0.0;268.0;0.0;0.0;0.0;0.0;0.0;0.0;0.0;772.0;345.0;1359.0;177.0;0.0;0.0;0.0;0.0;0.0;0.0;0.0;0.0;291.0;0.0;402.0;260.0;399.0;0.0;1375.0;224.0;176.0;0.0;318.0;290.0;251.0;0.0;255.0;201.0;905.0;159.0;652.0;0.0;216.0;0.0;0.0;0.0;352.0;0.0;0.0;0.0;0.0;408.0;515.0;0.0;0.0;0.0;0.0;0.0;0.0;192.0;159.0;0.0;0.0;0.0;190.0;174.0;200.0;217.0;0.0;0.0;191.0;0…
533344;8.889066666666666;0.0;0.0;1016.0;226.0;1099.0;16432.0;327.0;162.0;0.0;0.0;0.0;0.0;0.0;0.0;0.0;156.0;742.0;331.0;987.0;0.0;0.0;0.0;0.0;0.0;0.0;0.0;170.0;0.0;223.0;0.0;411.0;233.0;316.0;0.0;1271.0;194.0;0.0;0.0;234.0;261.0;297.0;0.0;279.0;174.0;732.0;0.0;554.0;0.0;173.0;0.0;0.0;0.0;349.0;0.0;157.0;0.0;235.0;378.0;532.0;203.0;0.0;0.0;0.0;0.0;236.0;0.0;312.0;0.0;0.0;0.0;159.0;0.0;330.0;152.0;0…
533726;8.895433333333333;0.0;0.0;764.0;166.0;551.0;16201.0;549.0;0.0;0.0;0.0;0.0;180.0;0.0;0.0;0.0;0.0;721.0;363.0;966.0;0.0;0.0;0.0;0.0;0.0;0.0;0.0;172.0;151.0;257.0;0.0;368.0;253.0;237.0;0.0;1051.0;159.0;173.0;166.0;227.0;271.0;239.0;0.0;331.0;156.0;966.0;182.0;831.0;0.0;0.0;0.0;0.0;0.0;458.0;0.0;0.0;204.0;270.0;252.0;359.0;0.0;0.0;0.0;0.0;0.0;0.0;0.0;0.0;0.0;0.0;0.0;0.0;0.0;213.0;0.0;0.0;0.0;1…
534108;8.9018;0.0;0.0;779.0;0.0;603.0;17160.0;332.0;0.0;0.0;0.0;0.0;0.0;0.0;0.0;0.0;0.0;603.0;282.0;796.0;0.0;0.0;0.0;0.0;0.0;0.0;0.0;0.0;0.0;365.0;0.0;468.0;220.0;169.0;0.0;1147.0;0.0;0.0;0.0;217.0;192.0;286.0;0.0;346.0;0.0;1090.0;176.0;624.0;0.0;0.0;0.0;0.0;0.0;344.0;0.0;0.0;203.0;168.0;358.0;448.0;0.0;0.0;0.0;0.0;0.0;0.0;0.0;184.0;0.0;212.0;0.0;214.0;0.0;150.0;0.0;0.0;0.0;213.0;0.0;0.0;0.0;404…
534489;8.90815;0.0;0.0;721.0;243.0;665.0;16488.0;375.0;0.0;0.0;0.0;0.0;0.0;187.0;0.0;183.0;0.0;682.0;356.0;762.0;163.0;0.0;0.0;0.0;0.0;0.0;0.0;0.0;0.0;348.0;0.0;339.0;236.0;216.0;0.0;1155.0;0.0;0.0;0.0;197.0;242.0;315.0;0.0;260.0;186.0;912.0;0.0;882.0;0.0;0.0;0.0;0.0;0.0;469.0;0.0;0.0;0.0;235.0;463.0;385.0;0.0;0.0;0.0;0.0;0.0;213.0;166.0;0.0;0.0;0.0;0.0;240.0;0.0;0.0;0.0;0.0;0.0;0.0;0.0;183.0;0.0…
534871;8.914516666666668;0.0;0.0;689.0;0.0;497.0;17072.0;317.0;0.0;0.0;0.0;0.0;170.0;0.0;0.0;0.0;0.0;591.0;401.0;673.0;0.0;0.0;0.0;0.0;0.0;0.0;0.0;0.0;0.0;349.0;0.0;472.0;200.0;176.0;0.0;1025.0;163.0;0.0;0.0;220.0;205.0;0.0;0.0;217.0;187.0;798.0;203.0;701.0;0.0;170.0;0.0;0.0;0.0;207.0;0.0;0.0;187.0;201.0;281.0;331.0;0.0;0.0;0.0;0.0;0.0;0.0;0.0;179.0;0.0;154.0;0.0;187.0;0.0;0.0;0.0;0.0;0.0;268.0;0…
535253;8.920883333333334;0.0;0.0;828.0;0.0;700.0;16728.0;289.0;0.0;173.0;0.0;0.0;0.0;150.0;0.0;0.0;0.0;452.0;383.0;657.0;0.0;0.0;0.0;0.0;0.0;0.0;0.0;0.0;0.0;337.0;0.0;478.0;236.0;273.0;0.0;881.0;259.0;0.0;0.0;215.0;184.0;190.0;0.0;218.0;240.0;1054.0;0.0;582.0;0.0;0.0;0.0;0.0;0.0;351.0;0.0;0.0;0.0;223.0;412.0;253.0;0.0;0.0;0.0;0.0;0.0;0.0;0.0;186.0;0.0;0.0;0.0;0.0;0.0;185.0;186.0;0.0;0.0;171.0;0.0…
535634;8.927233333333334;0.0;0.0;768.0;202.0;644.0;16680.0;488.0;0.0;0.0;0.0;0.0;0.0;0.0;0.0;203.0;0.0;725.0;356.0;803.0;0.0;0.0;0.0;0.0;0.0;0.0;0.0;0.0;0.0;187.0;0.0;431.0;187.0;276.0;0.0;1052.0;257.0;0.0;0.0;253.0;273.0;247.0;0.0;271.0;0.0;902.0;0.0;557.0;0.0;200.0;0.0;0.0;0.0;316.0;0.0;0.0;172.0;284.0;268.0;282.0;0.0;0.0;0.0;0.0;0.0;172.0;0.0;172.0;0.0;0.0;0.0;166.0;0.0;180.0;168.0;0.0;0.0;0.0…
536016;8.9336;0.0;0.0;599.0;0.0;509.0;17144.0;464.0;0.0;0.0;0.0;0.0;0.0;0.0;0.0;216.0;0.0;643.0;398.0;674.0;0.0;0.0;0.0;0.0;0.0;0.0;0.0;0.0;0.0;269.0;160.0;489.0;218.0;222.0;0.0;1123.0;0.0;0.0;0.0;267.0;155.0;212.0;0.0;251.0;0.0;719.0;0.0;646.0;0.0;223.0;0.0;0.0;0.0;263.0;0.0;0.0;0.0;154.0;293.0;384.0;0.0;0.0;0.0;0.0;0.0;0.0;0.0;252.0;0.0;0.0;0.0;174.0;0.0;0.0;0.0;0.0;0.0;158.0;0.0;0.0;0.0;286.0;…
536398;8.939966666666667;0.0;0.0;970.0;220.0;628.0;15968.0;363.0;0.0;187.0;0.0;0.0;158.0;192.0;0.0;0.0;0.0;554.0;198.0;767.0;0.0;150.0;0.0;0.0;0.0;0.0;0.0;0.0;0.0;267.0;0.0;394.0;263.0;355.0;0.0;1050.0;172.0;0.0;0.0;155.0;275.0;290.0;0.0;267.0;265.0;982.0;179.0;698.0;0.0;0.0;0.0;0.0;0.0;341.0;0.0;0.0;0.0;185.0;263.0;249.0;0.0;0.0;0.0;0.0;0.0;0.0;0.0;205.0;0.0;0.0;0.0;0.0;0.0;0.0;0.0;0.0;0.0;0.0;0…
536780;8.946333333333333;0.0;0.0;663.0;0.0;584.0;16752.0;457.0;164.0;0.0;0.0;0.0;0.0;0.0;0.0;0.0;0.0;492.0;296.0;592.0;0.0;0.0;0.0;0.0;0.0;0.0;0.0;0.0;0.0;327.0;0.0;510.0;197.0;260.0;0.0;1257.0;174.0;0.0;0.0;182.0;172.0;208.0;0.0;256.0;266.0;1099.0;0.0;744.0;0.0;0.0;0.0;0.0;0.0;293.0;0.0;0.0;0.0;0.0;344.0;277.0;0.0;0.0;0.0;0.0;0.0;0.0;0.0;165.0;0.0;203.0;0.0;191.0;0.0;0.0;0.0;0.0;0.0;0.0;0.0;153.…
537161;8.952683333333333;0.0;0.0;599.0;0.0;506.0;17632.0;266.0;0.0;0.0;0.0;0.0;0.0;176.0;0.0;0.0;0.0;557.0;317.0;669.0;0.0;0.0;0.0;0.0;0.0;0.0;0.0;0.0;0.0;239.0;0.0;362.0;217.0;275.0;0.0;1146.0;0.0;151.0;0.0;0.0;306.0;297.0;0.0;218.0;225.0;894.0;0.0;570.0;0.0;0.0;0.0;0.0;0.0;330.0;0.0;0.0;231.0;187.0;294.0;394.0;0.0;0.0;0.0;0.0;0.0;175.0;160.0;0.0;0.0;0.0;0.0;0.0;0.0;193.0;0.0;0.0;0.0;0.0;0.0;0.0…
537543;8.95905;0.0;0.0;743.0;190.0;411.0;16624.0;378.0;175.0;187.0;0.0;0.0;0.0;0.0;0.0;187.0;0.0;458.0;238.0;566.0;0.0;0.0;0.0;0.0;0.0;0.0;0.0;0.0;0.0;305.0;0.0;342.0;231.0;236.0;0.0;991.0;162.0;0.0;0.0;0.0;375.0;200.0;0.0;209.0;262.0;1081.0;158.0;573.0;0.0;172.0;0.0;0.0;0.0;199.0;0.0;0.0;220.0;278.0;241.0;289.0;0.0;0.0;0.0;0.0;0.0;187.0;0.0;245.0;0.0;0.0;0.0;0.0;0.0;0.0;0.0;0.0;0.0;0.0;0.0;0.0;0…
537925;8.965416666666666;0.0;0.0;527.0;193.0;562.0;16920.0;356.0;176.0;170.0;0.0;0.0;159.0;0.0;0.0;0.0;0.0;580.0;174.0;618.0;0.0;0.0;0.0;0.0;0.0;0.0;0.0;0.0;0.0;289.0;0.0;342.0;163.0;267.0;0.0;1064.0;0.0;0.0;0.0;219.0;419.0;161.0;0.0;262.0;155.0;871.0;0.0;628.0;0.0;0.0;0.0;0.0;0.0;256.0;0.0;0.0;206.0;217.0;435.0;326.0;0.0;0.0;0.0;0.0;0.0;0.0;0.0;183.0;0.0;0.0;0.0;0.0;0.0;0.0;0.0;0.0;0.0;0.0;0.0;0…
538306;8.971766666666667;0.0;0.0;541.0;0.0;803.0;16648.0;420.0;0.0;0.0;0.0;0.0;0.0;177.0;0.0;0.0;0.0;490.0;298.0;645.0;0.0;0.0;0.0;0.0;0.0;0.0;0.0;0.0;0.0;271.0;160.0;434.0;180.0;411.0;0.0;1269.0;225.0;0.0;0.0;191.0;270.0;289.0;0.0;334.0;0.0;917.0;0.0;654.0;0.0;0.0;0.0;0.0;0.0;315.0;0.0;165.0;195.0;174.0;313.0;294.0;0.0;0.0;0.0;0.0;0.0;0.0;0.0;0.0;0.0;0.0;0.0;249.0;0.0;168.0;0.0;0.0;0.0;0.0;0.0;0…
538688;8.978133333333334;0.0;0.0;787.0;178.0;561.0;15665.0;493.0;153.0;168.0;0.0;0.0;0.0;0.0;168.0;0.0;0.0;622.0;315.0;875.0;0.0;0.0;0.0;0.0;0.0;0.0;0.0;0.0;0.0;257.0;0.0;489.0;248.0;475.0;0.0;1098.0;0.0;203.0;0.0;206.0;204.0;153.0;0.0;230.0;285.0;965.0;175.0;840.0;0.0;230.0;0.0;0.0;0.0;286.0;0.0;0.0;0.0;240.0;156.0;516.0;0.0;0.0;0.0;0.0;0.0;0.0;0.0;156.0;0.0;0.0;0.0;0.0;0.0;0.0;0.0;0.0;0.0;0.0;0…
539070;8.9845;0.0;0.0;679.0;230.0;1015.0;16121.0;301.0;0.0;0.0;0.0;0.0;0.0;0.0;0.0;0.0;0.0;831.0;413.0;1562.0;0.0;0.0;0.0;0.0;0.0;0.0;0.0;0.0;0.0;276.0;0.0;443.0;268.0;576.0;0.0;1147.0;229.0;0.0;0.0;297.0;204.0;0.0;0.0;212.0;199.0;919.0;0.0;892.0;0.0;0.0;0.0;0.0;0.0;221.0;0.0;0.0;0.0;261.0;258.0;470.0;168.0;245.0;0.0;0.0;0.0;0.0;0.0;188.0;0.0;0.0;0.0;196.0;0.0;251.0;0.0;169.0;0.0;0.0;0.0;0.0;153.…
539452;8.990866666666667;0.0;0.0;758.0;269.0;1239.0;16299.0;261.0;200.0;185.0;0.0;0.0;0.0;0.0;0.0;0.0;0.0;982.0;373.0;1922.0;151.0;0.0;0.0;0.0;0.0;0.0;0.0;0.0;0.0;365.0;0.0;631.0;329.0;1207.0;0.0;1069.0;151.0;177.0;0.0;154.0;167.0;197.0;0.0;198.0;267.0;1187.0;311.0;1471.0;0.0;0.0;0.0;0.0;0.0;276.0;0.0;193.0;0.0;213.0;455.0;625.0;152.0;230.0;0.0;0.0;0.0;0.0;0.0;193.0;0.0;156.0;0.0;0.0;0.0;251.0;0.…
539833;8.997216666666667;0.0;0.0;611.0;262.0;1191.0;16118.0;344.0;188.0;175.0;0.0;0.0;0.0;161.0;0.0;0.0;0.0;998.0;434.0;2288.0;0.0;0.0;0.0;0.0;0.0;0.0;0.0;0.0;0.0;450.0;0.0;575.0;287.0;1445.0;0.0;965.0;254.0;154.0;0.0;187.0;258.0;200.0;0.0;312.0;337.0;1274.0;252.0;1370.0;0.0;178.0;0.0;0.0;0.0;217.0;0.0;0.0;168.0;310.0;490.0;525.0;231.0;319.0;0.0;0.0;0.0;0.0;0.0;0.0;0.0;219.0;0.0;0.0;0.0;209.0;0.0…
540215;9.003583333333333;0.0;0.0;547.0;198.0;1085.0;17008.0;473.0;0.0;157.0;0.0;0.0;0.0;0.0;0.0;0.0;0.0;820.0;363.0;1702.0;0.0;0.0;0.0;0.0;0.0;0.0;0.0;0.0;0.0;326.0;286.0;531.0;403.0;1232.0;0.0;1004.0;194.0;0.0;0.0;252.0;202.0;156.0;0.0;305.0;266.0;1242.0;286.0;1022.0;0.0;0.0;0.0;0.0;0.0;276.0;0.0;188.0;0.0;0.0;243.0;453.0;157.0;257.0;0.0;0.0;0.0;0.0;0.0;0.0;0.0;0.0;0.0;0.0;0.0;214.0;0.0;205.0;0.…
540597;9.00995;0.0;0.0;799.0;210.0;841.0;15972.0;351.0;233.0;202.0;0.0;0.0;0.0;197.0;0.0;0.0;0.0;634.0;273.0;1280.0;0.0;0.0;0.0;0.0;0.0;0.0;0.0;186.0;0.0;348.0;167.0;298.0;264.0;835.0;0.0;907.0;171.0;154.0;0.0;236.0;333.0;205.0;0.0;397.0;151.0;1190.0;0.0;1038.0;0.0;237.0;0.0;0.0;0.0;162.0;0.0;0.0;0.0;184.0;356.0;368.0;0.0;175.0;0.0;0.0;0.0;0.0;0.0;162.0;0.0;0.0;0.0;174.0;0.0;206.0;0.0;154.0;0.0;1…
540979;9.016316666666667;0.0;0.0;727.0;211.0;700.0;17008.0;321.0;0.0;216.0;0.0;0.0;162.0;0.0;0.0;0.0;0.0;718.0;384.0;748.0;0.0;0.0;0.0;0.0;0.0;0.0;0.0;0.0;0.0;244.0;0.0;491.0;472.0;451.0;0.0;803.0;169.0;0.0;0.0;155.0;215.0;184.0;0.0;366.0;235.0;963.0;255.0;889.0;0.0;155.0;0.0;0.0;0.0;186.0;0.0;0.0;220.0;238.0;209.0;322.0;0.0;151.0;0.0;0.0;0.0;0.0;0.0;0.0;0.0;240.0;0.0;245.0;0.0;222.0;0.0;0.0;0.0;…
541360;9.022666666666666;0.0;0.0;788.0;0.0;752.0;16712.0;373.0;0.0;203.0;0.0;0.0;184.0;0.0;0.0;0.0;0.0;743.0;263.0;711.0;0.0;0.0;0.0;0.0;0.0;0.0;0.0;0.0;0.0;244.0;0.0;386.0;218.0;271.0;0.0;986.0;0.0;171.0;0.0;206.0;261.0;236.0;0.0;205.0;252.0;837.0;0.0;565.0;0.0;154.0;0.0;155.0;0.0;312.0;0.0;0.0;0.0;376.0;195.0;332.0;0.0;0.0;0.0;0.0;0.0;0.0;0.0;0.0;0.0;0.0;0.0;188.0;0.0;0.0;0.0;0.0;0.0;210.0;0.0;…
541742;9.029033333333333;0.0;0.0;638.0;0.0;557.0;16257.0;324.0;163.0;254.0;0.0;0.0;0.0;0.0;0.0;0.0;0.0;536.0;229.0;579.0;0.0;0.0;0.0;0.0;0.0;0.0;0.0;0.0;0.0;298.0;0.0;410.0;184.0;326.0;0.0;1036.0;0.0;0.0;0.0;240.0;265.0;156.0;0.0;258.0;0.0;992.0;0.0;611.0;0.0;182.0;0.0;0.0;0.0;295.0;0.0;0.0;152.0;319.0;290.0;217.0;0.0;0.0;0.0;0.0;0.0;0.0;0.0;156.0;0.0;0.0;0.0;154.0;0.0;224.0;0.0;0.0;0.0;0.0;0.0;0…
542124;9.0354;0.0;0.0;590.0;178.0;551.0;17064.0;417.0;0.0;182.0;0.0;0.0;0.0;157.0;0.0;0.0;0.0;459.0;414.0;787.0;0.0;0.0;0.0;0.0;0.0;0.0;0.0;0.0;0.0;0.0;0.0;372.0;211.0;235.0;0.0;991.0;0.0;0.0;0.0;222.0;206.0;245.0;0.0;238.0;205.0;963.0;179.0;711.0;0.0;0.0;0.0;0.0;0.0;487.0;0.0;0.0;0.0;206.0;326.0;295.0;181.0;0.0;0.0;0.0;0.0;0.0;0.0;156.0;0.0;0.0;0.0;0.0;0.0;0.0;0.0;0.0;0.0;180.0;0.0;0.0;0.0;201.0…
542505;9.04175;0.0;0.0;714.0;150.0;579.0;16024.0;432.0;177.0;273.0;0.0;0.0;0.0;0.0;0.0;0.0;0.0;579.0;189.0;387.0;0.0;0.0;0.0;0.0;0.0;0.0;0.0;0.0;0.0;193.0;0.0;448.0;292.0;202.0;0.0;963.0;275.0;0.0;0.0;0.0;319.0;184.0;0.0;210.0;0.0;1028.0;0.0;381.0;0.0;0.0;0.0;0.0;0.0;436.0;0.0;0.0;0.0;0.0;327.0;429.0;0.0;0.0;0.0;0.0;0.0;0.0;0.0;0.0;0.0;0.0;0.0;0.0;0.0;176.0;0.0;0.0;0.0;0.0;0.0;180.0;0.0;0.0;0.0;0…
542887;9.048116666666667;0.0;0.0;632.0;0.0;600.0;16864.0;423.0;0.0;0.0;0.0;0.0;0.0;0.0;0.0;0.0;0.0;718.0;0.0;588.0;0.0;0.0;0.0;0.0;0.0;0.0;0.0;0.0;0.0;290.0;173.0;365.0;216.0;263.0;0.0;1042.0;161.0;0.0;0.0;188.0;388.0;223.0;0.0;219.0;165.0;1152.0;0.0;784.0;0.0;0.0;0.0;0.0;0.0;349.0;0.0;0.0;0.0;186.0;209.0;0.0;0.0;0.0;0.0;0.0;0.0;153.0;0.0;238.0;0.0;0.0;0.0;0.0;0.0;0.0;0.0;0.0;0.0;0.0;0.0;0.0;0.0;…
543269;9.054483333333334;0.0;0.0;550.0;0.0;528.0;17032.0;418.0;0.0;155.0;0.0;0.0;0.0;0.0;0.0;156.0;0.0;585.0;246.0;630.0;0.0;182.0;0.0;0.0;0.0;0.0;0.0;0.0;0.0;233.0;0.0;443.0;223.0;0.0;0.0;1092.0;262.0;0.0;0.0;286.0;0.0;224.0;0.0;230.0;319.0;1032.0;189.0;656.0;0.0;159.0;0.0;0.0;0.0;336.0;0.0;0.0;176.0;200.0;333.0;413.0;0.0;0.0;0.0;0.0;0.0;171.0;0.0;189.0;0.0;0.0;0.0;0.0;0.0;205.0;0.0;0.0;0.0;0.0;…
543651;9.06085;0.0;0.0;609.0;212.0;480.0;16520.0;416.0;0.0;180.0;0.0;0.0;156.0;165.0;0.0;183.0;0.0;531.0;283.0;685.0;0.0;0.0;0.0;0.0;0.0;0.0;0.0;0.0;0.0;287.0;0.0;380.0;319.0;282.0;0.0;822.0;0.0;0.0;0.0;285.0;193.0;184.0;0.0;221.0;228.0;826.0;158.0;438.0;0.0;294.0;0.0;0.0;0.0;248.0;0.0;183.0;0.0;242.0;271.0;408.0;0.0;0.0;0.0;0.0;0.0;171.0;0.0;203.0;0.0;0.0;0.0;0.0;0.0;0.0;0.0;0.0;0.0;165.0;0.0;19…
544032;9.0672;0.0;0.0;463.0;160.0;487.0;15525.0;338.0;0.0;237.0;0.0;0.0;0.0;0.0;0.0;0.0;0.0;647.0;219.0;433.0;0.0;0.0;0.0;0.0;0.0;0.0;0.0;0.0;0.0;219.0;0.0;420.0;186.0;289.0;0.0;899.0;191.0;0.0;0.0;274.0;231.0;154.0;0.0;361.0;189.0;1023.0;181.0;535.0;0.0;0.0;0.0;0.0;0.0;272.0;0.0;0.0;0.0;163.0;197.0;233.0;0.0;0.0;0.0;0.0;0.0;0.0;0.0;239.0;0.0;0.0;0.0;0.0;0.0;210.0;0.0;0.0;0.0;0.0;0.0;213.0;0.0;25…
544414;9.073566666666666;0.0;0.0;604.0;188.0;527.0;15796.0;335.0;0.0;174.0;0.0;0.0;0.0;176.0;0.0;0.0;0.0;676.0;163.0;604.0;0.0;0.0;0.0;0.0;0.0;0.0;0.0;0.0;0.0;269.0;0.0;447.0;361.0;212.0;0.0;943.0;277.0;173.0;0.0;247.0;194.0;0.0;0.0;167.0;221.0;906.0;0.0;480.0;0.0;153.0;0.0;0.0;0.0;356.0;0.0;0.0;181.0;250.0;236.0;301.0;0.0;0.0;0.0;0.0;0.0;0.0;0.0;151.0;0.0;0.0;0.0;153.0;0.0;241.0;0.0;0.0;0.0;0.0;…
544796;9.079933333333333;0.0;0.0;450.0;164.0;510.0;16416.0;310.0;0.0;181.0;0.0;0.0;169.0;0.0;0.0;0.0;0.0;624.0;156.0;432.0;0.0;0.0;0.0;0.0;0.0;0.0;0.0;0.0;0.0;280.0;0.0;300.0;273.0;292.0;0.0;1200.0;190.0;172.0;0.0;0.0;182.0;166.0;0.0;203.0;0.0;983.0;169.0;728.0;0.0;269.0;0.0;0.0;0.0;249.0;0.0;0.0;0.0;186.0;329.0;329.0;0.0;0.0;0.0;0.0;0.0;0.0;161.0;0.0;0.0;0.0;0.0;167.0;0.0;156.0;0.0;0.0;0.0;0.0;0…
545177;9.086283333333334;0.0;0.0;715.0;0.0;392.0;16488.0;510.0;0.0;0.0;0.0;0.0;0.0;0.0;0.0;0.0;0.0;476.0;375.0;521.0;0.0;0.0;0.0;0.0;0.0;0.0;0.0;0.0;0.0;181.0;0.0;366.0;196.0;165.0;0.0;963.0;246.0;219.0;174.0;201.0;208.0;0.0;0.0;187.0;224.0;878.0;0.0;619.0;0.0;277.0;0.0;0.0;0.0;281.0;0.0;0.0;0.0;0.0;279.0;270.0;0.0;0.0;0.0;0.0;0.0;0.0;0.0;214.0;0.0;0.0;0.0;208.0;0.0;0.0;0.0;0.0;0.0;0.0;0.0;0.0;0.…
545559;9.09265;0.0;0.0;518.0;150.0;519.0;16349.0;452.0;0.0;167.0;0.0;0.0;0.0;0.0;0.0;0.0;0.0;659.0;281.0;531.0;0.0;176.0;0.0;0.0;0.0;0.0;0.0;0.0;0.0;320.0;0.0;271.0;286.0;267.0;0.0;1056.0;214.0;188.0;0.0;277.0;159.0;0.0;0.0;256.0;153.0;869.0;178.0;632.0;0.0;0.0;0.0;0.0;0.0;326.0;0.0;0.0;0.0;189.0;413.0;265.0;0.0;0.0;0.0;0.0;0.0;0.0;0.0;224.0;0.0;0.0;0.0;0.0;0.0;0.0;0.0;0.0;0.0;0.0;0.0;0.0;0.0;231…
545941;9.099016666666667;0.0;0.0;522.0;153.0;595.0;17808.0;319.0;0.0;154.0;0.0;0.0;181.0;209.0;0.0;0.0;0.0;554.0;227.0;538.0;0.0;0.0;0.0;0.0;0.0;0.0;0.0;0.0;0.0;315.0;159.0;448.0;178.0;180.0;0.0;879.0;166.0;0.0;0.0;186.0;280.0;232.0;0.0;350.0;0.0;922.0;252.0;505.0;0.0;0.0;0.0;0.0;0.0;240.0;0.0;0.0;175.0;189.0;198.0;160.0;0.0;0.0;0.0;0.0;0.0;0.0;0.0;215.0;0.0;170.0;0.0;0.0;0.0;0.0;0.0;0.0;0.0;0.0;…
546323;9.105383333333334;0.0;0.0;570.0;212.0;465.0;16680.0;232.0;0.0;162.0;0.0;0.0;0.0;0.0;0.0;0.0;0.0;435.0;289.0;475.0;0.0;0.0;0.0;0.0;0.0;0.0;0.0;0.0;0.0;151.0;0.0;401.0;228.0;189.0;0.0;1278.0;173.0;0.0;0.0;173.0;322.0;210.0;0.0;319.0;0.0;976.0;168.0;535.0;0.0;303.0;0.0;0.0;0.0;261.0;0.0;0.0;0.0;276.0;301.0;252.0;0.0;0.0;0.0;0.0;0.0;152.0;172.0;0.0;0.0;174.0;0.0;0.0;0.0;0.0;0.0;0.0;0.0;0.0;0.0…
546704;9.111733333333333;0.0;0.0;612.0;196.0;430.0;15660.0;336.0;0.0;204.0;0.0;0.0;0.0;0.0;0.0;0.0;0.0;638.0;260.0;671.0;0.0;0.0;0.0;0.0;0.0;0.0;0.0;0.0;0.0;267.0;0.0;362.0;154.0;395.0;0.0;1137.0;294.0;0.0;0.0;275.0;279.0;0.0;0.0;187.0;199.0;904.0;0.0;707.0;0.0;0.0;0.0;0.0;0.0;206.0;0.0;0.0;0.0;191.0;281.0;353.0;0.0;0.0;0.0;0.0;0.0;156.0;0.0;150.0;0.0;0.0;0.0;0.0;0.0;0.0;175.0;0.0;0.0;170.0;0.0;0…
547086;9.1181;0.0;0.0;440.0;169.0;538.0;16880.0;405.0;0.0;0.0;0.0;0.0;152.0;168.0;0.0;0.0;150.0;550.0;317.0;590.0;0.0;0.0;0.0;0.0;0.0;0.0;0.0;0.0;0.0;326.0;0.0;355.0;290.0;204.0;0.0;811.0;0.0;0.0;0.0;236.0;0.0;159.0;0.0;281.0;0.0;991.0;0.0;753.0;0.0;0.0;0.0;0.0;0.0;208.0;0.0;0.0;173.0;332.0;289.0;221.0;0.0;0.0;0.0;0.0;0.0;0.0;0.0;175.0;0.0;0.0;0.0;0.0;0.0;0.0;0.0;0.0;0.0;0.0;0.0;0.0;0.0;231.0;0.0…
547468;9.124466666666667;0.0;0.0;503.0;199.0;560.0;16920.0;241.0;0.0;170.0;165.0;0.0;0.0;0.0;0.0;0.0;0.0;534.0;290.0;326.0;0.0;0.0;0.0;0.0;0.0;0.0;0.0;0.0;0.0;237.0;0.0;370.0;0.0;0.0;0.0;1038.0;0.0;0.0;0.0;269.0;222.0;205.0;0.0;263.0;160.0;919.0;0.0;649.0;0.0;152.0;0.0;0.0;0.0;258.0;0.0;0.0;153.0;244.0;235.0;318.0;0.0;0.0;0.0;0.0;0.0;0.0;0.0;0.0;0.0;0.0;0.0;0.0;0.0;0.0;0.0;0.0;0.0;0.0;0.0;0.0;0.0…
547849;9.130816666666666;0.0;0.0;390.0;196.0;481.0;17128.0;420.0;209.0;176.0;0.0;0.0;0.0;151.0;0.0;0.0;0.0;547.0;255.0;532.0;0.0;0.0;0.0;0.0;0.0;0.0;0.0;0.0;0.0;305.0;0.0;465.0;0.0;188.0;0.0;1130.0;0.0;0.0;0.0;0.0;0.0;173.0;0.0;261.0;0.0;1123.0;0.0;568.0;0.0;0.0;0.0;0.0;0.0;294.0;0.0;0.0;0.0;0.0;266.0;246.0;0.0;0.0;0.0;0.0;0.0;0.0;0.0;0.0;0.0;0.0;0.0;0.0;0.0;0.0;0.0;0.0;0.0;0.0;0.0;177.0;0.0;322.…
548231;9.137183333333333;0.0;0.0;594.0;208.0;469.0;16888.0;321.0;0.0;272.0;0.0;0.0;0.0;0.0;0.0;0.0;0.0;524.0;277.0;507.0;0.0;0.0;0.0;0.0;0.0;0.0;0.0;0.0;0.0;295.0;0.0;288.0;186.0;191.0;0.0;893.0;0.0;0.0;0.0;242.0;172.0;169.0;0.0;236.0;0.0;934.0;244.0;704.0;0.0;0.0;0.0;0.0;0.0;322.0;0.0;0.0;189.0;0.0;255.0;286.0;0.0;0.0;0.0;0.0;0.0;0.0;158.0;0.0;0.0;0.0;0.0;153.0;0.0;0.0;0.0;0.0;0.0;0.0;0.0;0.0;0.…
548613;9.14355;0.0;0.0;482.0;0.0;425.0;16304.0;491.0;155.0;0.0;0.0;0.0;0.0;0.0;0.0;0.0;0.0;598.0;196.0;548.0;0.0;0.0;0.0;0.0;0.0;0.0;0.0;0.0;0.0;271.0;0.0;446.0;165.0;300.0;0.0;1092.0;159.0;169.0;0.0;243.0;244.0;163.0;0.0;372.0;0.0;810.0;0.0;576.0;0.0;195.0;0.0;0.0;0.0;342.0;0.0;0.0;161.0;198.0;365.0;261.0;0.0;0.0;0.0;0.0;0.0;0.0;0.0;231.0;0.0;0.0;0.0;0.0;0.0;173.0;0.0;0.0;0.0;182.0;0.0;0.0;0.0;3…
548995;9.149916666666666;0.0;0.0;575.0;156.0;616.0;16704.0;436.0;163.0;0.0;0.0;0.0;150.0;0.0;0.0;152.0;0.0;330.0;213.0;451.0;0.0;150.0;0.0;0.0;0.0;0.0;0.0;0.0;0.0;346.0;245.0;378.0;164.0;300.0;0.0;1181.0;153.0;182.0;155.0;209.0;270.0;175.0;0.0;257.0;0.0;1125.0;0.0;448.0;0.0;214.0;0.0;0.0;0.0;208.0;0.0;0.0;175.0;228.0;311.0;0.0;0.0;0.0;0.0;0.0;0.0;0.0;0.0;0.0;0.0;155.0;0.0;247.0;0.0;0.0;0.0;0.0;0.…
549376;9.156266666666667;0.0;0.0;448.0;179.0;495.0;17688.0;273.0;0.0;185.0;0.0;0.0;153.0;0.0;0.0;0.0;0.0;277.0;208.0;489.0;0.0;168.0;0.0;0.0;0.0;0.0;0.0;0.0;0.0;215.0;0.0;434.0;207.0;242.0;0.0;1241.0;183.0;216.0;0.0;211.0;301.0;241.0;0.0;216.0;211.0;1006.0;0.0;618.0;0.0;195.0;0.0;0.0;0.0;227.0;0.0;0.0;0.0;179.0;406.0;0.0;0.0;0.0;0.0;0.0;0.0;0.0;0.0;0.0;0.0;0.0;0.0;168.0;0.0;174.0;0.0;0.0;0.0;0.0;…
549758;9.162633333333334;0.0;0.0;713.0;0.0;425.0;17200.0;436.0;167.0;191.0;0.0;0.0;0.0;0.0;0.0;0.0;0.0;488.0;215.0;481.0;0.0;0.0;0.0;0.0;0.0;0.0;0.0;0.0;0.0;265.0;0.0;494.0;294.0;261.0;0.0;1180.0;0.0;0.0;0.0;0.0;246.0;221.0;0.0;236.0;155.0;882.0;175.0;511.0;0.0;165.0;0.0;0.0;0.0;0.0;0.0;181.0;195.0;229.0;320.0;186.0;0.0;0.0;0.0;0.0;0.0;0.0;0.0;0.0;0.0;153.0;0.0;170.0;0.0;0.0;0.0;0.0;0.0;0.0;0.0;1…
550140;9.169;0.0;0.0;556.0;218.0;451.0;16011.0;405.0;256.0;154.0;153.0;0.0;0.0;0.0;0.0;227.0;0.0;427.0;269.0;437.0;0.0;0.0;0.0;0.0;0.0;0.0;0.0;0.0;0.0;207.0;0.0;545.0;275.0;272.0;0.0;1016.0;167.0;0.0;0.0;207.0;249.0;0.0;0.0;202.0;155.0;839.0;0.0;577.0;0.0;0.0;0.0;0.0;0.0;211.0;0.0;0.0;164.0;175.0;167.0;319.0;0.0;0.0;0.0;0.0;0.0;169.0;0.0;0.0;0.0;157.0;0.0;0.0;0.0;0.0;0.0;0.0;0.0;197.0;0.0;0.0;0.0…
550521;9.17535;0.0;0.0;537.0;222.0;573.0;16776.0;617.0;170.0;279.0;0.0;0.0;0.0;0.0;0.0;0.0;156.0;591.0;262.0;432.0;0.0;0.0;0.0;0.0;0.0;0.0;0.0;0.0;0.0;184.0;0.0;354.0;186.0;238.0;0.0;994.0;159.0;0.0;0.0;163.0;203.0;0.0;0.0;204.0;0.0;924.0;0.0;591.0;0.0;0.0;0.0;0.0;0.0;273.0;0.0;0.0;162.0;220.0;390.0;268.0;0.0;0.0;0.0;0.0;0.0;0.0;0.0;186.0;0.0;0.0;0.0;0.0;0.0;0.0;0.0;0.0;0.0;0.0;0.0;183.0;188.0;32…
550903;9.181716666666667;0.0;0.0;596.0;157.0;439.0;16528.0;302.0;209.0;207.0;0.0;0.0;0.0;0.0;0.0;0.0;0.0;429.0;168.0;494.0;0.0;0.0;0.0;0.0;0.0;0.0;0.0;0.0;0.0;0.0;0.0;262.0;175.0;212.0;0.0;869.0;0.0;0.0;0.0;192.0;282.0;230.0;0.0;200.0;181.0;960.0;0.0;626.0;0.0;167.0;0.0;0.0;0.0;287.0;0.0;0.0;293.0;209.0;447.0;353.0;0.0;0.0;0.0;0.0;0.0;156.0;0.0;0.0;0.0;0.0;0.0;162.0;0.0;0.0;0.0;0.0;0.0;0.0;0.0;0.…
551285;9.188083333333333;0.0;0.0;622.0;0.0;507.0;16424.0;263.0;0.0;0.0;0.0;0.0;0.0;0.0;0.0;0.0;0.0;442.0;182.0;550.0;0.0;0.0;0.0;0.0;0.0;0.0;0.0;0.0;0.0;247.0;0.0;258.0;213.0;0.0;0.0;1169.0;210.0;182.0;155.0;0.0;278.0;0.0;0.0;198.0;242.0;847.0;0.0;442.0;0.0;204.0;0.0;0.0;0.0;224.0;0.0;0.0;0.0;184.0;393.0;282.0;0.0;0.0;0.0;0.0;0.0;0.0;0.0;0.0;0.0;255.0;0.0;150.0;0.0;0.0;0.0;0.0;0.0;197.0;0.0;0.0;0…
551667;9.19445;0.0;0.0;570.0;152.0;415.0;16944.0;340.0;182.0;180.0;0.0;0.0;0.0;0.0;0.0;0.0;0.0;481.0;0.0;920.0;0.0;0.0;0.0;0.0;0.0;0.0;0.0;0.0;0.0;225.0;0.0;372.0;0.0;0.0;0.0;902.0;0.0;0.0;0.0;153.0;230.0;0.0;0.0;203.0;0.0;730.0;0.0;728.0;0.0;155.0;0.0;0.0;0.0;252.0;0.0;0.0;172.0;230.0;352.0;223.0;0.0;0.0;0.0;0.0;0.0;156.0;0.0;290.0;0.0;0.0;0.0;0.0;0.0;0.0;0.0;0.0;0.0;0.0;0.0;0.0;0.0;288.0;0.0;0.…
552048;9.2008;0.0;0.0;668.0;197.0;514.0;16064.0;478.0;0.0;0.0;0.0;0.0;156.0;0.0;0.0;0.0;0.0;391.0;306.0;1548.0;0.0;0.0;0.0;0.0;0.0;0.0;0.0;0.0;0.0;188.0;0.0;388.0;174.0;214.0;0.0;1065.0;214.0;0.0;0.0;184.0;0.0;168.0;0.0;161.0;0.0;934.0;0.0;719.0;0.0;0.0;0.0;0.0;0.0;209.0;0.0;0.0;0.0;176.0;386.0;0.0;0.0;0.0;0.0;0.0;0.0;155.0;0.0;243.0;0.0;0.0;0.0;0.0;0.0;0.0;0.0;0.0;0.0;0.0;0.0;0.0;0.0;311.0;0.0;0…
552430;9.207166666666666;0.0;0.0;747.0;160.0;421.0;16191.0;341.0;0.0;0.0;0.0;0.0;209.0;0.0;0.0;0.0;0.0;607.0;319.0;2355.0;207.0;0.0;0.0;0.0;0.0;0.0;0.0;0.0;0.0;300.0;0.0;316.0;166.0;181.0;0.0;813.0;0.0;178.0;0.0;240.0;237.0;0.0;0.0;0.0;0.0;897.0;183.0;720.0;0.0;0.0;0.0;0.0;0.0;239.0;0.0;0.0;171.0;323.0;308.0;300.0;0.0;0.0;0.0;0.0;0.0;153.0;0.0;266.0;0.0;0.0;0.0;222.0;0.0;0.0;0.0;0.0;0.0;0.0;0.0;0…
552812;9.213533333333332;0.0;0.0;898.0;165.0;496.0;16944.0;456.0;231.0;246.0;0.0;0.0;0.0;0.0;0.0;0.0;0.0;476.0;292.0;3163.0;270.0;0.0;0.0;0.0;0.0;0.0;0.0;0.0;0.0;279.0;0.0;374.0;310.0;323.0;0.0;952.0;0.0;0.0;0.0;0.0;301.0;219.0;0.0;186.0;270.0;881.0;222.0;681.0;0.0;0.0;0.0;0.0;0.0;350.0;0.0;0.0;157.0;242.0;559.0;219.0;0.0;0.0;0.0;0.0;0.0;0.0;0.0;189.0;0.0;212.0;0.0;0.0;0.0;0.0;0.0;0.0;0.0;192.0;0…
553194;9.2199;0.0;0.0;818.0;190.0;575.0;16190.0;506.0;0.0;154.0;0.0;0.0;0.0;0.0;0.0;0.0;0.0;551.0;300.0;2690.0;188.0;0.0;0.0;0.0;0.0;0.0;0.0;0.0;0.0;152.0;0.0;425.0;226.0;200.0;0.0;936.0;0.0;154.0;0.0;205.0;230.0;216.0;0.0;398.0;0.0;674.0;181.0;815.0;0.0;189.0;0.0;164.0;0.0;254.0;0.0;0.0;0.0;270.0;402.0;0.0;0.0;0.0;0.0;0.0;0.0;0.0;0.0;167.0;0.0;165.0;0.0;0.0;0.0;0.0;0.0;0.0;0.0;0.0;0.0;0.0;0.0;23…
553575;9.22625;0.0;0.0;688.0;194.0;757.0;16115.0;368.0;165.0;0.0;0.0;0.0;0.0;0.0;0.0;180.0;0.0;541.0;301.0;2061.0;188.0;182.0;0.0;0.0;0.0;0.0;0.0;0.0;0.0;0.0;0.0;423.0;205.0;256.0;0.0;922.0;198.0;157.0;0.0;156.0;225.0;178.0;0.0;172.0;211.0;889.0;0.0;617.0;0.0;250.0;0.0;0.0;0.0;309.0;0.0;0.0;0.0;179.0;417.0;248.0;0.0;0.0;0.0;0.0;0.0;190.0;0.0;0.0;0.0;0.0;0.0;0.0;0.0;0.0;0.0;0.0;0.0;0.0;0.0;0.0;0.0…
553957;9.232616666666667;0.0;0.0;527.0;189.0;525.0;16093.0;416.0;0.0;253.0;0.0;0.0;0.0;0.0;0.0;0.0;0.0;541.0;255.0;1099.0;0.0;0.0;0.0;0.0;0.0;0.0;0.0;154.0;0.0;266.0;0.0;435.0;293.0;203.0;0.0;1096.0;185.0;166.0;0.0;0.0;0.0;211.0;0.0;170.0;0.0;948.0;172.0;607.0;0.0;164.0;0.0;0.0;0.0;244.0;0.0;0.0;0.0;273.0;281.0;357.0;0.0;0.0;0.0;0.0;0.0;0.0;0.0;150.0;0.0;0.0;0.0;0.0;0.0;0.0;0.0;0.0;0.0;0.0;0.0;17…
554339;9.238983333333334;0.0;0.0;512.0;0.0;515.0;16303.0;455.0;0.0;0.0;0.0;0.0;0.0;164.0;0.0;0.0;0.0;455.0;191.0;820.0;0.0;0.0;0.0;0.0;0.0;0.0;0.0;0.0;0.0;213.0;0.0;364.0;0.0;217.0;0.0;1029.0;172.0;0.0;0.0;255.0;218.0;180.0;0.0;292.0;0.0;1088.0;0.0;714.0;0.0;151.0;0.0;0.0;0.0;228.0;0.0;0.0;0.0;0.0;322.0;244.0;0.0;0.0;0.0;0.0;0.0;0.0;0.0;0.0;0.0;0.0;0.0;0.0;0.0;0.0;0.0;0.0;0.0;0.0;0.0;157.0;0.0;21…
554720;9.245333333333333;0.0;0.0;471.0;191.0;532.0;16816.0;377.0;0.0;0.0;0.0;0.0;0.0;0.0;0.0;219.0;0.0;438.0;202.0;644.0;0.0;0.0;0.0;0.0;0.0;0.0;0.0;0.0;0.0;278.0;0.0;401.0;211.0;285.0;0.0;944.0;393.0;0.0;0.0;302.0;0.0;0.0;0.0;0.0;178.0;950.0;0.0;540.0;0.0;180.0;0.0;167.0;0.0;340.0;0.0;0.0;0.0;0.0;373.0;206.0;0.0;0.0;0.0;0.0;0.0;0.0;0.0;0.0;0.0;151.0;0.0;0.0;0.0;0.0;0.0;0.0;0.0;0.0;0.0;0.0;0.0;27…
555102;9.2517;0.0;0.0;526.0;175.0;677.0;16026.0;340.0;156.0;248.0;0.0;0.0;0.0;0.0;0.0;0.0;0.0;400.0;287.0;425.0;0.0;0.0;0.0;0.0;0.0;0.0;0.0;0.0;0.0;299.0;0.0;318.0;170.0;269.0;0.0;1039.0;316.0;0.0;0.0;186.0;178.0;216.0;0.0;221.0;0.0;826.0;0.0;643.0;0.0;289.0;0.0;0.0;0.0;242.0;0.0;0.0;212.0;153.0;268.0;258.0;0.0;0.0;0.0;0.0;0.0;0.0;0.0;296.0;0.0;221.0;0.0;0.0;0.0;0.0;0.0;0.0;0.0;204.0;0.0;0.0;0.0;…
555484;9.258066666666666;0.0;0.0;602.0;237.0;417.0;16992.0;379.0;0.0;172.0;0.0;0.0;0.0;0.0;0.0;0.0;177.0;378.0;291.0;372.0;0.0;0.0;0.0;0.0;0.0;0.0;0.0;0.0;0.0;166.0;256.0;257.0;197.0;165.0;0.0;1080.0;269.0;0.0;0.0;161.0;210.0;0.0;0.0;248.0;0.0;730.0;0.0;600.0;0.0;276.0;0.0;0.0;0.0;329.0;0.0;0.0;0.0;178.0;277.0;285.0;0.0;0.0;0.0;0.0;0.0;0.0;0.0;0.0;0.0;0.0;0.0;0.0;0.0;0.0;0.0;0.0;0.0;0.0;0.0;166.0…
555866;9.264433333333333;0.0;0.0;399.0;181.0;767.0;16576.0;342.0;151.0;0.0;0.0;0.0;0.0;0.0;0.0;0.0;0.0;586.0;266.0;483.0;0.0;0.0;0.0;0.0;0.0;0.0;0.0;0.0;0.0;195.0;0.0;341.0;210.0;0.0;0.0;820.0;0.0;0.0;186.0;265.0;280.0;164.0;0.0;179.0;0.0;861.0;0.0;578.0;0.0;0.0;0.0;0.0;0.0;318.0;0.0;0.0;0.0;0.0;326.0;282.0;0.0;0.0;0.0;0.0;0.0;0.0;0.0;0.0;0.0;0.0;0.0;0.0;0.0;153.0;0.0;0.0;0.0;0.0;0.0;0.0;0.0;283.…
556247;9.270783333333334;0.0;0.0;466.0;248.0;366.0;16864.0;224.0;0.0;0.0;0.0;0.0;0.0;0.0;0.0;0.0;0.0;518.0;0.0;479.0;0.0;0.0;0.0;0.0;0.0;0.0;0.0;0.0;0.0;238.0;0.0;281.0;171.0;160.0;0.0;1054.0;176.0;0.0;0.0;0.0;181.0;177.0;0.0;281.0;194.0;761.0;0.0;589.0;0.0;0.0;0.0;0.0;0.0;282.0;0.0;0.0;176.0;241.0;426.0;255.0;0.0;0.0;0.0;0.0;0.0;0.0;0.0;161.0;0.0;0.0;0.0;0.0;0.0;0.0;0.0;0.0;0.0;0.0;0.0;0.0;0.0;2…
556629;9.27715;0.0;0.0;471.0;153.0;384.0;16008.0;483.0;0.0;171.0;0.0;0.0;174.0;0.0;0.0;0.0;0.0;600.0;218.0;322.0;0.0;0.0;0.0;0.0;0.0;0.0;0.0;0.0;0.0;219.0;0.0;329.0;159.0;0.0;0.0;1029.0;0.0;0.0;0.0;247.0;261.0;0.0;0.0;210.0;0.0;812.0;203.0;597.0;0.0;233.0;0.0;0.0;0.0;281.0;0.0;0.0;0.0;157.0;541.0;200.0;0.0;0.0;0.0;0.0;0.0;0.0;0.0;189.0;0.0;0.0;0.0;0.0;0.0;0.0;0.0;0.0;0.0;0.0;0.0;0.0;0.0;166.0;0.0…
557011;9.283516666666667;0.0;0.0;552.0;0.0;536.0;16808.0;440.0;0.0;220.0;0.0;0.0;0.0;153.0;0.0;0.0;0.0;580.0;390.0;447.0;0.0;0.0;0.0;0.0;0.0;0.0;0.0;0.0;0.0;195.0;0.0;346.0;177.0;0.0;0.0;780.0;0.0;0.0;0.0;193.0;339.0;250.0;0.0;225.0;282.0;1008.0;0.0;508.0;0.0;0.0;0.0;0.0;0.0;217.0;0.0;0.0;0.0;151.0;208.0;153.0;0.0;0.0;0.0;0.0;0.0;0.0;0.0;0.0;0.0;0.0;0.0;0.0;0.0;170.0;0.0;0.0;0.0;0.0;0.0;164.0;0.0…
557392;9.289866666666667;0.0;0.0;470.0;153.0;378.0;17032.0;443.0;0.0;203.0;0.0;0.0;157.0;0.0;0.0;0.0;166.0;423.0;0.0;392.0;0.0;0.0;0.0;0.0;0.0;0.0;0.0;0.0;0.0;205.0;0.0;284.0;167.0;211.0;0.0;985.0;157.0;155.0;0.0;278.0;249.0;0.0;0.0;216.0;207.0;790.0;0.0;686.0;0.0;181.0;0.0;0.0;0.0;262.0;0.0;0.0;0.0;0.0;367.0;179.0;0.0;0.0;0.0;0.0;0.0;0.0;0.0;183.0;0.0;0.0;0.0;0.0;0.0;0.0;0.0;0.0;0.0;0.0;0.0;175.…
557774;9.296233333333333;0.0;0.0;554.0;0.0;507.0;16840.0;494.0;0.0;0.0;0.0;0.0;0.0;0.0;0.0;0.0;0.0;506.0;231.0;356.0;0.0;0.0;0.0;0.0;0.0;0.0;0.0;0.0;0.0;214.0;0.0;237.0;0.0;266.0;0.0;914.0;0.0;0.0;0.0;189.0;0.0;278.0;0.0;206.0;188.0;905.0;173.0;474.0;0.0;216.0;0.0;0.0;0.0;208.0;0.0;0.0;155.0;0.0;282.0;211.0;0.0;0.0;0.0;0.0;0.0;0.0;0.0;213.0;0.0;0.0;0.0;0.0;0.0;0.0;0.0;0.0;0.0;0.0;0.0;0.0;0.0;211.…
558156;9.3026;0.0;0.0;500.0;184.0;477.0;16904.0;524.0;0.0;228.0;0.0;0.0;158.0;0.0;0.0;0.0;0.0;426.0;184.0;510.0;0.0;191.0;0.0;0.0;0.0;0.0;0.0;174.0;0.0;187.0;0.0;294.0;0.0;184.0;0.0;966.0;0.0;0.0;0.0;267.0;204.0;181.0;0.0;286.0;0.0;784.0;0.0;668.0;0.0;0.0;0.0;0.0;0.0;333.0;0.0;0.0;0.0;174.0;314.0;154.0;0.0;0.0;0.0;0.0;0.0;0.0;0.0;176.0;0.0;0.0;0.0;0.0;0.0;0.0;0.0;0.0;0.0;0.0;0.0;0.0;0.0;302.0;0.0…
558538;9.308966666666667;0.0;0.0;480.0;169.0;480.0;17416.0;351.0;0.0;193.0;0.0;0.0;0.0;0.0;0.0;0.0;0.0;380.0;176.0;583.0;0.0;0.0;0.0;0.0;0.0;0.0;0.0;173.0;0.0;173.0;0.0;424.0;246.0;188.0;0.0;856.0;0.0;0.0;0.0;0.0;291.0;186.0;0.0;198.0;208.0;760.0;199.0;740.0;0.0;178.0;0.0;0.0;0.0;267.0;0.0;0.0;168.0;160.0;253.0;470.0;0.0;0.0;0.0;0.0;0.0;0.0;0.0;0.0;0.0;0.0;0.0;0.0;0.0;155.0;0.0;0.0;0.0;0.0;0.0;0.…
558919;9.315316666666666;0.0;0.0;439.0;153.0;583.0;16329.0;365.0;0.0;190.0;0.0;0.0;0.0;0.0;0.0;0.0;0.0;555.0;181.0;464.0;0.0;0.0;0.0;0.0;0.0;0.0;0.0;0.0;0.0;228.0;0.0;433.0;272.0;157.0;0.0;1071.0;157.0;0.0;0.0;152.0;0.0;167.0;0.0;206.0;202.0;879.0;0.0;519.0;0.0;0.0;0.0;0.0;0.0;215.0;0.0;0.0;0.0;0.0;432.0;303.0;0.0;0.0;0.0;0.0;0.0;0.0;0.0;0.0;0.0;0.0;0.0;0.0;0.0;155.0;0.0;0.0;0.0;200.0;0.0;0.0;0.0…
559301;9.321683333333333;0.0;0.0;550.0;188.0;623.0;16496.0;409.0;0.0;0.0;0.0;0.0;0.0;0.0;0.0;0.0;0.0;585.0;208.0;501.0;0.0;0.0;0.0;0.0;0.0;0.0;0.0;0.0;0.0;243.0;169.0;289.0;195.0;153.0;0.0;1001.0;179.0;0.0;0.0;190.0;193.0;188.0;0.0;332.0;211.0;1000.0;0.0;568.0;0.0;0.0;0.0;0.0;0.0;199.0;0.0;0.0;0.0;185.0;266.0;420.0;0.0;0.0;0.0;0.0;0.0;0.0;0.0;0.0;0.0;0.0;0.0;175.0;0.0;156.0;0.0;0.0;0.0;0.0;0.0;0.…
559683;9.32805;0.0;0.0;436.0;217.0;553.0;16175.0;456.0;0.0;173.0;0.0;0.0;196.0;0.0;0.0;0.0;0.0;466.0;184.0;370.0;0.0;158.0;0.0;0.0;0.0;0.0;0.0;0.0;0.0;245.0;0.0;260.0;0.0;219.0;0.0;922.0;227.0;0.0;0.0;0.0;243.0;261.0;0.0;267.0;256.0;1014.0;0.0;455.0;0.0;168.0;0.0;0.0;0.0;262.0;0.0;0.0;0.0;200.0;382.0;312.0;0.0;0.0;0.0;0.0;0.0;0.0;0.0;0.0;0.0;0.0;0.0;0.0;0.0;0.0;0.0;0.0;0.0;196.0;0.0;0.0;0.0;248.0…
560064;9.3344;0.0;0.0;523.0;0.0;767.0;16472.0;276.0;0.0;0.0;0.0;0.0;157.0;0.0;0.0;0.0;0.0;483.0;229.0;389.0;0.0;0.0;0.0;0.0;0.0;0.0;0.0;0.0;0.0;170.0;0.0;285.0;171.0;201.0;0.0;835.0;174.0;0.0;0.0;0.0;263.0;161.0;0.0;277.0;173.0;973.0;0.0;489.0;0.0;161.0;0.0;0.0;0.0;162.0;0.0;0.0;165.0;279.0;190.0;305.0;0.0;0.0;0.0;0.0;0.0;0.0;0.0;0.0;0.0;0.0;0.0;0.0;0.0;0.0;0.0;0.0;0.0;0.0;0.0;0.0;0.0;201.0;0.0;0…
560446;9.340766666666667;0.0;0.0;487.0;159.0;520.0;16728.0;341.0;0.0;0.0;0.0;0.0;0.0;0.0;0.0;0.0;0.0;396.0;260.0;498.0;0.0;0.0;0.0;0.0;0.0;0.0;0.0;0.0;0.0;170.0;0.0;293.0;0.0;263.0;0.0;1024.0;0.0;204.0;0.0;153.0;205.0;200.0;0.0;221.0;0.0;966.0;186.0;548.0;0.0;0.0;0.0;0.0;0.0;330.0;0.0;0.0;0.0;161.0;184.0;271.0;0.0;0.0;0.0;0.0;0.0;0.0;0.0;0.0;0.0;0.0;0.0;155.0;0.0;0.0;0.0;0.0;0.0;202.0;0.0;0.0;0.0…
560828;9.347133333333334;0.0;0.0;488.0;0.0;550.0;16944.0;371.0;150.0;211.0;0.0;0.0;181.0;0.0;0.0;0.0;0.0;446.0;273.0;460.0;0.0;156.0;0.0;0.0;0.0;0.0;0.0;0.0;156.0;179.0;0.0;304.0;201.0;154.0;0.0;1074.0;231.0;0.0;0.0;211.0;343.0;0.0;0.0;228.0;171.0;798.0;0.0;721.0;0.0;0.0;0.0;0.0;0.0;423.0;0.0;0.0;0.0;262.0;287.0;188.0;175.0;0.0;0.0;0.0;0.0;154.0;0.0;0.0;0.0;0.0;0.0;0.0;0.0;0.0;0.0;0.0;0.0;153.0;0…
561210;9.3535;0.0;0.0;476.0;233.0;511.0;16888.0;446.0;193.0;0.0;0.0;0.0;0.0;0.0;0.0;0.0;0.0;476.0;183.0;427.0;0.0;0.0;0.0;0.0;0.0;0.0;0.0;0.0;0.0;165.0;0.0;323.0;181.0;163.0;0.0;1079.0;172.0;0.0;0.0;308.0;253.0;225.0;0.0;233.0;163.0;818.0;232.0;498.0;0.0;233.0;0.0;0.0;0.0;245.0;0.0;0.0;0.0;169.0;358.0;172.0;0.0;0.0;0.0;0.0;0.0;0.0;0.0;152.0;0.0;0.0;0.0;159.0;0.0;200.0;0.0;0.0;0.0;0.0;0.0;0.0;0.0;…
561591;9.35985;0.0;0.0;564.0;181.0;622.0;16552.0;298.0;217.0;206.0;0.0;0.0;0.0;0.0;0.0;0.0;0.0;426.0;227.0;404.0;0.0;0.0;0.0;0.0;0.0;0.0;0.0;0.0;0.0;0.0;0.0;266.0;0.0;175.0;0.0;937.0;0.0;0.0;0.0;0.0;218.0;273.0;0.0;202.0;163.0;1019.0;0.0;561.0;0.0;183.0;0.0;0.0;0.0;265.0;0.0;0.0;0.0;207.0;299.0;231.0;0.0;0.0;0.0;0.0;0.0;154.0;0.0;0.0;0.0;0.0;0.0;0.0;0.0;216.0;0.0;0.0;0.0;0.0;0.0;0.0;0.0;185.0;0.0…
[truncated: 3,479 more rows]
