# Supplementary material for: Trophic upgrading and mobilization of wax esters in microzooplankton
Source: PeerJ. 2019 Aug 19;7:e7549. doi: 10.7717/peerj.7549 (PMC6705382; doi:10.7717/peerj.7549)
Supplement: Supplemental Information 3 — Each file chromatographic file (GCMS, HPLC) has been converted to the corresponding Analytical Data Interchange format (.cdf). Flow cytometry raw data is provided as an excel spreadsheet. [file peerj-07-7549-s003.zip › CRG_PolarNeutralFluorescence_RawData.xlsx]

## Sheet: Sheet1
	Neutral Lipid fluorscence per cell
Replicate	A				B				C
Pred-Prey combo	DO	D7	D15	D3					DO	D7	D15	D3
Oxyrrhis marina - Cryptomonas sp.	1645.49	739.22	826.64	1359.07	1768.99	750.42	829.24	1692.96	1644.1	739.87	926.48	1447.34
	Polar Lipid fluorscence per cell
Replicate	A				B				C
Pred-Prey combo	DO	D7	D15	D3	DO	D7	D15	D3	DO	D7	D15	D3
Oxyrrhis marina - Cryptomonas sp.	3049.62	1550.5	1736.52	2156.66	3215.39	1508.27	1708.31	2637.76	3082.84	1591.06	2061.63	2281.71
